# Supplementary material for: Divergent evolution of arrested development in the dauer stage of Caenorhabditis elegans and the infective stage of Heterodera glycines
Source: Genome Biol. 2007 Oct 5;8(10):R211. doi: 10.1186/gb-2007-8-10-r211 (PMC2246285; doi:10.1186/gb-2007-8-10-r211)
Supplement: Additional data file 3 — The 25 most conserved H. glycines contigs compared to C. elegans. [file gb-2007-8-10-r211-S3.xls]

## Sheet: Sheet1
Supplemental Table 1
The 25 most conserved H. glycines contigs compared to C. elegans
Contig	E-value	% Identity	CE protein	Locus, description
HgAffx.20065.1	4.1e-282	85.5	CE09682	hsp-1, Heat shock protein 70
HgAffx.21332.1	9.0e-280	78.6	CE05441	daf-21, Heat shock protein 90
HgAffx.21733.1	4.8e-276	84.6	CE08177	hsp-3, Heat shock protein
HgAffx.19001.1	1.4e-268	75.5	CE08940	egl-3, Prohormone convertase 2
HgAffx.24120.1	1.5e-263	80.5	CE15900	eft-2, Elongation factor Tu family
HgAffx.21780.1	2.4e-230	93.5	CE22210	vha-13, ATP synthase alpha and beta subunits
HgAffx.21510.1	1.0e-220	88	CE24843	mec-12, Alpha tubulin
HgAffx.19086.1	1.6e-212	64.2	CE28405	prp-17, mRNA splicing factor
HgAffx.23826.1	6.1e-210	85	CE01270	eft-4, Elongation factor EF-1-alpha
HgAffx.16643.1	1.4e-200	70.9	CE02262	cct-4, T-complex protein
HgAffx.18740.1	3.1e-200	97.8	CE12358	act-4, Actin
HgAffx.85.1	4.3e-200	54.5	CE15213	gcy-14, Guanylate cyclase
HgAffx.18740.2	2.5e-199	97.8	CE12358	act-4, Actin
HgAffx.18028.1	2.6e-196	74.7	CE31507	ifa-1, Intermediate filament protein
HgAffx.83.1	1.1e-190	41.8	CE35322	gcy-7, Guanylate cyclase
HgAffx.19055.1	8.3e-182	76.6	CE36954	n/a, Enolase
HgAffx.19436.2	4.5e-172	83.7	CE33770	ben-1, Tubulin
HgAffx.18315.1	9.7e-172	63.2	CE28600	lin-23, Transducin beta chain
HgAffx.22160.1	5.3e-171	80.3	CE17915	rpt-5, ATPase
HgAffx.84.1	8.0e-169	24.2	CE15213	gcy-14, Guanylate cyclase
HgAffx.140.1	4.1e-167	31.7	CE35322	gcy-7, Guanylate cyclase
HgAffx.15699.1	5.2e-166	82.5	CE01162	rpb-2, DNA-directed RNA polymerase II
HgAffx.7395.1	5.0e-164	81.3	CE27922	unc-87
HgAffx.13471.1	9.3e-163	82.2	CE33098	n/a, Creatine kinase
HgAffx.17567.1	1.1e-161	80.2	CE33770	ben-1, Tubulin
