# Supplementary material for: Divergent evolution of arrested development in the dauer stage of Caenorhabditis elegans and the infective stage of Heterodera glycines
Source: Genome Biol. 2007 Oct 5;8(10):R211. doi: 10.1186/gb-2007-8-10-r211 (PMC2246285; doi:10.1186/gb-2007-8-10-r211)
Supplement: Additional data file 4 — Identities and cluster membership of differentially expressed (FDR 5%) probesets over the entire life cycle. [file gb-2007-8-10-r211-S4.xls]

## Sheet: Sheet1
Supplemental Table 2
Identities and cluster membership of differentially
expressed (FDR 5%) probesets over the entire life cycle
Probeset	qvalue	Cluster
HgAffx.15202.1.S1_at	3.65e-08	1
HgAffx.21925.1.S1_at	3.65e-08	1
HgAffx.11286.1.S1_at	4.89e-08	1
HgAffx.8885.1.S1_at	6.87e-08	1
HgAffx.6664.1.S1_at	8.23e-08	1
HgAffx.1661.1.S1_at	1e-07	1
HgAffx.21661.1.S1_at	1e-07	1
HgAffx.12338.1.S1_at	1.16e-07	1
HgAffx.22377.1.S1_at	1.16e-07	1
HgAffx.14641.1.S1_at	1.44e-07	1
HgAffx.18878.1.S1_at	1.62e-07	1
HgAffx.22836.1.S1_at	1.67e-07	1
HgAffx.6193.1.S1_at	1.73e-07	1
HgAffx.19006.1.S1_at	1.95e-07	1
HgAffx.9487.1.S1_at	1.99e-07	1
HgAffx.19514.1.S1_at	2.09e-07	1
HgAffx.16015.1.S1_at	2.36e-07	1
HgAffx.14994.1.S1_at	2.38e-07	1
HgAffx.20378.1.S1_at	2.38e-07	1
HgAffx.11151.1.S1_at	2.47e-07	1
HgAffx.9314.1.S1_at	2.51e-07	1
HgAffx.7953.1.S1_at	2.56e-07	1
HgAffx.16039.1.S1_at	2.68e-07	1
HgAffx.19747.1.S1_at	2.71e-07	1
HgAffx.20095.1.A1_at	2.71e-07	1
HgAffx.23031.1.S1_at	2.71e-07	1
HgAffx.17296.1.S1_at	2.87e-07	1
HgAffx.20067.1.S1_at	2.9e-07	1
HgAffx.6245.1.S1_at	2.9e-07	1
HgAffx.12494.1.S1_at	3.56e-07	1
HgAffx.18097.1.S1_at	3.78e-07	1
HgAffx.22739.1.S1_at	3.78e-07	1
HgAffx.22266.1.S1_at	3.9e-07	1
HgAffx.14723.1.S1_at	3.94e-07	1
HgAffx.23377.1.S1_at	4.17e-07	1
HgAffx.17206.1.S1_at	4.49e-07	1
HgAffx.11692.1.S1_at	4.52e-07	1
HgAffx.23544.1.S1_at	4.56e-07	1
HgAffx.20363.1.S1_at	4.61e-07	1
HgAffx.7334.1.S1_at	4.61e-07	1
HgAffx.24396.1.S1_at	4.73e-07	1
HgAffx.18526.1.S1_at	4.86e-07	1
HgAffx.19365.1.S1_at	4.86e-07	1
HgAffx.10289.1.S1_at	5.05e-07	1
HgAffx.21466.1.S1_at	5.05e-07	1
HgAffx.22637.1.S1_at	5.05e-07	1
HgAffx.24293.2.S1_s_at	5.05e-07	1
HgAffx.7730.1.S1_at	5.05e-07	1
HgAffx.17856.1.S1_at	5.27e-07	1
HgAffx.23706.1.S1_s_at	5.27e-07	1
HgAffx.7282.1.S1_at	5.3e-07	1
HgAffx.19360.1.S1_at	5.53e-07	1
HgAffx.6155.1.S1_at	5.53e-07	1
HgAffx.13961.1.S1_at	5.54e-07	1
HgAffx.4842.1.S1_at	5.69e-07	1
HgAffx.6875.1.S1_at	5.86e-07	1
HgAffx.8321.1.S1_at	6.14e-07	1
HgAffx.12249.1.S1_at	6.3e-07	1
HgAffx.18896.1.S1_at	6.3e-07	1
HgAffx.15751.1.S1_at	6.31e-07	1
HgAffx.14012.1.S1_at	6.58e-07	1
HgAffx.19319.1.S1_at	6.71e-07	1
HgAffx.9077.1.S1_at	6.72e-07	1
HgAffx.19930.1.S1_at	7.2e-07	1
HgAffx.14103.1.S1_at	7.23e-07	1
HgAffx.10437.1.S1_at	7.5e-07	1
HgAffx.19448.1.S1_at	8.38e-07	1
HgAffx.23612.1.S1_at	8.4e-07	1
HgAffx.14077.1.S1_at	8.41e-07	1
HgAffx.21931.1.S1_at	8.41e-07	1
HgAffx.8915.1.S1_at	9.21e-07	1
HgAffx.23972.1.S1_at	1.03e-06	1
HgAffx.8234.1.S1_at	1.03e-06	1
HgAffx.21621.1.S1_at	1.05e-06	1
HgAffx.3209.1.S1_at	1.14e-06	1
HgAffx.389.1.S1_x_at	1.17e-06	1
HgAffx.13553.1.S1_at	1.19e-06	1
HgAffx.14404.1.S1_at	1.22e-06	1
HgAffx.8070.1.S1_at	1.29e-06	1
HgAffx.21881.2.S1_at	1.32e-06	1
HgAffx.18816.1.S1_at	1.35e-06	1
HgAffx.3961.1.S1_at	1.35e-06	1
HgAffx.22585.1.S1_at	1.43e-06	1
HgAffx.6567.1.S1_at	1.5e-06	1
HgAffx.23512.1.S1_at	1.52e-06	1
HgAffx.19940.1.S1_at	1.53e-06	1
HgAffx.24297.2.S1_at	1.64e-06	1
HgAffx.10724.1.S1_at	1.66e-06	1
HgAffx.12933.1.S1_at	1.69e-06	1
HgAffx.16232.1.S1_at	1.69e-06	1
HgAffx.16014.1.S1_at	1.75e-06	1
HgAffx.22969.1.S1_at	1.78e-06	1
HgAffx.17716.1.S1_at	1.85e-06	1
HgAffx.19898.2.S1_at	1.91e-06	1
HgAffx.16978.1.S1_at	1.94e-06	1
HgAffx.22919.1.S1_at	1.98e-06	1
HgAffx.7684.1.S1_at	1.98e-06	1
HgAffx.12462.1.S1_at	2.04e-06	1
HgAffx.8234.2.S1_s_at	2.11e-06	1
HgAffx.15777.1.S1_at	2.19e-06	1
HgAffx.10061.1.S1_at	2.23e-06	1
HgAffx.24293.2.S1_at	2.23e-06	1
HgAffx.15843.1.S1_at	2.35e-06	1
HgAffx.18310.1.S1_at	2.35e-06	1
HgAffx.2485.1.S1_at	2.37e-06	1
HgAffx.24286.1.S1_at	2.44e-06	1
HgAffx.19640.1.S1_at	2.52e-06	1
HgAffx.16513.1.S1_at	2.53e-06	1
HgAffx.2219.1.S1_at	2.6e-06	1
HgAffx.8353.1.S1_at	2.64e-06	1
HgAffx.20832.1.S1_at	2.7e-06	1
HgAffx.16629.1.S1_at	2.73e-06	1
HgAffx.9101.1.S1_at	2.8e-06	1
HgAffx.21386.1.S1_at	3.04e-06	1
HgAffx.13522.1.S1_at	3.05e-06	1
HgAffx.8117.1.S1_at	3.06e-06	1
HgAffx.1887.1.S1_at	3.18e-06	1
HgAffx.21358.1.S1_at	3.18e-06	1
HgAffx.22798.1.S1_at	3.2e-06	1
HgAffx.4377.1.S1_at	3.23e-06	1
HgAffx.13471.6.S1_at	3.45e-06	1
HgAffx.9041.1.S1_at	3.48e-06	1
HgAffx.11071.1.S1_at	3.53e-06	1
HgAffx.19330.1.S1_at	3.54e-06	1
HgAffx.18140.1.S1_at	3.6e-06	1
HgAffx.22162.1.S1_at	3.61e-06	1
HgAffx.11313.2.S1_at	3.66e-06	1
HgAffx.23282.1.S1_at	3.66e-06	1
HgAffx.24061.1.S1_at	3.66e-06	1
HgAffx.3961.2.A1_at	3.66e-06	1
HgAffx.5281.1.S1_at	3.66e-06	1
HgAffx.8271.1.S1_at	3.66e-06	1
HgAffx.14104.1.S1_at	3.7e-06	1
HgAffx.13357.1.S1_at	3.77e-06	1
HgAffx.13219.1.S1_at	3.85e-06	1
HgAffx.23925.1.S1_at	3.85e-06	1
HgAffx.22546.1.S1_at	3.88e-06	1
HgAffx.18391.1.S1_at	3.91e-06	1
HgAffx.23298.1.S1_at	3.97e-06	1
HgAffx.5848.1.S1_at	4.05e-06	1
HgAffx.6671.1.S1_at	4.12e-06	1
HgAffx.19789.1.S1_at	4.14e-06	1
HgAffx.11308.1.S1_at	4.19e-06	1
HgAffx.5459.1.S1_at	4.35e-06	1
HgAffx.15659.1.S1_at	4.39e-06	1
HgAffx.8212.1.S1_at	4.44e-06	1
HgAffx.20910.1.S1_at	4.8e-06	1
HgAffx.18652.1.S1_at	4.82e-06	1
HgAffx.12081.2.S1_at	4.85e-06	1
HgAffx.16191.1.S1_at	4.85e-06	1
HgAffx.16498.1.S1_at	4.93e-06	1
HgAffx.13453.1.S1_at	5.06e-06	1
HgAffx.13010.1.S1_at	5.1e-06	1
HgAffx.14726.1.S1_at	5.17e-06	1
HgAffx.18765.1.S1_at	5.36e-06	1
HgAffx.13338.1.A1_at	5.52e-06	1
HgAffx.16425.1.S1_at	5.71e-06	1
HgAffx.13624.1.S1_at	5.78e-06	1
HgAffx.14941.1.S1_at	5.8e-06	1
HgAffx.8428.1.S1_at	5.8e-06	1
HgAffx.21408.1.S1_at	5.86e-06	1
HgAffx.17103.1.S1_at	5.87e-06	1
HgAffx.17385.1.S1_at	6e-06	1
HgAffx.18852.1.S1_at	6e-06	1
HgAffx.23823.1.S1_at	6.13e-06	1
HgAffx.16610.1.S1_at	6.16e-06	1
HgAffx.19770.1.S1_at	6.32e-06	1
HgAffx.18613.1.S1_at	6.33e-06	1
HgAffx.7182.1.S1_at	6.33e-06	1
HgAffx.18405.1.S1_at	6.44e-06	1
HgAffx.15110.1.S1_at	6.51e-06	1
HgAffx.14302.1.S1_at	6.78e-06	1
HgAffx.12397.1.S1_at	6.93e-06	1
HgAffx.11313.1.S1_at	7.08e-06	1
HgAffx.6313.1.S1_at	7.1e-06	1
HgAffx.22260.1.S1_at	7.14e-06	1
HgAffx.20046.1.S1_at	7.4e-06	1
HgAffx.17618.1.S1_at	7.48e-06	1
HgAffx.13136.1.S1_at	7.57e-06	1
HgAffx.18894.1.S1_at	7.67e-06	1
HgAffx.11326.1.S1_at	7.8e-06	1
HgAffx.15858.1.S1_at	7.92e-06	1
HgAffx.24014.1.S1_at	8.55e-06	1
HgAffx.17609.1.S1_at	8.59e-06	1
HgAffx.24020.1.S1_at	8.72e-06	1
HgAffx.24209.2.S1_s_at	8.92e-06	1
HgAffx.14400.1.S1_at	9.21e-06	1
HgAffx.18577.1.S1_at	9.22e-06	1
HgAffx.14780.1.S1_at	9.26e-06	1
HgAffx.8560.1.S1_at	9.26e-06	1
HgAffx.11203.1.S1_at	9.38e-06	1
HgAffx.18197.1.S1_at	9.38e-06	1
HgAffx.18762.1.S1_at	9.4e-06	1
HgAffx.19822.1.S1_at	9.52e-06	1
HgAffx.2120.1.S1_at	9.77e-06	1
HgAffx.20738.1.S1_at	1.04e-05	1
HgAffx.11139.1.S1_at	1.09e-05	1
HgAffx.9961.1.S1_at	1.09e-05	1
HgAffx.19425.1.S1_at	1.13e-05	1
HgAffx.18540.1.S1_at	1.16e-05	1
HgAffx.9244.1.S1_at	1.16e-05	1
HgAffx.9438.1.S1_at	1.16e-05	1
HgAffx.12819.2.S1_at	1.18e-05	1
HgAffx.15835.1.S1_at	1.22e-05	1
HgAffx.5474.1.S1_at	1.24e-05	1
HgAffx.8678.1.A1_at	1.26e-05	1
HgAffx.9092.1.S1_at	1.26e-05	1
HgAffx.21153.1.S1_at	1.31e-05	1
HgAffx.5325.1.S1_at	1.31e-05	1
HgAffx.6732.1.S1_at	1.31e-05	1
HgAffx.7372.1.S1_at	1.33e-05	1
HgAffx.9303.1.S1_at	1.33e-05	1
HgAffx.15033.1.S1_at	1.35e-05	1
HgAffx.18280.1.S1_at	1.35e-05	1
HgAffx.24298.1.S1_at	1.35e-05	1
HgAffx.2623.1.S1_at	1.38e-05	1
HgAffx.10479.1.S1_at	1.44e-05	1
HgAffx.17122.1.S1_at	1.44e-05	1
HgAffx.250.1.S1_at	1.44e-05	1
HgAffx.22611.2.S1_s_at	1.45e-05	1
HgAffx.16880.1.S1_at	1.47e-05	1
HgAffx.15728.1.S1_at	1.49e-05	1
HgAffx.24209.2.S1_at	1.49e-05	1
HgAffx.15142.1.S1_at	1.52e-05	1
HgAffx.15091.1.S1_at	1.54e-05	1
HgAffx.17057.1.S1_at	1.54e-05	1
HgAffx.8234.2.S1_at	1.54e-05	1
HgAffx.13963.1.S1_at	1.57e-05	1
HgAffx.13685.1.S1_at	1.59e-05	1
HgAffx.20037.1.S1_at	1.59e-05	1
HgAffx.17228.1.S1_at	1.68e-05	1
HgAffx.19861.1.S1_at	1.68e-05	1
HgAffx.20060.1.S1_at	1.68e-05	1
HgAffx.21898.1.S1_at	1.69e-05	1
HgAffx.16349.1.S1_at	1.7e-05	1
HgAffx.11892.1.S1_at	1.71e-05	1
HgAffx.23559.1.S1_at	1.73e-05	1
HgAffx.15510.1.S1_at	1.77e-05	1
HgAffx.12567.1.S1_at	1.78e-05	1
HgAffx.12651.1.S1_at	1.78e-05	1
HgAffx.14149.1.S1_at	1.78e-05	1
HgAffx.21657.6.S1_at	1.85e-05	1
HgAffx.21288.1.S1_at	1.86e-05	1
HgAffx.3010.1.S1_at	1.88e-05	1
HgAffx.6383.1.S1_at	1.89e-05	1
HgAffx.10101.1.S1_at	1.93e-05	1
HgAffx.16284.1.S1_at	1.94e-05	1
HgAffx.23427.1.S1_at	1.97e-05	1
HgAffx.19016.1.S1_at	1.99e-05	1
HgAffx.20390.1.S1_at	2.01e-05	1
HgAffx.17605.1.S1_at	2.03e-05	1
HgAffx.19045.2.S1_at	2.03e-05	1
HgAffx.21008.1.S1_at	2.03e-05	1
HgAffx.23052.1.S1_at	2.03e-05	1
HgAffx.10817.1.S1_at	2.06e-05	1
HgAffx.19461.1.S1_at	2.07e-05	1
HgAffx.23419.1.S1_at	2.09e-05	1
HgAffx.5429.1.S1_at	2.1e-05	1
HgAffx.15950.1.S1_at	2.11e-05	1
HgAffx.18997.1.S1_at	2.11e-05	1
HgAffx.16555.1.S1_at	2.14e-05	1
HgAffx.10859.1.S1_at	2.2e-05	1
HgAffx.22344.1.S1_at	2.24e-05	1
HgAffx.10657.1.S1_at	2.26e-05	1
HgAffx.7383.1.S1_at	2.26e-05	1
HgAffx.15612.1.S1_at	2.28e-05	1
HgAffx.19848.1.S1_at	2.28e-05	1
HgAffx.18659.1.S1_at	2.29e-05	1
HgAffx.18743.1.S1_at	2.29e-05	1
HgAffx.23818.1.S1_at	2.3e-05	1
HgAffx.8811.1.S1_at	2.31e-05	1
HgAffx.13229.1.S1_at	2.32e-05	1
HgAffx.20664.1.S1_at	2.35e-05	1
HgAffx.12914.2.S1_at	2.36e-05	1
HgAffx.9081.1.S1_at	2.37e-05	1
HgAffx.8373.1.A1_at	2.39e-05	1
HgAffx.22221.1.S1_at	2.4e-05	1
HgAffx.24054.1.S1_at	2.4e-05	1
HgAffx.15264.1.S1_at	2.46e-05	1
HgAffx.19353.1.S1_at	2.46e-05	1
HgAffx.19153.1.S1_at	2.47e-05	1
HgAffx.11439.1.S1_at	2.53e-05	1
HgAffx.16061.1.S1_at	2.53e-05	1
HgAffx.10526.1.S1_at	2.55e-05	1
HgAffx.22565.1.S1_at	2.58e-05	1
HgAffx.9145.1.S1_at	2.59e-05	1
HgAffx.15126.1.S1_at	2.6e-05	1
HgAffx.16957.1.S1_at	2.62e-05	1
HgAffx.23127.1.S1_at	2.65e-05	1
HgAffx.6481.1.S1_at	2.65e-05	1
HgAffx.11230.1.S1_at	2.69e-05	1
HgAffx.15143.1.S1_at	2.71e-05	1
HgAffx.9539.1.S1_at	2.78e-05	1
HgAffx.22007.1.S1_at	2.8e-05	1
HgAffx.23764.1.S1_at	2.8e-05	1
HgAffx.24331.1.S1_at	2.8e-05	1
HgAffx.13979.1.S1_at	2.81e-05	1
HgAffx.15259.1.S1_at	2.87e-05	1
HgAffx.18442.1.S1_at	2.9e-05	1
HgAffx.22644.1.S1_at	2.92e-05	1
HgAffx.2655.1.S1_at	2.92e-05	1
HgAffx.22039.1.S1_at	2.99e-05	1
HgAffx.16660.1.S1_at	3.01e-05	1
HgAffx.22680.1.S1_at	3.04e-05	1
HgAffx.18925.1.S1_at	3.06e-05	1
HgAffx.23451.1.S1_at	3.13e-05	1
HgAffx.8153.1.S1_at	3.17e-05	1
HgAffx.13266.1.S1_at	3.2e-05	1
HgAffx.11244.1.S1_at	3.24e-05	1
HgAffx.19520.1.S1_at	3.28e-05	1
HgAffx.14489.1.S1_at	3.3e-05	1
HgAffx.10646.1.S1_at	3.32e-05	1
HgAffx.15924.1.S1_at	3.39e-05	1
HgAffx.21037.1.S1_at	3.4e-05	1
HgAffx.19860.1.S1_at	3.45e-05	1
HgAffx.22843.2.S1_at	3.46e-05	1
HgAffx.13210.1.S1_at	3.49e-05	1
HgAffx.21488.1.S1_at	3.53e-05	1
HgAffx.15575.1.S1_at	3.54e-05	1
HgAffx.21217.1.S1_at	3.56e-05	1
HgAffx.18507.1.S1_at	3.58e-05	1
HgAffx.4529.1.S1_at	3.64e-05	1
HgAffx.5275.1.S1_at	3.64e-05	1
HgAffx.17529.1.S1_at	3.83e-05	1
HgAffx.13424.1.S1_at	3.84e-05	1
HgAffx.17554.1.S1_at	3.84e-05	1
HgAffx.11043.1.S1_at	3.86e-05	1
HgAffx.19590.1.S1_at	3.88e-05	1
HgAffx.6346.1.S1_at	3.94e-05	1
HgAffx.17386.1.S1_at	3.96e-05	1
HgAffx.21657.2.S1_at	3.97e-05	1
HgAffx.24266.1.S1_at	4e-05	1
HgAffx.20293.1.S1_at	4.1e-05	1
HgAffx.15767.1.S1_at	4.15e-05	1
HgAffx.20782.1.S1_at	4.21e-05	1
HgAffx.18991.1.S1_at	4.25e-05	1
HgAffx.2532.1.S1_at	4.28e-05	1
HgAffx.16806.1.S1_at	4.31e-05	1
HgAffx.21881.1.S1_at	4.4e-05	1
HgAffx.16919.1.S1_at	4.46e-05	1
HgAffx.17107.1.S1_at	4.46e-05	1
HgAffx.6196.1.S1_at	4.46e-05	1
HgAffx.8880.1.S1_at	4.46e-05	1
HgAffx.9601.1.S1_at	4.46e-05	1
HgAffx.5551.1.S1_at	4.51e-05	1
HgAffx.2842.1.S1_at	4.56e-05	1
HgAffx.17837.1.S1_at	4.64e-05	1
HgAffx.17023.1.S1_at	4.65e-05	1
HgAffx.20317.1.S1_at	4.75e-05	1
HgAffx.23183.1.S1_at	4.97e-05	1
HgAffx.14029.1.S1_at	5.02e-05	1
HgAffx.10631.1.S1_at	5.05e-05	1
HgAffx.13056.1.S1_at	5.14e-05	1
HgAffx.3148.1.S1_at	5.14e-05	1
HgAffx.14064.1.S1_at	5.19e-05	1
HgAffx.24393.1.S1_at	5.4e-05	1
HgAffx.16669.1.S1_at	5.49e-05	1
HgAffx.19009.1.S1_at	5.49e-05	1
HgAffx.7431.1.S1_at	5.5e-05	1
HgAffx.15118.1.S1_at	5.52e-05	1
HgAffx.19323.1.S1_at	5.55e-05	1
HgAffx.22264.1.S1_at	5.61e-05	1
HgAffx.9485.1.S1_at	5.74e-05	1
HgAffx.21012.1.S1_at	5.84e-05	1
HgAffx.19170.1.S1_at	5.88e-05	1
HgAffx.13560.1.S1_at	5.89e-05	1
HgAffx.17508.1.S1_at	5.9e-05	1
HgAffx.11464.1.S1_at	6.08e-05	1
HgAffx.17923.1.S1_at	6.1e-05	1
HgAffx.19645.1.S1_at	6.12e-05	1
HgAffx.19102.1.S1_at	6.29e-05	1
HgAffx.2256.1.S1_at	6.29e-05	1
HgAffx.16009.1.S1_at	6.45e-05	1
HgAffx.3208.1.S1_at	6.53e-05	1
HgAffx.22843.1.S1_at	6.56e-05	1
HgAffx.17582.1.S1_at	6.61e-05	1
HgAffx.6402.1.S1_at	6.7e-05	1
HgAffx.9524.1.S1_at	6.71e-05	1
HgAffx.13126.1.S1_at	6.72e-05	1
HgAffx.19447.1.S1_at	6.72e-05	1
HgAffx.20295.1.S1_at	6.73e-05	1
HgAffx.9220.1.S1_at	6.76e-05	1
HgAffx.18005.1.S1_at	6.91e-05	1
HgAffx.10597.1.S1_at	6.97e-05	1
HgAffx.16335.1.S1_at	7.01e-05	1
HgAffx.3726.1.A1_at	7.02e-05	1
HgAffx.6855.1.S1_at	7.22e-05	1
HgAffx.3712.2.S1_at	7.24e-05	1
HgAffx.22299.1.S1_at	7.28e-05	1
HgAffx.17718.1.S1_at	7.34e-05	1
HgAffx.13699.1.S1_at	7.36e-05	1
HgAffx.22400.1.S1_at	7.49e-05	1
HgAffx.8379.1.S1_at	7.57e-05	1
HgAffx.13291.1.S1_at	7.65e-05	1
HgAffx.15933.1.S1_at	7.66e-05	1
HgAffx.9399.1.S1_at	7.77e-05	1
HgAffx.24099.1.S1_at	7.82e-05	1
HgAffx.16323.1.S1_at	7.93e-05	1
HgAffx.3674.1.A1_at	7.93e-05	1
HgAffx.3564.1.S1_at	7.95e-05	1
HgAffx.11021.1.S1_at	8.14e-05	1
HgAffx.11280.1.S1_at	8.22e-05	1
HgAffx.6675.1.S1_at	8.22e-05	1
HgAffx.8200.1.S1_at	8.49e-05	1
HgAffx.19086.1.S1_at	8.5e-05	1
HgAffx.18004.1.S1_at	8.53e-05	1
HgAffx.16666.1.S1_at	8.69e-05	1
HgAffx.14160.1.S1_at	8.74e-05	1
HgAffx.6332.1.S1_at	8.76e-05	1
HgAffx.18086.1.S1_at	8.78e-05	1
HgAffx.19781.1.S1_at	8.86e-05	1
HgAffx.10300.1.S1_at	9.07e-05	1
HgAffx.9063.1.S1_at	9.07e-05	1
HgAffx.5313.1.S1_at	9.13e-05	1
HgAffx.17182.1.S1_at	9.29e-05	1
HgAffx.428.1.S1_at	9.3e-05	1
HgAffx.19373.1.S1_at	9.35e-05	1
HgAffx.13724.1.S1_at	9.36e-05	1
HgAffx.11563.1.S1_at	9.4e-05	1
HgAffx.18165.1.S1_at	9.44e-05	1
HgAffx.22726.1.S1_at	9.74e-05	1
HgAffx.7152.1.S1_at	9.81e-05	1
HgAffx.10830.1.S1_at	0.000100171	1
HgAffx.3827.1.A1_at	0.000100401	1
HgAffx.19878.1.S1_at	0.000100403	1
HgAffx.17334.1.S1_at	0.000101069	1
HgAffx.14180.1.S1_at	0.000101111	1
HgAffx.14358.1.S1_at	0.000101203	1
HgAffx.2331.1.S1_at	0.000104036	1
HgAffx.4128.1.A1_at	0.0001066	1
HgAffx.2306.1.S1_at	0.000109694	1
HgAffx.2671.1.S1_at	0.000111074	1
HgAffx.20006.2.S1_at	0.000112209	1
HgAffx.21452.1.S1_at	0.000112209	1
HgAffx.15216.1.S1_at	0.000113458	1
HgAffx.20943.1.S1_at	0.000113458	1
HgAffx.8967.1.S1_at	0.000114724	1
HgAffx.4991.1.S1_at	0.000115013	1
HgAffx.15889.1.S1_at	0.000117639	1
HgAffx.18679.1.S1_at	0.000118364	1
HgAffx.18597.1.S1_at	0.000120197	1
HgAffx.8688.1.S1_at	0.000120296	1
HgAffx.11488.1.S1_at	0.000120355	1
HgAffx.7911.1.S1_at	0.000121025	1
HgAffx.24002.1.S1_at	0.000121502	1
HgAffx.12346.1.S1_at	0.000122448	1
HgAffx.16033.1.S1_at	0.000122448	1
HgAffx.20963.1.S1_at	0.000123375	1
HgAffx.10823.1.S1_at	0.000123824	1
HgAffx.19169.1.S1_at	0.00012419	1
HgAffx.18913.1.S1_at	0.000125819	1
HgAffx.6577.1.S1_at	0.000126616	1
HgAffx.18567.1.S1_at	0.000127031	1
HgAffx.14691.1.S1_at	0.00012811	1
HgAffx.13830.1.S1_at	0.000129757	1
HgAffx.22760.1.S1_at	0.000129757	1
HgAffx.8940.1.S1_at	0.000129858	1
HgAffx.3546.1.A1_at	0.000130307	1
HgAffx.22611.1.S1_at	0.00013341	1
HgAffx.5393.1.S1_at	0.000133511	1
HgAffx.24337.1.S1_at	0.000134035	1
HgAffx.22019.1.S1_at	0.00013565	1
HgAffx.16309.1.S1_at	0.00013749	1
HgAffx.21542.1.S1_at	0.00013749	1
HgAffx.2099.1.S1_at	0.00013911	1
HgAffx.6846.1.S1_at	0.000140548	1
HgAffx.7546.1.S1_at	0.000142351	1
HgAffx.4654.1.S1_at	0.000142516	1
HgAffx.6137.1.S1_at	0.00014913	1
HgAffx.18176.1.S1_at	0.000149134	1
HgAffx.15403.1.S1_at	0.000149153	1
HgAffx.9841.1.S1_at	0.000149404	1
HgAffx.23882.1.S1_at	0.000150073	1
HgAffx.16360.1.S1_at	0.000152148	1
HgAffx.20604.1.S1_at	0.000152581	1
HgAffx.17290.1.S1_at	0.000152761	1
HgAffx.21868.1.S1_at	0.000156856	1
HgAffx.20339.1.S1_at	0.000157566	1
HgAffx.21433.1.S1_at	0.000158516	1
HgAffx.12739.1.S1_at	0.000158778	1
HgAffx.19846.1.S1_at	0.000160419	1
HgAffx.15601.1.S1_at	0.000162907	1
HgAffx.3753.1.S1_at	0.00016562	1
HgAffx.24368.2.S1_at	0.000165811	1
HgAffx.3549.1.A1_at	0.000166145	1
HgAffx.20410.1.S1_at	0.000167369	1
HgAffx.7415.1.S1_at	0.000169033	1
HgAffx.22547.1.S1_at	0.000169462	1
HgAffx.19071.1.S1_at	0.000170394	1
HgAffx.18130.1.S1_at	0.000171025	1
HgAffx.14176.1.S1_at	0.000171267	1
HgAffx.21357.1.S1_at	0.000172593	1
HgAffx.24209.1.S1_at	0.000173095	1
HgAffx.6267.1.S1_at	0.000173878	1
HgAffx.23918.1.S1_at	0.000174453	1
HgAffx.8140.1.S1_at	0.000175138	1
HgAffx.18418.1.S1_at	0.000176227	1
HgAffx.15371.1.S1_at	0.000176301	1
HgAffx.16850.2.S1_at	0.000178156	1
HgAffx.21721.1.S1_at	0.000178744	1
HgAffx.18354.1.S1_at	0.000178932	1
HgAffx.2631.1.S1_at	0.000179436	1
HgAffx.7282.1.A1_at	0.000180512	1
HgAffx.11497.1.S1_at	0.000180562	1
HgAffx.20640.1.S1_at	0.000188649	1
HgAffx.10114.1.S1_at	0.000188952	1
HgAffx.20630.1.S1_at	0.000196125	1
HgAffx.12245.1.S1_at	0.000196505	1
HgAffx.18533.1.S1_at	0.000196505	1
HgAffx.3008.1.S1_at	0.000196505	1
HgAffx.4445.1.S1_at	0.000196505	1
HgAffx.9027.1.S1_at	0.000197259	1
HgAffx.8266.1.S1_at	0.000197944	1
HgAffx.8164.1.S1_at	0.00019972	1
HgAffx.16703.1.S1_at	0.000203798	1
HgAffx.22946.1.S1_at	0.000206869	1
HgAffx.22852.1.S1_at	0.000208767	1
HgAffx.13198.1.S1_at	0.000211411	1
HgAffx.18272.1.S1_at	0.000212574	1
HgAffx.19229.1.S1_at	0.000213006	1
HgAffx.23261.1.S1_at	0.000213442	1
HgAffx.6330.1.S1_at	0.000215477	1
HgAffx.16490.1.S1_at	0.000221102	1
HgAffx.10082.1.S1_at	0.000221405	1
HgAffx.7943.1.S1_at	0.000223267	1
HgAffx.18101.1.S1_at	0.000223819	1
HgAffx.17945.1.S1_at	0.000227025	1
HgAffx.22588.1.S1_at	0.000228732	1
HgAffx.16137.1.S1_at	0.00022965	1
HgAffx.14947.1.S1_at	0.000230289	1
HgAffx.15994.1.S1_at	0.000231824	1
HgAffx.15134.1.S1_at	0.000235103	1
HgAffx.22634.2.S1_at	0.000235311	1
HgAffx.14320.1.S1_at	0.000237564	1
HgAffx.6631.1.S1_at	0.000239912	1
HgAffx.4137.1.S1_at	0.000242679	1
HgAffx.1374.1.S1_at	0.00024577	1
HgAffx.19739.1.S1_at	0.000250574	1
HgAffx.4077.1.A1_at	0.000250574	1
HgAffx.19907.1.S1_at	0.000256429	1
HgAffx.15641.1.S1_at	0.000256993	1
HgAffx.3682.1.A1_at	0.00025701	1
HgAffx.9252.1.S1_at	0.000260848	1
HgAffx.4254.1.S1_at	0.000262595	1
HgAffx.15805.1.S1_at	0.00026382	1
HgAffx.18218.1.S1_at	0.00026509	1
HgAffx.10913.1.S1_at	0.000266144	1
HgAffx.12081.1.S1_at	0.000269267	1
HgAffx.7141.1.S1_at	0.000270985	1
HgAffx.6986.1.S1_at	0.000272242	1
HgAffx.10513.1.S1_at	0.000272885	1
HgAffx.18812.1.S1_at	0.000276818	1
HgAffx.19898.2.S1_s_at	0.00027829	1
HgAffx.18830.1.S1_at	0.00028464	1
HgAffx.23536.1.S1_at	0.00028464	1
HgAffx.22591.1.S1_at	0.000285587	1
HgAffx.18575.1.S1_at	0.000285752	1
HgAffx.7742.1.S1_at	0.000290208	1
HgAffx.3401.1.S1_at	0.000291235	1
HgAffx.3150.1.S1_at	0.000291827	1
HgAffx.11316.1.S1_at	0.000292128	1
HgAffx.15014.1.S1_at	0.000293082	1
HgAffx.19481.1.S1_at	0.000293859	1
HgAffx.16681.1.S1_at	0.000293918	1
HgAffx.22173.1.S1_at	0.000294283	1
HgAffx.9680.1.S1_at	0.00029573	1
HgAffx.14172.1.S1_at	0.000297713	1
HgAffx.3215.1.S1_at	0.000297713	1
HgAffx.24289.1.S1_at	0.000299233	1
HgAffx.22237.1.S1_at	0.000302306	1
HgAffx.19141.1.S1_at	0.00030335	1
HgAffx.23381.1.S1_at	0.00030335	1
HgAffx.14166.1.S1_at	0.000306025	1
HgAffx.9962.1.S1_at	0.000306025	1
HgAffx.15276.1.S1_at	0.000310968	1
HgAffx.4622.1.S1_at	0.000311031	1
HgAffx.5979.1.S1_at	0.000311421	1
HgAffx.18452.1.S1_at	0.000314685	1
HgAffx.24399.1.S1_at	0.000323117	1
HgAffx.12405.1.S1_at	0.000326889	1
HgAffx.12914.1.S1_at	0.000333474	1
HgAffx.6006.1.S1_at	0.000334643	1
HgAffx.3807.1.S1_at	0.000337458	1
HgAffx.22204.1.S1_at	0.00034048	1
HgAffx.19549.1.S1_at	0.000342946	1
HgAffx.8414.1.S1_at	0.000346695	1
HgAffx.3501.1.S1_at	0.000351282	1
HgAffx.12424.1.S1_at	0.000358583	1
HgAffx.11209.1.S1_at	0.000361972	1
HgAffx.2930.1.S1_at	0.000362986	1
HgAffx.10171.1.S1_at	0.000369529	1
HgAffx.24324.1.S1_at	0.000378853	1
HgAffx.3906.1.S1_at	0.000380258	1
HgAffx.24352.1.S1_at	0.000380759	1
HgAffx.5454.1.S1_at	0.000394998	1
HgAffx.14389.1.S1_at	0.000398038	1
HgAffx.18626.1.S1_at	0.000399351	1
HgAffx.16571.1.S1_at	0.000403231	1
HgAffx.8330.1.S1_at	0.000405193	1
HgAffx.16941.1.S1_at	0.000407342	1
HgAffx.4174.1.S1_at	0.000411559	1
HgAffx.21972.1.S1_at	0.000422395	1
HgAffx.2879.1.S1_at	0.00042569	1
HgAffx.11860.1.S1_at	0.000429628	1
HgAffx.19731.1.A1_at	0.000434287	1
HgAffx.14866.1.S1_at	0.000435176	1
HgAffx.12092.1.S1_at	0.000436794	1
HgAffx.14035.1.S1_at	0.000437564	1
HgAffx.19210.1.S1_at	0.000442529	1
HgAffx.1656.1.S1_at	0.000445038	1
HgAffx.15838.1.S1_at	0.000455235	1
HgAffx.18859.1.S1_at	0.000455605	1
HgAffx.19381.1.S1_at	0.000465839	1
HgAffx.7292.1.S1_at	0.000471386	1
HgAffx.23843.1.S1_at	0.000472014	1
HgAffx.12609.1.S1_at	0.000472899	1
HgAffx.16053.1.S1_at	0.000472913	1
HgAffx.9273.1.S1_at	0.000476449	1
HgAffx.12125.1.S1_at	0.00047647	1
HgAffx.21449.1.S1_at	0.000484732	1
HgAffx.19400.1.S1_at	0.000489402	1
HgAffx.13918.1.S1_at	0.000491363	1
HgAffx.8375.1.S1_at	0.000492491	1
HgAffx.8011.1.S1_at	0.000492521	1
HgAffx.8646.1.S1_at	0.000503807	1
HgAffx.17821.1.S1_at	0.000506106	1
HgAffx.11862.1.S1_at	0.000509791	1
HgAffx.14157.1.S1_at	0.000510197	1
HgAffx.15979.1.S1_at	0.000512076	1
HgAffx.15964.1.S1_at	0.000519473	1
HgAffx.8607.1.S1_at	0.000520487	1
HgAffx.23773.1.S1_at	0.000538323	1
HgAffx.1936.1.S1_at	0.000541248	1
HgAffx.19435.1.S1_at	0.000552116	1
HgAffx.12621.1.S1_at	0.000562433	1
HgAffx.9177.1.S1_at	0.000569937	1
HgAffx.18940.1.S1_at	0.000579688	1
HgAffx.11395.1.S1_at	0.000598847	1
HgAffx.22664.1.S1_at	0.000616431	1
HgAffx.21843.1.S1_at	0.00062362	1
HgAffx.17707.1.S1_at	0.000628872	1
HgAffx.6412.1.S1_at	0.000633339	1
HgAffx.2835.1.A1_at	0.00063473	1
HgAffx.14421.1.S1_at	0.000646581	1
HgAffx.7032.1.S1_at	0.00067056	1
HgAffx.17285.1.S1_at	0.000674939	1
HgAffx.16551.1.S1_at	0.000684333	1
HgAffx.11410.1.S1_at	0.000687246	1
HgAffx.17225.1.S1_at	0.000699652	1
HgAffx.21817.1.S1_at	0.000707596	1
HgAffx.8354.1.S1_at	0.000711251	1
HgAffx.17543.1.S1_at	0.000711636	1
HgAffx.18162.1.S1_at	0.000728986	1
HgAffx.17106.1.S1_at	0.000732587	1
HgAffx.2713.1.S1_at	0.000735488	1
HgAffx.18103.1.S1_at	0.000758198	1
HgAffx.15374.1.S1_at	0.00078173	1
HgAffx.17982.1.S1_at	0.000787353	1
HgAffx.15508.1.S1_at	0.000790937	1
HgAffx.2559.1.S1_at	0.000797572	1
HgAffx.14224.2.S1_at	0.000797971	1
HgAffx.9708.1.S1_at	0.000797971	1
HgAffx.14688.1.S1_at	0.000804711	1
HgAffx.7396.1.S1_at	0.000815069	1
HgAffx.19736.1.S1_at	0.00081945	1
HgAffx.20941.1.S1_at	0.000822374	1
HgAffx.24143.1.S1_at	0.000825352	1
HgAffx.11426.1.S1_at	0.000837825	1
HgAffx.3568.1.A1_at	0.000840164	1
HgAffx.7193.1.A1_at	0.000842707	1
HgAffx.15243.1.S1_at	0.000844251	1
HgAffx.18966.1.S1_at	0.000847338	1
HgAffx.8800.1.S1_at	0.000859969	1
HgAffx.23443.1.S1_at	0.000875163	1
HgAffx.9148.1.S1_at	0.000881586	1
HgAffx.19808.1.S1_at	0.000899309	1
HgAffx.22597.1.S1_at	0.000900193	1
HgAffx.12244.1.S1_at	0.000944853	1
HgAffx.3433.1.S1_at	0.000949806	1
HgAffx.13547.1.S1_at	0.000971146	1
HgAffx.20916.1.S1_at	0.00097369	1
HgAffx.21835.1.S1_at	0.000990099	1
HgAffx.17803.1.S1_at	0.00100137	1
HgAffx.18045.1.S1_at	0.00100332	1
HgAffx.15730.1.S1_at	0.00100744	1
HgAffx.22487.1.S1_at	0.00100747	1
HgAffx.17644.1.S1_at	0.0010131	1
HgAffx.11574.1.S1_at	0.00102322	1
HgAffx.14409.1.S1_at	0.00103382	1
HgAffx.15417.1.S1_at	0.00103694	1
HgAffx.24221.1.S1_at	0.00104283	1
HgAffx.4036.1.A1_at	0.00106941	1
HgAffx.13273.1.S1_at	0.00107099	1
HgAffx.14058.1.S1_at	0.00107744	1
HgAffx.2685.1.S1_at	0.00108547	1
HgAffx.11446.1.A1_at	0.0010856	1
HgAffx.24248.1.S1_at	0.00108578	1
HgAffx.22444.2.S1_at	0.00109042	1
HgAffx.20011.1.S1_at	0.0010921	1
HgAffx.20045.1.S1_at	0.001112	1
HgAffx.7821.1.S1_at	0.00112723	1
HgAffx.3763.1.A1_at	0.00113936	1
HgAffx.23803.1.S1_at	0.00116429	1
HgAffx.10892.1.S1_at	0.00117796	1
HgAffx.14485.1.S1_at	0.00117877	1
HgAffx.22653.1.S1_at	0.00118522	1
HgAffx.21657.2.S1_x_at	0.00119147	1
HgAffx.14396.1.S1_at	0.00120232	1
HgAffx.10223.1.S1_at	0.00120616	1
HgAffx.23185.1.S1_at	0.00121357	1
HgAffx.23742.1.S1_at	0.00122844	1
HgAffx.20770.1.S1_at	0.00123041	1
HgAffx.13515.1.A1_at	0.00124354	1
HgAffx.10573.1.S1_at	0.00125035	1
HgAffx.6478.1.S1_at	0.00125035	1
HgAffx.22889.1.S1_at	0.00125151	1
HgAffx.11734.1.S1_at	0.00125541	1
HgAffx.3363.1.A1_at	0.00126279	1
HgAffx.8376.1.S1_at	0.00126928	1
HgAffx.15020.1.S1_at	0.00127042	1
HgAffx.19326.1.S1_at	0.00128754	1
HgAffx.3383.1.S1_at	0.00129686	1
HgAffx.24076.1.S1_at	0.00131202	1
HgAffx.19414.1.S1_at	0.0013356	1
HgAffx.5888.1.S1_at	0.00134465	1
HgAffx.17863.1.S1_at	0.00134846	1
HgAffx.5309.1.S1_at	0.00139104	1
HgAffx.13993.1.S1_at	0.00139261	1
HgAffx.19528.1.S1_at	0.00144438	1
HgAffx.21903.1.S1_at	0.00144438	1
HgAffx.10112.1.S1_at	0.00145697	1
HgAffx.17017.1.S1_at	0.00146323	1
HgAffx.14586.1.S1_at	0.00151189	1
HgAffx.21307.1.S1_at	0.00151588	1
HgAffx.12712.1.S1_at	0.00152877	1
HgAffx.4643.1.S1_at	0.00152877	1
HgAffx.2149.1.S1_at	0.00154433	1
HgAffx.18194.1.S1_at	0.00155048	1
HgAffx.4131.1.S1_at	0.00155646	1
HgAffx.14006.1.S1_at	0.00158182	1
HgAffx.8384.1.S1_at	0.00158744	1
HgAffx.15341.1.S1_at	0.00159164	1
HgAffx.19415.1.S1_at	0.00160408	1
HgAffx.17404.1.S1_at	0.00161619	1
HgAffx.16260.1.S1_at	0.00162474	1
HgAffx.5238.1.S1_at	0.00165253	1
HgAffx.19270.1.S1_at	0.00167935	1
HgAffx.18366.1.S1_at	0.0016816	1
HgAffx.6368.1.S1_at	0.00170218	1
HgAffx.2626.1.S1_at	0.0017279	1
HgAffx.3308.1.S1_at	0.00172968	1
HgAffx.3363.1.S1_at	0.00172968	1
HgAffx.15380.1.S1_at	0.00173173	1
HgAffx.24333.1.S1_at	0.00174915	1
HgAffx.12480.1.S1_at	0.00175308	1
HgAffx.12576.1.S1_at	0.00180095	1
HgAffx.18394.1.S1_at	0.00180518	1
HgAffx.14293.1.S1_at	0.00182418	1
HgAffx.17163.1.S1_at	0.00183134	1
HgAffx.21031.1.S1_at	0.00184124	1
HgAffx.15083.1.S1_at	0.00187237	1
HgAffx.8721.1.S1_at	0.00189664	1
HgAffx.14194.1.S1_at	0.00191351	1
HgAffx.3533.1.A1_at	0.00192759	1
HgAffx.15345.1.S1_at	0.00197049	1
HgAffx.15021.1.S1_at	0.00197632	1
HgAffx.4499.1.S1_at	0.00199151	1
HgAffx.1800.1.S1_at	0.00208339	1
HgAffx.8234.3.A1_at	0.00210705	1
HgAffx.18868.1.S1_at	0.00218186	1
HgAffx.20707.1.S1_at	0.00219396	1
HgAffx.18662.1.S1_at	0.00225024	1
HgAffx.15045.1.S1_at	0.00225327	1
HgAffx.17996.1.S1_at	0.00229984	1
HgAffx.6618.1.S1_at	0.00236827	1
HgAffx.16617.1.S1_at	0.00237712	1
HgAffx.15277.1.S1_at	0.00246626	1
HgAffx.4597.1.S1_at	0.00254077	1
HgAffx.22159.1.S1_at	0.00255671	1
HgAffx.5482.1.S1_at	0.00256477	1
HgAffx.22691.1.S1_at	0.0026259	1
HgAffx.14960.1.S1_at	0.00263537	1
HgAffx.24309.1.S1_at	0.00272292	1
HgAffx.21307.1.A1_at	0.00272318	1
HgAffx.5845.1.S1_at	0.00277041	1
HgAffx.5846.1.S1_at	0.00280472	1
HgAffx.6438.1.S1_at	0.00280979	1
HgAffx.21841.1.S1_at	0.00285502	1
HgAffx.23607.1.S1_at	0.00286924	1
HgAffx.3311.1.A1_at	0.00288706	1
HgAffx.22661.1.S1_at	0.00289908	1
HgAffx.19937.1.S1_at	0.00293003	1
HgAffx.12067.1.S1_at	0.00298905	1
HgAffx.19733.1.S1_at	0.00300323	1
HgAffx.12081.2.A1_at	0.00301529	1
HgAffx.18556.1.S1_at	0.00302777	1
HgAffx.9380.1.S1_at	0.00307119	1
HgAffx.14495.1.S1_at	0.00310453	1
HgAffx.14584.1.S1_at	0.0031552	1
HgAffx.4105.1.S1_at	0.00316399	1
HgAffx.7259.1.S1_at	0.00319006	1
HgAffx.9640.1.S1_at	0.00319029	1
HgAffx.18736.1.S1_at	0.00324796	1
HgAffx.18818.1.S1_at	0.00328959	1
HgAffx.18781.1.S1_at	0.00329637	1
HgAffx.8823.1.S1_at	0.003314	1
HgAffx.16714.1.S1_at	0.00333273	1
HgAffx.13307.1.S1_at	0.00343984	1
HgAffx.6071.1.S1_at	0.00351488	1
HgAffx.17835.1.S1_at	0.00353332	1
HgAffx.13904.1.S1_at	0.00354242	1
HgAffx.22671.1.S1_at	0.00358128	1
HgAffx.8015.1.S1_at	0.00364006	1
HgAffx.16114.1.S1_at	0.00366776	1
HgAffx.13240.1.S1_at	0.00389564	1
HgAffx.10188.1.S1_at	0.00393991	1
HgAffx.22854.1.S1_at	0.00395709	1
HgAffx.5838.1.S1_at	0.00396028	1
HgAffx.19362.1.S1_at	0.00399263	1
HgAffx.2926.1.A1_at	0.00399962	1
HgAffx.17861.1.S1_at	0.00400553	1
HgAffx.20154.1.S1_at	0.00401009	1
HgAffx.15359.1.S1_at	0.00410171	1
HgAffx.22809.1.S1_at	0.00410192	1
HgAffx.13702.1.S1_at	0.0042512	1
HgAffx.10807.1.S1_at	0.00434859	1
HgAffx.19836.1.S1_at	0.00436356	1
HgAffx.1766.1.A1_at	0.00437915	1
HgAffx.540.1.S1_at	0.00450599	1
HgAffx.11265.1.S1_at	0.00451747	1
HgAffx.17097.1.S1_at	0.00452247	1
HgAffx.3712.2.A1_at	0.00454643	1
HgAffx.4659.1.S1_at	0.00454643	1
HgAffx.22444.4.S1_at	0.00460054	1
HgAffx.10349.1.S1_at	0.00470417	1
HgAffx.1968.1.S1_at	0.00474032	1
HgAffx.19498.1.S1_at	0.00480875	1
HgAffx.23337.1.S1_at	0.00485252	1
HgAffx.102.1.A1_at	0.00489004	1
HgAffx.15828.1.S1_at	0.0050022	1
HgAffx.23963.2.S1_at	0.00510186	1
HgAffx.4164.1.S1_at	0.00514505	1
HgAffx.15768.1.A1_at	0.00522211	1
HgAffx.17572.1.S1_at	0.00526882	1
HgAffx.16448.1.S1_at	0.005312	1
HgAffx.14917.1.S1_at	0.00547282	1
HgAffx.17599.1.S1_at	0.00547282	1
HgAffx.10229.1.S1_at	0.00556557	1
HgAffx.19260.1.S1_at	0.00591013	1
HgAffx.9852.1.S1_at	0.00592742	1
HgAffx.16395.1.S1_at	0.00593047	1
HgAffx.22887.1.S1_at	0.00594208	1
HgAffx.3402.1.A1_at	0.0059668	1
HgAffx.6069.1.S1_at	0.00598778	1
HgAffx.4070.1.A1_at	0.00604763	1
HgAffx.13296.1.S1_at	0.00604848	1
HgAffx.12624.1.S1_at	0.00605922	1
HgAffx.19045.1.S1_at	0.00606519	1
HgAffx.20478.1.S1_at	0.0063423	1
HgAffx.3908.1.S1_at	0.006449	1
HgAffx.17200.1.S1_at	0.00646552	1
HgAffx.7923.1.S1_at	0.006509	1
HgAffx.17791.1.S1_at	0.00678473	1
HgAffx.10281.1.S1_at	0.0068031	1
HgAffx.17259.1.S1_at	0.00682543	1
HgAffx.17789.1.S1_at	0.00685616	1
HgAffx.8741.1.S1_at	0.00697483	1
HgAffx.3773.1.S1_at	0.00708516	1
HgAffx.18858.1.S1_at	0.00719431	1
HgAffx.5987.1.S1_at	0.00725332	1
HgAffx.2634.1.A1_at	0.00728675	1
HgAffx.9509.1.S1_at	0.00742867	1
HgAffx.20569.1.S1_at	0.00752013	1
HgAffx.7342.1.S1_at	0.00764188	1
HgAffx.6759.1.S1_at	0.0076439	1
HgAffx.19754.1.S1_at	0.0076571	1
HgAffx.8585.1.S1_at	0.0079063	1
HgAffx.17729.1.S1_at	0.00803531	1
HgAffx.6203.1.S1_at	0.00807601	1
HgAffx.6833.1.S1_at	0.00812411	1
HgAffx.9279.1.S1_at	0.00824394	1
HgAffx.12613.1.S1_at	0.00826002	1
HgAffx.22645.1.S1_at	0.00837299	1
HgAffx.14723.1.A1_at	0.00840619	1
HgAffx.14064.1.A1_at	0.00859612	1
HgAffx.23352.1.S1_at	0.00866665	1
HgAffx.17573.1.S1_at	0.00883023	1
HgAffx.22138.1.S1_at	0.00928052	1
HgAffx.17046.1.S1_at	0.00936101	1
HgAffx.14300.1.S1_at	0.00969223	1
HgAffx.23912.1.S1_at	0.00969223	1
HgAffx.14836.1.S1_at	0.00970224	1
HgAffx.2761.1.S1_at	0.00980317	1
HgAffx.4134.1.S1_at	0.0099466	1
HgAffx.24117.1.S1_at	0.010367	1
HgAffx.17471.1.S1_at	0.0103798	1
HgAffx.7522.1.S1_at	0.0104471	1
HgAffx.23739.1.S1_at	0.0109898	1
HgAffx.14014.1.S1_at	0.0110289	1
HgAffx.3651.1.S1_at	0.0111428	1
HgAffx.21356.1.S1_at	0.0112759	1
HgAffx.9182.1.S1_at	0.0113377	1
HgAffx.14102.1.S1_at	0.011377	1
HgAffx.3784.1.S1_at	0.0114365	1
HgAffx.4574.1.S1_at	0.0116228	1
HgAffx.4061.1.S1_at	0.0118169	1
HgAffx.15809.1.S1_at	0.011901	1
HgAffx.13459.1.S1_at	0.0119542	1
HgAffx.19180.1.S1_at	0.0122022	1
HgAffx.8699.1.S1_at	0.0123034	1
HgAffx.14677.1.S1_at	0.0126031	1
HgAffx.2888.1.A1_at	0.012674	1
HgAffx.3585.1.S1_at	0.0127237	1
HgAffx.10033.1.S1_at	0.0131225	1
HgAffx.23792.1.S1_at	0.0131225	1
HgAffx.4099.1.A1_at	0.0131956	1
HgAffx.17139.1.S1_at	0.0134597	1
HgAffx.11232.1.S1_at	0.0134973	1
HgAffx.19155.1.S1_at	0.0135334	1
HgAffx.17277.1.S1_at	0.013789	1
HgAffx.4191.1.S1_at	0.0144323	1
HgAffx.21566.1.S1_at	0.0145284	1
HgAffx.9846.1.S1_at	0.0146093	1
HgAffx.22786.1.S1_at	0.0147358	1
HgAffx.7824.1.S1_at	0.0151246	1
HgAffx.18535.1.S1_at	0.0160226	1
HgAffx.18730.1.S1_at	0.0161602	1
HgAffx.2671.1.A1_at	0.0164985	1
HgAffx.15895.1.S1_at	0.0165113	1
HgAffx.13635.1.S1_at	0.0170059	1
HgAffx.18770.1.S1_at	0.0170432	1
HgAffx.19316.1.S1_at	0.017048	1
HgAffx.13387.1.S1_at	0.0172506	1
HgAffx.11314.1.S1_at	0.0172793	1
HgAffx.22729.5.S1_at	0.017487	1
HgAffx.19501.1.S1_at	0.0175229	1
HgAffx.18905.1.S1_at	0.0180785	1
HgAffx.11744.1.S1_at	0.0183364	1
HgAffx.5334.1.S1_at	0.0184046	1
HgAffx.20688.1.S1_at	0.0184304	1
HgAffx.17110.1.S1_at	0.0184529	1
HgAffx.21219.1.S1_at	0.0188753	1
HgAffx.6962.1.S1_at	0.0190025	1
HgAffx.24398.1.S1_at	0.0192926	1
HgAffx.6513.1.S1_at	0.0202584	1
HgAffx.8156.1.S1_at	0.0203115	1
HgAffx.4506.1.S1_at	0.0203318	1
HgAffx.11563.1.A1_at	0.0204216	1
HgAffx.11459.1.S1_at	0.0205224	1
HgAffx.13471.20.S1_s_at	0.0205891	1
HgAffx.13330.1.S1_at	0.0210001	1
HgAffx.21881.2.A1_at	0.0213617	1
HgAffx.10950.1.S1_at	0.0228618	1
HgAffx.12754.1.S1_at	0.0231326	1
HgAffx.4454.1.A1_at	0.0235596	1
HgAffx.2844.1.A1_at	0.0235948	1
HgAffx.4022.1.A1_x_at	0.0240309	1
HgAffx.15805.1.A1_at	0.0240643	1
HgAffx.9156.1.S1_at	0.0260242	1
HgAffx.13436.1.A1_at	0.0266816	1
HgAffx.6131.1.S1_at	0.0267385	1
HgAffx.12180.1.S1_at	0.0273577	1
HgAffx.9697.1.A1_at	0.0281245	1
HgAffx.8405.1.S1_at	0.028202	1
HgAffx.18865.2.A1_at	0.0282055	1
HgAffx.4470.1.A1_at	0.0290217	1
HgAffx.12971.1.S1_at	0.0296735	1
HgAffx.17600.1.S1_at	0.0302905	1
HgAffx.22729.4.S1_at	0.0305941	1
HgAffx.12356.1.S1_at	0.0307844	1
HgAffx.2083.1.S1_at	0.031395	1
HgAffx.7220.1.S1_at	0.0318664	1
HgAffx.3848.1.S1_at	0.0320739	1
HgAffx.18906.1.S1_at	0.0323685	1
HgAffx.9575.1.S1_at	0.0325658	1
HgAffx.8376.1.A1_at	0.0339995	1
HgAffx.4286.1.A1_at	0.0340012	1
HgAffx.12682.1.S1_at	0.0347287	1
HgAffx.18678.1.S1_at	0.0350433	1
HgAffx.21668.1.S1_at	0.0356284	1
HgAffx.21046.1.S1_at	0.036073	1
HgAffx.10932.1.S1_at	0.0365793	1
HgAffx.12111.1.S1_at	0.0365793	1
HgAffx.4845.1.A1_at	0.036929	1
HgAffx.3148.1.A1_at	0.0369771	1
HgAffx.9097.1.S1_at	0.0374719	1
HgAffx.6986.1.A1_at	0.0375093	1
HgAffx.5595.1.S1_at	0.0377631	1
HgAffx.11437.1.S1_at	0.0384027	1
HgAffx.17490.1.S1_at	0.0390083	1
HgAffx.13741.1.S1_at	0.0394757	1
HgAffx.1943.1.A1_at	0.039489	1
HgAffx.18727.1.S1_at	0.0395283	1
HgAffx.8349.1.S1_at	0.0409073	1
HgAffx.17894.1.S1_at	0.041008	1
HgAffx.8934.1.S1_at	0.0417667	1
HgAffx.22024.1.S1_at	0.0422058	1
HgAffx.18126.1.S1_at	0.0423354	1
HgAffx.11511.1.S1_at	0.043322	1
HgAffx.7385.1.S1_at	0.0434626	1
HgAffx.8908.1.S1_at	0.0438852	1
HgAffx.17740.1.S1_at	0.0439198	1
HgAffx.590.1.S1_at	0.0445892	1
HgAffx.9263.1.S1_at	0.0463285	1
HgAffx.13277.1.A1_at	0.0471046	1
HgAffx.2044.1.A1_at	0.0471174	1
HgAffx.6996.1.S1_at	0.0474149	1
HgAffx.14114.1.S1_at	0.0475419	1
HgAffx.2120.1.A1_at	0.0476296	1
HgAffx.18805.1.S1_at	0.0496158	1
HgAffx.15323.1.S1_at	3.65e-08	2
HgAffx.10712.1.S1_at	4.67e-08	2
HgAffx.13905.6.S1_s_at	4.89e-08	2
HgAffx.4495.1.S1_at	4.89e-08	2
HgAffx.13095.1.S1_at	6.87e-08	2
HgAffx.5913.1.S1_at	6.87e-08	2
HgAffx.13905.3.S1_s_at	7.72e-08	2
HgAffx.17341.1.S1_at	8.64e-08	2
HgAffx.13905.1.S1_at	9.01e-08	2
HgAffx.19987.1.S1_at	9.24e-08	2
HgAffx.13905.3.S1_at	9.87e-08	2
HgAffx.12059.1.S1_at	1e-07	2
HgAffx.10146.1.S1_at	1.16e-07	2
HgAffx.13768.1.S1_at	1.16e-07	2
HgAffx.9519.1.S1_at	1.16e-07	2
HgAffx.3966.1.S1_at	1.31e-07	2
HgAffx.13886.1.S1_at	1.37e-07	2
HgAffx.16985.1.S1_at	1.37e-07	2
HgAffx.19573.1.S1_at	1.37e-07	2
HgAffx.3127.1.S1_at	1.37e-07	2
HgAffx.13905.2.S1_at	1.44e-07	2
HgAffx.7073.1.S1_at	1.62e-07	2
HgAffx.5465.1.S1_at	1.67e-07	2
HgAffx.9469.1.S1_at	1.67e-07	2
HgAffx.11037.1.S1_at	1.73e-07	2
HgAffx.390.1.A1_x_at	1.73e-07	2
HgAffx.3764.3.S1_s_at	1.83e-07	2
HgAffx.104.1.S1_at	1.94e-07	2
HgAffx.10524.1.S1_at	1.95e-07	2
HgAffx.19597.1.S1_at	1.95e-07	2
HgAffx.3644.1.S1_at	2.09e-07	2
HgAffx.10713.1.S1_at	2.23e-07	2
HgAffx.17065.1.S1_at	2.31e-07	2
HgAffx.15864.1.S1_at	2.38e-07	2
HgAffx.21124.1.S1_at	2.45e-07	2
HgAffx.7061.1.S1_at	2.56e-07	2
HgAffx.13077.1.S1_at	2.7e-07	2
HgAffx.2982.1.S1_at	2.83e-07	2
HgAffx.4139.1.S1_at	2.83e-07	2
HgAffx.13926.1.S1_at	2.9e-07	2
HgAffx.3699.1.S1_at	2.9e-07	2
HgAffx.14478.1.S1_at	3.23e-07	2
HgAffx.15350.1.S1_at	3.31e-07	2
HgAffx.14339.1.S1_at	3.47e-07	2
HgAffx.3084.1.S1_at	3.58e-07	2
HgAffx.390.1.A1_at	3.58e-07	2
HgAffx.14690.2.S1_at	3.72e-07	2
HgAffx.549.1.S1_at	3.84e-07	2
HgAffx.3699.1.S1_s_at	4e-07	2
HgAffx.13414.1.S1_at	4.18e-07	2
HgAffx.16586.1.S1_s_at	4.45e-07	2
HgAffx.18345.1.S1_at	4.49e-07	2
HgAffx.19298.1.S1_at	4.49e-07	2
HgAffx.532.1.S1_at	4.49e-07	2
HgAffx.6649.1.S1_at	4.71e-07	2
HgAffx.15453.1.S1_at	4.73e-07	2
HgAffx.16197.1.S1_at	4.73e-07	2
HgAffx.10017.1.S1_at	4.77e-07	2
HgAffx.22993.1.S1_at	4.77e-07	2
HgAffx.11678.1.S1_at	4.86e-07	2
HgAffx.15237.1.S1_at	4.86e-07	2
HgAffx.7636.1.S1_at	5.05e-07	2
HgAffx.16525.1.S1_at	5.27e-07	2
HgAffx.10551.1.S1_at	5.28e-07	2
HgAffx.13872.1.S1_at	5.48e-07	2
HgAffx.10572.1.S1_at	5.77e-07	2
HgAffx.11115.1.S1_at	6.24e-07	2
HgAffx.524.1.S1_at	6.4e-07	2
HgAffx.17811.1.S1_at	6.83e-07	2
HgAffx.18326.1.S1_at	7.11e-07	2
HgAffx.19469.1.S1_at	7.14e-07	2
HgAffx.13871.1.S1_at	7.23e-07	2
HgAffx.19041.1.S1_at	7.26e-07	2
HgAffx.17689.1.S1_at	8.38e-07	2
HgAffx.20035.1.S1_at	8.38e-07	2
HgAffx.12939.1.S1_at	9.06e-07	2
HgAffx.10505.1.S1_at	9.78e-07	2
HgAffx.19909.3.S1_s_at	9.81e-07	2
HgAffx.15077.1.S1_at	1.1e-06	2
HgAffx.10671.1.S1_at	1.14e-06	2
HgAffx.11061.1.S1_at	1.14e-06	2
HgAffx.17467.1.S1_at	1.14e-06	2
HgAffx.16449.1.S1_at	1.17e-06	2
HgAffx.11676.1.S1_at	1.2e-06	2
HgAffx.23868.1.S1_at	1.24e-06	2
HgAffx.22615.1.S1_at	1.25e-06	2
HgAffx.13213.1.S1_at	1.29e-06	2
HgAffx.15479.1.S1_at	1.29e-06	2
HgAffx.5755.1.S1_at	1.35e-06	2
HgAffx.3173.1.S1_at	1.39e-06	2
HgAffx.9060.1.S1_at	1.47e-06	2
HgAffx.18335.1.S1_at	1.49e-06	2
HgAffx.5536.1.S1_at	1.67e-06	2
HgAffx.14690.1.S1_at	1.77e-06	2
HgAffx.7201.1.S1_at	1.8e-06	2
HgAffx.3464.2.S1_at	1.95e-06	2
HgAffx.13278.1.S1_at	1.96e-06	2
HgAffx.496.1.S1_at	1.98e-06	2
HgAffx.14630.1.S1_at	1.99e-06	2
HgAffx.10212.1.S1_at	2.04e-06	2
HgAffx.15421.1.S1_at	2.04e-06	2
HgAffx.4066.2.A1_at	2.05e-06	2
HgAffx.16728.1.S1_at	2.18e-06	2
HgAffx.12432.1.S1_at	2.35e-06	2
HgAffx.19064.1.S1_at	2.35e-06	2
HgAffx.9874.1.S1_at	2.35e-06	2
HgAffx.4167.2.S1_at	2.39e-06	2
HgAffx.8084.1.S1_at	2.43e-06	2
HgAffx.3572.1.A1_s_at	2.44e-06	2
HgAffx.16647.1.S1_at	2.57e-06	2
HgAffx.4066.2.A1_x_at	2.6e-06	2
HgAffx.390.1.S1_x_at	2.71e-06	2
HgAffx.14645.1.S1_at	2.76e-06	2
HgAffx.10887.1.S1_at	2.99e-06	2
HgAffx.3988.1.A1_x_at	2.99e-06	2
HgAffx.16940.1.S1_at	3e-06	2
HgAffx.4596.1.S1_at	3.01e-06	2
HgAffx.17361.1.S1_at	3.17e-06	2
HgAffx.19174.1.S1_at	3.17e-06	2
HgAffx.13793.1.S1_at	3.33e-06	2
HgAffx.4545.1.A1_at	3.45e-06	2
HgAffx.15851.2.S1_s_at	3.66e-06	2
HgAffx.19766.1.S1_at	3.66e-06	2
HgAffx.15144.1.S1_at	3.7e-06	2
HgAffx.15090.1.S1_at	3.77e-06	2
HgAffx.4545.2.A1_at	3.84e-06	2
HgAffx.1240.1.S1_at	3.85e-06	2
HgAffx.23034.1.S1_at	3.91e-06	2
HgAffx.6683.1.S1_at	4.02e-06	2
HgAffx.22618.1.S1_at	4.05e-06	2
HgAffx.3699.2.S1_at	4.19e-06	2
HgAffx.10710.1.S1_at	4.21e-06	2
HgAffx.23046.1.S1_at	4.23e-06	2
HgAffx.17048.1.S1_at	4.29e-06	2
HgAffx.4135.1.S1_at	4.34e-06	2
HgAffx.6540.1.S1_at	4.86e-06	2
HgAffx.10506.1.S1_at	5.06e-06	2
HgAffx.19724.1.S1_at	5.26e-06	2
HgAffx.17693.1.S1_at	5.32e-06	2
HgAffx.14890.1.S1_at	5.36e-06	2
HgAffx.4545.2.S1_at	5.41e-06	2
HgAffx.14755.1.S1_at	5.45e-06	2
HgAffx.15851.3.S1_at	5.66e-06	2
HgAffx.17162.1.S1_at	5.8e-06	2
HgAffx.13754.1.S1_at	5.83e-06	2
HgAffx.19641.1.S1_at	5.9e-06	2
HgAffx.12133.1.S1_at	6.29e-06	2
HgAffx.7809.2.S1_at	6.33e-06	2
HgAffx.18234.1.S1_at	6.43e-06	2
HgAffx.5782.1.S1_at	6.49e-06	2
HgAffx.10244.2.S1_at	6.66e-06	2
HgAffx.4066.1.S1_at	6.78e-06	2
HgAffx.13169.1.S1_at	6.91e-06	2
HgAffx.11024.1.S1_at	7.1e-06	2
HgAffx.14324.1.S1_at	7.1e-06	2
HgAffx.17280.1.S1_at	7.39e-06	2
HgAffx.16189.1.S1_at	7.58e-06	2
HgAffx.13892.1.S1_at	7.67e-06	2
HgAffx.15675.1.S1_at	7.89e-06	2
HgAffx.8430.1.S1_at	8.11e-06	2
HgAffx.19430.1.S1_at	8.28e-06	2
HgAffx.13495.1.S1_at	8.7e-06	2
HgAffx.9435.1.S1_at	8.7e-06	2
HgAffx.6555.1.S1_at	8.82e-06	2
HgAffx.7867.1.S1_at	8.92e-06	2
HgAffx.3611.2.S1_at	9.26e-06	2
HgAffx.15288.1.S1_at	9.52e-06	2
HgAffx.5884.1.S1_at	9.52e-06	2
HgAffx.4485.1.S1_at	9.61e-06	2
HgAffx.15793.1.S1_at	9.77e-06	2
HgAffx.19213.1.S1_at	9.87e-06	2
HgAffx.16459.2.S1_at	1.04e-05	2
HgAffx.5813.1.S1_at	1.07e-05	2
HgAffx.13928.1.S1_at	1.12e-05	2
HgAffx.4301.1.S1_at	1.12e-05	2
HgAffx.3988.1.A1_at	1.16e-05	2
HgAffx.17449.1.S1_at	1.17e-05	2
HgAffx.952.1.S1_at	1.19e-05	2
HgAffx.17447.1.S1_at	1.22e-05	2
HgAffx.10130.1.S1_at	1.23e-05	2
HgAffx.3504.1.A1_at	1.23e-05	2
HgAffx.3719.1.A1_at	1.23e-05	2
HgAffx.6111.1.S1_at	1.26e-05	2
HgAffx.10322.1.S1_at	1.28e-05	2
HgAffx.9702.1.S1_at	1.31e-05	2
HgAffx.13360.1.S1_at	1.33e-05	2
HgAffx.19630.1.S1_at	1.34e-05	2
HgAffx.16415.1.S1_at	1.35e-05	2
HgAffx.3323.1.S1_x_at	1.35e-05	2
HgAffx.11804.1.S1_at	1.36e-05	2
HgAffx.5531.1.S1_at	1.43e-05	2
HgAffx.15613.1.S1_at	1.44e-05	2
HgAffx.4135.2.S1_at	1.46e-05	2
HgAffx.13843.1.S1_at	1.49e-05	2
HgAffx.15851.1.S1_at	1.49e-05	2
HgAffx.16176.1.S1_at	1.49e-05	2
HgAffx.19011.1.S1_at	1.49e-05	2
HgAffx.4393.1.S1_at	1.49e-05	2
HgAffx.7166.1.S1_at	1.49e-05	2
HgAffx.18249.1.S1_at	1.59e-05	2
HgAffx.23832.1.S1_at	1.6e-05	2
HgAffx.6496.1.S1_at	1.6e-05	2
HgAffx.2228.1.S1_at	1.66e-05	2
HgAffx.3718.1.S1_at	1.67e-05	2
HgAffx.13178.1.S1_at	1.68e-05	2
HgAffx.5077.1.S1_at	1.68e-05	2
HgAffx.15851.2.S1_x_at	1.78e-05	2
HgAffx.10501.3.A1_at	1.79e-05	2
HgAffx.17070.1.S1_at	1.84e-05	2
HgAffx.17521.1.S1_at	1.84e-05	2
HgAffx.17946.1.S1_at	1.84e-05	2
HgAffx.4661.1.S1_at	1.95e-05	2
HgAffx.11022.1.S1_at	1.96e-05	2
HgAffx.13089.1.S1_x_at	2.02e-05	2
HgAffx.5479.1.S1_at	2.11e-05	2
HgAffx.10205.1.S1_at	2.14e-05	2
HgAffx.15399.1.S1_at	2.14e-05	2
HgAffx.17930.1.S1_at	2.14e-05	2
HgAffx.19904.1.S1_at	2.17e-05	2
HgAffx.20061.1.S1_at	2.28e-05	2
HgAffx.7722.1.S1_at	2.3e-05	2
HgAffx.13869.1.S1_at	2.31e-05	2
HgAffx.17698.1.S1_at	2.31e-05	2
HgAffx.5067.1.S1_at	2.31e-05	2
HgAffx.15492.1.S1_at	2.33e-05	2
HgAffx.7957.1.S1_at	2.41e-05	2
HgAffx.15693.1.S1_at	2.43e-05	2
HgAffx.22613.1.S1_at	2.46e-05	2
HgAffx.4250.1.S1_at	2.47e-05	2
HgAffx.14614.1.A1_at	2.52e-05	2
HgAffx.19709.1.S1_at	2.59e-05	2
HgAffx.21844.1.S1_at	2.65e-05	2
HgAffx.23782.1.S1_at	2.67e-05	2
HgAffx.2032.3.S1_x_at	2.69e-05	2
HgAffx.3712.1.S1_at	2.72e-05	2
HgAffx.4649.1.S1_at	2.74e-05	2
HgAffx.17981.1.S1_at	2.75e-05	2
HgAffx.19296.1.S1_at	2.78e-05	2
HgAffx.10920.1.S1_at	2.8e-05	2
HgAffx.21470.1.S1_at	2.81e-05	2
HgAffx.423.1.S1_at	2.81e-05	2
HgAffx.2823.1.S1_at	2.83e-05	2
HgAffx.2849.1.S1_at	2.84e-05	2
HgAffx.12808.1.S1_at	2.85e-05	2
HgAffx.13083.1.S1_at	2.88e-05	2
HgAffx.3115.1.S1_at	2.98e-05	2
HgAffx.3762.1.A1_at	3.03e-05	2
HgAffx.17909.1.S1_at	3.2e-05	2
HgAffx.3611.1.A1_at	3.28e-05	2
HgAffx.414.1.A1_at	3.28e-05	2
HgAffx.11160.1.S1_at	3.3e-05	2
HgAffx.390.1.S1_at	3.3e-05	2
HgAffx.18664.1.S1_at	3.33e-05	2
HgAffx.3143.1.S1_at	3.35e-05	2
HgAffx.9787.1.S1_at	3.35e-05	2
HgAffx.13360.2.S1_at	3.36e-05	2
HgAffx.16586.1.S1_at	3.44e-05	2
HgAffx.2032.4.S1_at	3.44e-05	2
HgAffx.16516.1.S1_at	3.45e-05	2
HgAffx.13089.1.S1_at	3.46e-05	2
HgAffx.9519.1.A1_at	3.46e-05	2
HgAffx.15851.2.S1_at	3.49e-05	2
HgAffx.10013.1.S1_at	3.54e-05	2
HgAffx.16100.1.S1_at	3.54e-05	2
HgAffx.9722.1.S1_at	3.54e-05	2
HgAffx.4837.1.S1_at	3.58e-05	2
HgAffx.6676.1.S1_at	3.61e-05	2
HgAffx.13712.1.S1_at	3.62e-05	2
HgAffx.7800.1.S1_at	3.63e-05	2
HgAffx.2230.1.S1_at	3.64e-05	2
HgAffx.16531.1.S1_at	3.68e-05	2
HgAffx.17245.1.S1_at	3.78e-05	2
HgAffx.13633.1.S1_at	3.86e-05	2
HgAffx.2138.1.S1_at	3.88e-05	2
HgAffx.13205.1.S1_at	3.92e-05	2
HgAffx.13716.1.S1_at	3.92e-05	2
HgAffx.7722.1.A1_at	3.93e-05	2
HgAffx.3937.1.A1_x_at	3.98e-05	2
HgAffx.18320.1.S1_at	4.08e-05	2
HgAffx.16721.1.S1_at	4.11e-05	2
HgAffx.7159.1.S1_at	4.12e-05	2
HgAffx.10729.1.S1_at	4.15e-05	2
HgAffx.10135.1.S1_at	4.17e-05	2
HgAffx.3241.1.S1_at	4.25e-05	2
HgAffx.2985.1.S1_at	4.3e-05	2
HgAffx.16975.1.S1_at	4.31e-05	2
HgAffx.2098.1.S1_at	4.34e-05	2
HgAffx.4167.1.A1_at	4.49e-05	2
HgAffx.2676.1.A1_at	4.51e-05	2
HgAffx.14679.1.S1_at	4.53e-05	2
HgAffx.23751.1.S1_at	4.63e-05	2
HgAffx.12221.1.S1_at	4.65e-05	2
HgAffx.15967.2.S1_at	4.8e-05	2
HgAffx.23960.1.S1_at	4.86e-05	2
HgAffx.22814.2.S1_at	4.89e-05	2
HgAffx.2322.1.S1_at	4.89e-05	2
HgAffx.3169.1.S1_at	4.89e-05	2
HgAffx.5860.1.S1_at	4.91e-05	2
HgAffx.2659.1.A1_at	4.92e-05	2
HgAffx.9734.1.S1_at	4.99e-05	2
HgAffx.19866.1.S1_at	5.05e-05	2
HgAffx.7483.1.S1_at	5.08e-05	2
HgAffx.3826.1.S1_at	5.09e-05	2
HgAffx.22056.1.S1_at	5.12e-05	2
HgAffx.16081.1.S1_at	5.17e-05	2
HgAffx.17049.1.S1_at	5.19e-05	2
HgAffx.524.1.A1_at	5.21e-05	2
HgAffx.13168.1.S1_at	5.33e-05	2
HgAffx.11150.1.S1_at	5.41e-05	2
HgAffx.13770.1.S1_at	5.52e-05	2
HgAffx.2032.1.S1_at	5.52e-05	2
HgAffx.17415.1.S1_at	5.54e-05	2
HgAffx.3056.1.S1_at	5.57e-05	2
HgAffx.2762.1.S1_at	5.6e-05	2
HgAffx.10821.1.A1_at	5.61e-05	2
HgAffx.6604.1.S1_at	5.64e-05	2
HgAffx.14332.1.S1_at	5.71e-05	2
HgAffx.17340.1.S1_at	5.71e-05	2
HgAffx.16981.1.S1_at	5.72e-05	2
HgAffx.7593.1.S1_at	5.75e-05	2
HgAffx.16106.1.S1_at	5.83e-05	2
HgAffx.4052.1.S1_at	5.93e-05	2
HgAffx.9044.1.S1_at	5.93e-05	2
HgAffx.18943.1.S1_at	6.1e-05	2
HgAffx.17633.1.S1_at	6.11e-05	2
HgAffx.4037.1.S1_at	6.12e-05	2
HgAffx.18987.1.S1_at	6.21e-05	2
HgAffx.18503.1.S1_s_at	6.24e-05	2
HgAffx.6491.1.S1_at	6.28e-05	2
HgAffx.10982.1.S1_at	6.29e-05	2
HgAffx.16043.2.S1_at	6.36e-05	2
HgAffx.19265.1.S1_at	6.39e-05	2
HgAffx.23187.1.S1_at	6.48e-05	2
HgAffx.10090.1.S1_at	6.61e-05	2
HgAffx.6660.1.S1_at	6.61e-05	2
HgAffx.1583.1.S1_at	6.72e-05	2
HgAffx.4647.1.S1_at	6.72e-05	2
HgAffx.14425.1.S1_at	6.74e-05	2
HgAffx.19515.1.S1_at	6.74e-05	2
HgAffx.15786.1.A1_at	6.81e-05	2
HgAffx.18370.1.S1_at	6.82e-05	2
HgAffx.16904.1.S1_at	6.85e-05	2
HgAffx.10518.1.S1_at	6.96e-05	2
HgAffx.12488.1.S1_at	6.98e-05	2
HgAffx.18847.1.S1_at	7e-05	2
HgAffx.1241.1.S1_s_at	7.11e-05	2
HgAffx.12457.1.S1_at	7.17e-05	2
HgAffx.4097.1.S1_at	7.19e-05	2
HgAffx.3937.1.A1_at	7.29e-05	2
HgAffx.13415.2.S1_at	7.3e-05	2
HgAffx.23810.1.S1_at	7.36e-05	2
HgAffx.19844.1.S1_at	7.48e-05	2
HgAffx.3706.1.S1_at	7.56e-05	2
HgAffx.1292.1.S1_at	7.67e-05	2
HgAffx.23716.1.S1_at	7.67e-05	2
HgAffx.10157.1.S1_at	7.69e-05	2
HgAffx.3697.1.A1_at	7.69e-05	2
HgAffx.16883.1.S1_at	7.73e-05	2
HgAffx.846.1.S1_at	7.73e-05	2
HgAffx.3464.1.S1_at	7.77e-05	2
HgAffx.19499.1.S1_at	8.01e-05	2
HgAffx.3712.2.S1_s_at	8.08e-05	2
HgAffx.17088.1.S1_at	8.11e-05	2
HgAffx.9769.1.S1_at	8.22e-05	2
HgAffx.17974.1.S1_at	8.49e-05	2
HgAffx.17866.1.S1_at	8.63e-05	2
HgAffx.3755.1.S1_at	8.66e-05	2
HgAffx.15461.1.S1_at	8.88e-05	2
HgAffx.2863.1.S1_at	9.01e-05	2
HgAffx.3551.1.A1_at	9.03e-05	2
HgAffx.6744.1.S1_at	9.3e-05	2
HgAffx.7823.1.S1_at	9.36e-05	2
HgAffx.2032.2.S1_x_at	9.43e-05	2
HgAffx.13824.1.S1_at	9.53e-05	2
HgAffx.17401.1.S1_at	9.7e-05	2
HgAffx.9814.1.S1_at	9.7e-05	2
HgAffx.12096.1.S1_at	9.79e-05	2
HgAffx.3459.1.A1_at	9.8e-05	2
HgAffx.18319.1.S1_at	9.85e-05	2
HgAffx.13897.1.S1_at	9.89e-05	2
HgAffx.17245.2.A1_at	9.89e-05	2
HgAffx.13497.1.S1_at	0.00010412	2
HgAffx.17420.1.S1_at	0.000106427	2
HgAffx.19207.1.S1_at	0.000110336	2
HgAffx.17140.1.S1_at	0.00011131	2
HgAffx.17115.1.S1_at	0.000111678	2
HgAffx.7687.1.S1_at	0.000111717	2
HgAffx.7996.1.S1_at	0.000111717	2
HgAffx.18502.1.S1_at	0.000113044	2
HgAffx.10745.1.S1_at	0.000114259	2
HgAffx.17660.1.S1_at	0.000115308	2
HgAffx.14475.1.S1_at	0.000116144	2
HgAffx.10403.1.S1_at	0.000117774	2
HgAffx.10011.1.S1_at	0.000119529	2
HgAffx.19237.1.S1_at	0.000120096	2
HgAffx.3477.1.A1_at	0.000121319	2
HgAffx.9447.1.S1_at	0.000121319	2
HgAffx.13694.1.S1_at	0.000121334	2
HgAffx.19119.1.S1_at	0.000122606	2
HgAffx.19290.1.S1_at	0.000125045	2
HgAffx.3392.1.S1_at	0.000126696	2
HgAffx.1801.1.S1_at	0.000126704	2
HgAffx.5405.1.S1_at	0.000127265	2
HgAffx.22592.1.S1_at	0.000128023	2
HgAffx.16577.2.A1_at	0.000128082	2
HgAffx.869.1.S1_at	0.000130307	2
HgAffx.11077.1.S1_at	0.000131392	2
HgAffx.2920.1.S1_at	0.000138395	2
HgAffx.3757.1.A1_at	0.000140446	2
HgAffx.3948.1.A1_at	0.000140538	2
HgAffx.3478.1.S1_at	0.000141165	2
HgAffx.14942.1.S1_at	0.000143047	2
HgAffx.16678.1.S1_at	0.000143387	2
HgAffx.15138.1.S1_at	0.000149024	2
HgAffx.6783.1.S1_at	0.000150298	2
HgAffx.12364.1.S1_at	0.000150492	2
HgAffx.23916.1.S1_at	0.000150549	2
HgAffx.9608.1.S1_at	0.000150549	2
HgAffx.7024.1.S1_at	0.000150644	2
HgAffx.18503.1.S1_at	0.000150914	2
HgAffx.15099.1.S1_at	0.000151849	2
HgAffx.17588.1.S1_at	0.000154738	2
HgAffx.19033.2.S1_s_at	0.000155528	2
HgAffx.18205.1.S1_at	0.000156112	2
HgAffx.15310.1.S1_at	0.00016566	2
HgAffx.2915.1.S1_at	0.000168946	2
HgAffx.2032.3.S1_at	0.000171282	2
HgAffx.10328.1.S1_at	0.000171355	2
HgAffx.3380.1.S1_at	0.00017348	2
HgAffx.11249.1.S1_at	0.000174063	2
HgAffx.14840.1.S1_at	0.000174658	2
HgAffx.1966.1.S1_at	0.000177904	2
HgAffx.16241.1.A1_at	0.000180378	2
HgAffx.3677.1.A1_at	0.000181594	2
HgAffx.3860.1.S1_at	0.000186528	2
HgAffx.18390.1.S1_at	0.000189352	2
HgAffx.4045.1.S1_s_at	0.000192478	2
HgAffx.8188.1.S1_at	0.000196505	2
HgAffx.17521.1.A1_at	0.000197216	2
HgAffx.15970.1.S1_at	0.000199976	2
HgAffx.7634.1.S1_at	0.000205298	2
HgAffx.19852.1.S1_at	0.000207229	2
HgAffx.22443.1.S1_at	0.00021352	2
HgAffx.13663.1.S1_at	0.000215506	2
HgAffx.19033.1.S1_s_at	0.000215506	2
HgAffx.18274.1.S1_at	0.000220241	2
HgAffx.21477.1.S1_at	0.000223025	2
HgAffx.12488.1.S1_x_at	0.000225632	2
HgAffx.5159.1.S1_at	0.000229628	2
HgAffx.9516.1.S1_at	0.000229628	2
HgAffx.11077.2.S1_s_at	0.000229727	2
HgAffx.3815.1.A1_at	0.00023275	2
HgAffx.13677.1.S1_at	0.000236102	2
HgAffx.15236.1.S1_at	0.000241068	2
HgAffx.1689.1.S1_at	0.00024589	2
HgAffx.5405.2.A1_at	0.000254919	2
HgAffx.3941.1.S1_at	0.000255038	2
HgAffx.9938.1.S1_at	0.00025701	2
HgAffx.19245.1.S1_at	0.000257339	2
HgAffx.3203.1.S1_at	0.000257645	2
HgAffx.3169.2.S1_at	0.000264004	2
HgAffx.22859.2.S1_at	0.000264135	2
HgAffx.3951.2.S1_s_at	0.000264428	2
HgAffx.4998.1.S1_at	0.000265887	2
HgAffx.12167.1.S1_at	0.000269267	2
HgAffx.23235.1.S1_at	0.000269993	2
HgAffx.13320.1.S1_at	0.000271053	2
HgAffx.19689.1.S1_at	0.000275032	2
HgAffx.9483.1.S1_at	0.000277468	2
HgAffx.2938.1.S1_at	0.00028464	2
HgAffx.12994.1.S1_at	0.000287073	2
HgAffx.18474.1.S1_at	0.000290631	2
HgAffx.10699.1.S1_at	0.000291934	2
HgAffx.17727.1.S1_at	0.000293082	2
HgAffx.12639.1.S1_at	0.000295478	2
HgAffx.19343.1.S1_at	0.000295712	2
HgAffx.6586.1.S1_at	0.00030924	2
HgAffx.11268.1.S1_at	0.000316924	2
HgAffx.10970.1.S1_at	0.000319266	2
HgAffx.880.1.S1_at	0.000320035	2
HgAffx.9834.1.S1_at	0.000324625	2
HgAffx.11003.1.S1_at	0.000326259	2
HgAffx.6108.1.S1_at	0.000326259	2
HgAffx.3469.1.A1_at	0.000334643	2
HgAffx.9700.1.S1_at	0.000334643	2
HgAffx.7639.1.S1_at	0.000336434	2
HgAffx.7604.1.S1_at	0.000337612	2
HgAffx.7210.1.S1_at	0.000339001	2
HgAffx.4235.1.S1_x_at	0.000340451	2
HgAffx.17818.1.S1_at	0.000341219	2
HgAffx.7658.1.S1_at	0.00034223	2
HgAffx.4329.1.S1_at	0.000342782	2
HgAffx.3467.1.A1_at	0.000342946	2
HgAffx.5473.1.S1_at	0.000349723	2
HgAffx.16577.1.S1_at	0.000353506	2
HgAffx.1034.1.S1_at	0.000354602	2
HgAffx.17248.1.S1_at	0.000358583	2
HgAffx.356.1.A1_at	0.000358755	2
HgAffx.13912.1.S1_at	0.000361016	2
HgAffx.5121.1.S1_at	0.000363874	2
HgAffx.24218.1.S1_at	0.000366179	2
HgAffx.9789.1.S1_at	0.000379947	2
HgAffx.4671.1.S1_at	0.000383797	2
HgAffx.10496.1.S1_at	0.000385744	2
HgAffx.17799.1.S1_at	0.00038973	2
HgAffx.19504.1.S1_at	0.000390027	2
HgAffx.8542.1.S1_at	0.000393372	2
HgAffx.10991.1.S1_at	0.000393641	2
HgAffx.17653.1.S1_at	0.00040235	2
HgAffx.17291.1.S1_at	0.000405462	2
HgAffx.7650.1.S1_at	0.000406668	2
HgAffx.22145.1.S1_at	0.000406932	2
HgAffx.17777.1.S1_at	0.000407342	2
HgAffx.13295.1.S1_at	0.000414898	2
HgAffx.13885.2.S1_at	0.000426022	2
HgAffx.21648.1.S1_at	0.000434459	2
HgAffx.3317.1.S1_at	0.000434814	2
HgAffx.1459.1.S1_x_at	0.000435046	2
HgAffx.2291.1.S1_at	0.0004371	2
HgAffx.2424.1.S1_at	0.000440783	2
HgAffx.3538.1.A1_at	0.000442077	2
HgAffx.14762.1.S1_at	0.000442529	2
HgAffx.2490.1.S1_at	0.000442529	2
HgAffx.4608.1.S1_at	0.000447153	2
HgAffx.6459.1.S1_at	0.000453979	2
HgAffx.2898.1.S1_at	0.000465726	2
HgAffx.19033.2.S1_at	0.000466657	2
HgAffx.3512.1.A1_at	0.000467073	2
HgAffx.17843.1.S1_at	0.000468575	2
HgAffx.15614.1.S1_at	0.000483067	2
HgAffx.17804.1.S1_at	0.000491363	2
HgAffx.4609.1.S1_at	0.000493713	2
HgAffx.15694.1.S1_at	0.000497479	2
HgAffx.19033.2.S1_x_at	0.00050248	2
HgAffx.17669.1.S1_at	0.000505491	2
HgAffx.10123.1.S1_at	0.000513454	2
HgAffx.14657.1.S1_at	0.000514702	2
HgAffx.6044.1.S1_at	0.000515735	2
HgAffx.22522.3.S1_at	0.000526066	2
HgAffx.10590.1.S1_at	0.000532674	2
HgAffx.15247.1.S1_at	0.000535303	2
HgAffx.23842.1.S1_at	0.000543067	2
HgAffx.10157.1.A1_at	0.000551844	2
HgAffx.833.1.S1_at	0.000552746	2
HgAffx.10561.1.S1_at	0.000556713	2
HgAffx.19749.1.S1_at	0.000560658	2
HgAffx.9992.1.S1_at	0.000568574	2
HgAffx.5324.1.S1_at	0.000569053	2
HgAffx.16208.1.S1_at	0.000570275	2
HgAffx.19705.1.S1_at	0.000571408	2
HgAffx.9613.1.S1_at	0.000572162	2
HgAffx.3531.1.A1_at	0.000574113	2
HgAffx.2522.1.S1_at	0.000575751	2
HgAffx.13875.1.S1_at	0.000588873	2
HgAffx.2032.2.A1_x_at	0.000603061	2
HgAffx.16190.1.S1_at	0.000610782	2
HgAffx.1985.1.S1_at	0.000629014	2
HgAffx.9266.1.S1_at	0.000633339	2
HgAffx.15399.2.S1_at	0.000651581	2
HgAffx.15146.1.S1_at	0.000665517	2
HgAffx.2243.1.S1_at	0.000665517	2
HgAffx.2276.1.A1_at	0.000668339	2
HgAffx.3951.2.S1_at	0.000669497	2
HgAffx.14195.1.S1_at	0.000673974	2
HgAffx.15661.2.S1_at	0.000681533	2
HgAffx.15593.1.S1_at	0.000699326	2
HgAffx.13885.1.S1_at	0.000712108	2
HgAffx.1459.1.A1_at	0.000723754	2
HgAffx.11249.1.A1_at	0.000727918	2
HgAffx.10809.1.A1_at	0.000729657	2
HgAffx.9959.1.S1_at	0.000740462	2
HgAffx.19033.4.S1_s_at	0.000742354	2
HgAffx.19852.2.A1_at	0.000750834	2
HgAffx.10821.1.S1_at	0.000754904	2
HgAffx.282.1.A1_at	0.000758228	2
HgAffx.10705.1.S1_at	0.000760137	2
HgAffx.17483.1.S1_at	0.000760317	2
HgAffx.19785.1.S1_at	0.000778494	2
HgAffx.1885.1.S1_at	0.000783477	2
HgAffx.9493.1.S1_at	0.000794992	2
HgAffx.19436.1.S1_s_at	0.000820539	2
HgAffx.16760.1.S1_at	0.000826101	2
HgAffx.10098.1.S1_at	0.00083345	2
HgAffx.282.1.S1_at	0.000840164	2
HgAffx.7693.1.S1_at	0.000841185	2
HgAffx.15397.1.S1_at	0.000844251	2
HgAffx.7767.1.S1_at	0.000847338	2
HgAffx.19417.1.S1_at	0.000850612	2
HgAffx.16650.1.S1_at	0.000870389	2
HgAffx.2520.1.S1_at	0.000871836	2
HgAffx.21338.1.S1_at	0.000875564	2
HgAffx.2890.2.S1_s_at	0.000890452	2
HgAffx.23449.1.S1_at	0.000897392	2
HgAffx.17536.1.S1_at	0.000918993	2
HgAffx.19248.1.S1_at	0.000929612	2
HgAffx.3951.1.S1_at	0.000974547	2
HgAffx.9770.1.S1_at	0.000975806	2
HgAffx.24225.1.S1_at	0.000988482	2
HgAffx.14119.1.S1_at	0.0010034	2
HgAffx.16809.1.S1_at	0.0010034	2
HgAffx.7598.1.S1_at	0.00103497	2
HgAffx.18580.1.S1_at	0.00104419	2
HgAffx.1818.1.S1_at	0.00105288	2
HgAffx.2088.1.S1_at	0.001056	2
HgAffx.14107.1.S1_at	0.00106073	2
HgAffx.3825.2.A1_at	0.00106896	2
HgAffx.16867.1.S1_at	0.00107231	2
HgAffx.16239.1.S1_at	0.00107762	2
HgAffx.13583.1.S1_at	0.00108041	2
HgAffx.18464.1.S1_at	0.00108233	2
HgAffx.7633.1.S1_at	0.00110169	2
HgAffx.21180.1.S1_at	0.00111735	2
HgAffx.3248.1.S1_at	0.00116388	2
HgAffx.6889.1.S1_at	0.00116483	2
HgAffx.5049.1.S1_at	0.00118656	2
HgAffx.13902.1.S1_at	0.00120369	2
HgAffx.10032.1.S1_at	0.00121273	2
HgAffx.5521.1.S1_at	0.00121273	2
HgAffx.2524.1.S1_at	0.00121935	2
HgAffx.7877.1.S1_at	0.00122442	2
HgAffx.14267.1.S1_at	0.00124585	2
HgAffx.10614.1.S1_at	0.00125151	2
HgAffx.19033.4.A1_x_at	0.00126659	2
HgAffx.3982.1.A1_at	0.00127042	2
HgAffx.1459.1.S1_at	0.00128001	2
HgAffx.19847.1.S1_at	0.00128001	2
HgAffx.10111.1.S1_at	0.00129379	2
HgAffx.4063.1.A1_at	0.00129379	2
HgAffx.16496.1.S1_at	0.00130445	2
HgAffx.19033.1.S1_at	0.00131471	2
HgAffx.16895.1.S1_at	0.0013505	2
HgAffx.17231.1.A1_at	0.00135675	2
HgAffx.16698.1.S1_at	0.00139609	2
HgAffx.13668.1.S1_at	0.00146086	2
HgAffx.1020.1.S1_at	0.00152024	2
HgAffx.15571.1.A1_at	0.0015312	2
HgAffx.6623.1.S1_at	0.00158166	2
HgAffx.3056.1.A1_at	0.0015841	2
HgAffx.21944.1.S1_at	0.00161145	2
HgAffx.17512.1.S1_at	0.00162798	2
HgAffx.4135.3.A1_at	0.00164874	2
HgAffx.19869.1.S1_at	0.00164996	2
HgAffx.17942.1.S1_at	0.00169442	2
HgAffx.12875.1.S1_at	0.00169448	2
HgAffx.24064.1.S1_at	0.00170545	2
HgAffx.7520.1.S1_at	0.00171382	2
HgAffx.23248.1.S1_at	0.00171914	2
HgAffx.13729.1.S1_at	0.00173409	2
HgAffx.22791.1.S1_at	0.00173869	2
HgAffx.1583.1.A1_at	0.00176694	2
HgAffx.699.1.A1_at	0.00177768	2
HgAffx.11077.2.A1_at	0.0017795	2
HgAffx.16283.1.S1_at	0.00178225	2
HgAffx.24265.1.S1_at	0.00178435	2
HgAffx.2890.1.S1_at	0.00180164	2
HgAffx.19485.1.S1_at	0.00180284	2
HgAffx.22258.1.S1_at	0.00186742	2
HgAffx.21346.1.S1_at	0.00195562	2
HgAffx.19105.1.S1_at	0.00201425	2
HgAffx.2982.1.A1_at	0.00202311	2
HgAffx.19227.1.S1_at	0.00202596	2
HgAffx.9709.1.S1_at	0.00202979	2
HgAffx.11379.1.S1_at	0.00202987	2
HgAffx.4726.1.A1_at	0.0020373	2
HgAffx.6542.1.S1_at	0.00205473	2
HgAffx.19985.1.S1_at	0.00209426	2
HgAffx.8511.1.S1_at	0.00210468	2
HgAffx.18979.1.S1_at	0.00214169	2
HgAffx.15571.1.S1_at	0.00215385	2
HgAffx.19137.1.S1_at	0.00215385	2
HgAffx.4047.1.S1_at	0.00216452	2
HgAffx.17833.1.S1_at	0.00219396	2
HgAffx.10244.2.A1_at	0.00219772	2
HgAffx.7609.1.S1_at	0.00220823	2
HgAffx.10785.1.S1_at	0.00222091	2
HgAffx.19318.1.S1_at	0.00222307	2
HgAffx.17358.1.S1_at	0.00225282	2
HgAffx.7041.1.S1_at	0.00225302	2
HgAffx.14738.1.S1_at	0.00226397	2
HgAffx.14224.1.A1_at	0.00229984	2
HgAffx.12900.1.A1_at	0.00233042	2
HgAffx.9342.1.S1_at	0.00238534	2
HgAffx.645.1.S1_at	0.00239274	2
HgAffx.14524.1.S1_at	0.00241946	2
HgAffx.14902.1.S1_at	0.00246503	2
HgAffx.2088.1.A1_at	0.00246818	2
HgAffx.6422.1.S1_at	0.00253788	2
HgAffx.2762.1.A1_at	0.00259861	2
HgAffx.3394.1.A1_at	0.00263728	2
HgAffx.429.1.S1_at	0.00267435	2
HgAffx.3780.1.A1_x_at	0.00270135	2
HgAffx.20039.1.S1_at	0.00271014	2
HgAffx.4089.1.A1_at	0.00274018	2
HgAffx.7781.1.S1_at	0.00275923	2
HgAffx.8502.1.S1_at	0.00276841	2
HgAffx.17253.1.S1_at	0.00279038	2
HgAffx.7962.1.S1_at	0.00285274	2
HgAffx.15894.1.S1_at	0.00285976	2
HgAffx.2522.1.A1_at	0.00288023	2
HgAffx.3445.1.S1_at	0.00289586	2
HgAffx.2230.1.A1_at	0.0029126	2
HgAffx.24322.1.S1_at	0.00293294	2
HgAffx.356.1.S1_at	0.00293294	2
HgAffx.13885.2.A1_at	0.00304979	2
HgAffx.18508.1.S1_at	0.00310847	2
HgAffx.4126.1.A1_at	0.00312327	2
HgAffx.2890.2.S1_at	0.00313779	2
HgAffx.18807.1.S1_at	0.00315107	2
HgAffx.7779.1.S1_at	0.00323446	2
HgAffx.19380.1.S1_at	0.00325128	2
HgAffx.9265.1.S1_at	0.00325128	2
HgAffx.18396.1.S1_at	0.0033142	2
HgAffx.3317.1.A1_at	0.00332709	2
HgAffx.4951.1.S1_at	0.00344388	2
HgAffx.4046.1.A1_at	0.00347307	2
HgAffx.7213.1.S1_at	0.00351017	2
HgAffx.15268.1.S1_at	0.00352692	2
HgAffx.2920.1.A1_at	0.00358038	2
HgAffx.19033.1.S1_x_at	0.00358234	2
HgAffx.1945.1.S1_at	0.0037137	2
HgAffx.13191.1.S1_at	0.00378262	2
HgAffx.15299.1.S1_at	0.00381485	2
HgAffx.18932.1.S1_at	0.00389619	2
HgAffx.13062.1.S1_at	0.00391899	2
HgAffx.2193.1.S1_at	0.00392411	2
HgAffx.7210.1.A1_at	0.00402839	2
HgAffx.16488.1.S1_at	0.00407863	2
HgAffx.17044.1.S1_at	0.00422208	2
HgAffx.17790.1.S1_at	0.00422825	2
HgAffx.18578.1.S1_at	0.00426596	2
HgAffx.2032.3.A1_at	0.00429108	2
HgAffx.19085.1.S1_at	0.00434566	2
HgAffx.17868.1.S1_at	0.00439834	2
HgAffx.19163.1.S1_at	0.00446934	2
HgAffx.7559.1.S1_at	0.00449614	2
HgAffx.6544.1.S1_at	0.00452987	2
HgAffx.11292.1.S1_at	0.00454258	2
HgAffx.4235.1.A1_at	0.00455723	2
HgAffx.4788.1.S1_at	0.0045583	2
HgAffx.3951.2.A1_at	0.00457446	2
HgAffx.19828.1.S1_at	0.00458837	2
HgAffx.3963.1.A1_at	0.00476215	2
HgAffx.10837.1.S1_at	0.00476296	2
HgAffx.97.1.A1_at	0.00478329	2
HgAffx.11975.1.S1_at	0.00483587	2
HgAffx.22717.1.S1_at	0.00485382	2
HgAffx.3268.1.A1_at	0.00486589	2
HgAffx.2273.1.S1_at	0.00492115	2
HgAffx.3605.1.S1_at	0.00499045	2
HgAffx.2155.1.A1_at	0.00551245	2
HgAffx.2155.1.S1_at	0.00557	2
HgAffx.16828.1.S1_at	0.00571925	2
HgAffx.6848.1.S1_at	0.00573206	2
HgAffx.24171.1.S1_at	0.00579711	2
HgAffx.21350.1.S1_at	0.00586255	2
HgAffx.18384.1.S1_at	0.00604763	2
HgAffx.7949.1.A1_at	0.00609374	2
HgAffx.8211.1.S1_at	0.00610121	2
HgAffx.3595.1.A1_at	0.00613115	2
HgAffx.9700.1.A1_at	0.0061411	2
HgAffx.14084.1.S1_at	0.00614295	2
HgAffx.14513.1.S1_at	0.00622392	2
HgAffx.4235.1.S1_at	0.00627203	2
HgAffx.16903.1.A1_at	0.00634595	2
HgAffx.7881.1.S1_at	0.00643368	2
HgAffx.11284.1.S1_at	0.00643443	2
HgAffx.3143.2.S1_at	0.00677715	2
HgAffx.15554.1.S1_at	0.00682543	2
HgAffx.13650.1.A1_at	0.00692676	2
HgAffx.13788.1.S1_at	0.00703814	2
HgAffx.11145.1.S1_at	0.00709467	2
HgAffx.4220.2.S1_at	0.00719855	2
HgAffx.3605.1.A1_at	0.00722034	2
HgAffx.2890.1.A1_at	0.00738881	2
HgAffx.22171.1.S1_at	0.00744393	2
HgAffx.8884.1.S1_at	0.0074472	2
HgAffx.3260.1.S1_at	0.00748247	2
HgAffx.5124.1.S1_at	0.00758149	2
HgAffx.17138.1.S1_at	0.00764292	2
HgAffx.22393.1.S1_at	0.00766816	2
HgAffx.4740.1.S1_at	0.0080142	2
HgAffx.2353.1.S1_at	0.00806769	2
HgAffx.17516.1.S1_at	0.0080747	2
HgAffx.9088.1.S1_at	0.00807601	2
HgAffx.16279.1.S1_at	0.00820102	2
HgAffx.16267.1.S1_at	0.00820656	2
HgAffx.23394.1.S1_at	0.00822127	2
HgAffx.20722.1.S1_at	0.00863706	2
HgAffx.19290.1.S1_x_at	0.00869744	2
HgAffx.9666.1.S1_at	0.00882989	2
HgAffx.14720.1.S1_at	0.00893849	2
HgAffx.13649.1.S1_at	0.00897405	2
HgAffx.24036.1.S1_at	0.0089878	2
HgAffx.21976.1.S1_at	0.00921419	2
HgAffx.12275.1.S1_at	0.0092901	2
HgAffx.6532.1.S1_at	0.00948923	2
HgAffx.13007.1.A1_at	0.00970638	2
HgAffx.16624.1.S1_at	0.00977845	2
HgAffx.8223.1.S1_at	0.00987767	2
HgAffx.22702.2.A1_at	0.0099797	2
HgAffx.22568.1.S1_at	0.00998418	2
HgAffx.22901.1.S1_at	0.0100463	2
HgAffx.12145.1.S1_at	0.010053	2
HgAffx.18308.1.S1_at	0.0102198	2
HgAffx.19765.1.S1_at	0.010283	2
HgAffx.18032.1.S1_at	0.0104249	2
HgAffx.1985.1.A1_at	0.0104978	2
HgAffx.9532.1.S1_at	0.0107426	2
HgAffx.16771.1.S1_at	0.0108724	2
HgAffx.1966.1.A1_at	0.0109325	2
HgAffx.5133.1.S1_at	0.0110525	2
HgAffx.2032.3.A1_x_at	0.0110817	2
HgAffx.8073.1.S1_at	0.011531	2
HgAffx.19213.1.A1_at	0.0115424	2
HgAffx.2823.1.A1_at	0.011696	2
HgAffx.19755.1.S1_at	0.0117926	2
HgAffx.17395.1.S1_at	0.0118112	2
HgAffx.14803.1.S1_at	0.0118193	2
HgAffx.19033.4.A1_at	0.0123432	2
HgAffx.6660.1.A1_at	0.0124047	2
HgAffx.1132.1.A1_at	0.01263	2
HgAffx.24347.1.S1_at	0.0126303	2
HgAffx.16304.1.S1_at	0.0126519	2
HgAffx.7189.1.S1_at	0.0128992	2
HgAffx.19055.1.S1_at	0.0129769	2
HgAffx.8974.1.S1_at	0.0134088	2
HgAffx.18724.2.S1_at	0.0138314	2
HgAffx.2462.1.S1_at	0.0140396	2
HgAffx.4438.1.S1_at	0.0140501	2
HgAffx.20033.1.S1_at	0.0145855	2
HgAffx.4083.1.A1_at	0.0146285	2
HgAffx.18361.1.S1_at	0.0146806	2
HgAffx.8093.1.S1_at	0.0147946	2
HgAffx.11621.1.A1_at	0.0148727	2
HgAffx.10326.1.A1_at	0.0148953	2
HgAffx.616.1.S1_at	0.0150596	2
HgAffx.21384.1.S1_at	0.0152947	2
HgAffx.21277.1.S1_at	0.0153877	2
HgAffx.16289.1.S1_at	0.015766	2
HgAffx.16713.1.S1_at	0.0157721	2
HgAffx.2863.1.A1_at	0.016031	2
HgAffx.10539.1.S1_at	0.0163791	2
HgAffx.1960.1.A1_x_at	0.0169628	2
HgAffx.9058.1.S1_at	0.0171324	2
HgAffx.23093.1.S1_at	0.0171404	2
HgAffx.15201.1.S1_at	0.017321	2
HgAffx.16990.1.S1_at	0.0175673	2
HgAffx.12775.1.S1_at	0.017593	2
HgAffx.2497.1.A1_at	0.0179382	2
HgAffx.16883.1.A1_at	0.0182221	2
HgAffx.13072.1.S1_at	0.0185177	2
HgAffx.3962.1.A1_at	0.0186011	2
HgAffx.14015.1.S1_at	0.0190463	2
HgAffx.1945.1.A1_at	0.0191305	2
HgAffx.3854.1.A1_at	0.0191598	2
HgAffx.4046.1.A1_x_at	0.0195479	2
HgAffx.21202.1.S1_at	0.0195565	2
HgAffx.3597.1.S1_at	0.0198546	2
HgAffx.1660.1.S1_at	0.0199275	2
HgAffx.3777.1.A1_at	0.0205703	2
HgAffx.8873.1.S1_at	0.0206204	2
HgAffx.11514.1.S1_at	0.0208219	2
HgAffx.24120.2.A1_at	0.0213251	2
HgAffx.3537.1.A1_at	0.0215926	2
HgAffx.5374.1.S1_at	0.0220851	2
HgAffx.6408.1.S1_at	0.0226568	2
HgAffx.2404.1.S1_at	0.0239074	2
HgAffx.17009.1.S1_at	0.0244182	2
HgAffx.6708.1.S1_at	0.0248306	2
HgAffx.8890.1.S1_at	0.0248659	2
HgAffx.9732.1.S1_at	0.0252211	2
HgAffx.14060.1.S1_at	0.025238	2
HgAffx.7408.1.S1_at	0.0260697	2
HgAffx.3780.1.A1_at	0.0262723	2
HgAffx.18167.1.S1_at	0.0264318	2
HgAffx.15162.1.S1_at	0.0271973	2
HgAffx.16719.1.S1_at	0.0272854	2
HgAffx.11512.1.S1_at	0.0277907	2
HgAffx.18602.1.S1_at	0.028124	2
HgAffx.2890.2.A1_s_at	0.0282371	2
HgAffx.23407.1.S1_at	0.0283913	2
HgAffx.10040.1.S1_at	0.0289845	2
HgAffx.2627.1.A1_at	0.0290328	2
HgAffx.3169.1.A1_at	0.0293178	2
HgAffx.19802.1.S1_at	0.030027	2
HgAffx.2243.1.A1_at	0.0308299	2
HgAffx.444.1.S1_at	0.031411	2
HgAffx.6458.1.S1_at	0.0318188	2
HgAffx.7166.1.A1_at	0.032318	2
HgAffx.14484.1.S1_at	0.0323527	2
HgAffx.14361.1.S1_at	0.0324734	2
HgAffx.7400.1.A1_at	0.0330104	2
HgAffx.11186.1.S1_at	0.0335754	2
HgAffx.3457.1.A1_at	0.0339347	2
HgAffx.19783.1.S1_at	0.0342742	2
HgAffx.6255.1.S1_at	0.0343	2
HgAffx.19375.1.S1_at	0.0344022	2
HgAffx.9707.1.S1_at	0.0365491	2
HgAffx.3478.1.A1_at	0.0366353	2
HgAffx.2890.2.A1_at	0.0375093	2
HgAffx.6618.1.A1_at	0.0377383	2
HgAffx.2344.1.S1_at	0.0378631	2
HgAffx.4635.1.S1_at	0.0393495	2
HgAffx.2665.1.A1_at	0.0395324	2
HgAffx.15741.1.S1_at	0.0398938	2
HgAffx.9308.1.S1_at	0.0400299	2
HgAffx.3548.1.A1_at	0.0401938	2
HgAffx.20273.1.S1_at	0.0419913	2
HgAffx.22056.1.A1_at	0.0438803	2
HgAffx.18888.1.S1_at	0.0440023	2
HgAffx.4982.1.S1_at	0.0440023	2
HgAffx.3438.1.S1_at	0.0442167	2
HgAffx.6871.1.S1_at	0.0472219	2
HgAffx.17089.1.S1_at	0.0474124	2
HgAffx.5321.1.S1_at	0.0474124	2
HgAffx.16789.1.S1_at	0.0476561	2
HgAffx.21624.2.S1_at	0.0484862	2
HgAffx.5028.1.S1_at	0.0485998	2
HgAffx.11540.1.S1_at	0.0486762	2
HgAffx.19172.1.S1_at	0.0492782	2
HgAffx.15425.1.S1_at	0.0498055	2
HgAffx.16086.1.S1_at	3.65e-08	3
HgAffx.21474.1.S1_at	7.72e-08	3
HgAffx.19057.1.S1_at	8.65e-08	3
HgAffx.18247.1.S1_at	1.16e-07	3
HgAffx.19312.1.S1_at	1.16e-07	3
HgAffx.13280.1.S1_at	1.23e-07	3
HgAffx.19118.1.S1_at	1.44e-07	3
HgAffx.11937.1.S1_at	1.67e-07	3
HgAffx.12571.1.S1_at	1.67e-07	3
HgAffx.16534.1.S1_at	1.67e-07	3
HgAffx.19464.1.S1_at	1.73e-07	3
HgAffx.19585.1.S1_at	1.73e-07	3
HgAffx.19871.1.S1_at	1.95e-07	3
HgAffx.17446.1.S1_at	2.38e-07	3
HgAffx.18344.1.S1_at	2.76e-07	3
HgAffx.18381.1.S1_at	2.83e-07	3
HgAffx.17402.1.S1_at	3.6e-07	3
HgAffx.16607.1.S1_at	3.76e-07	3
HgAffx.17216.2.S1_at	5.04e-07	3
HgAffx.10103.1.S1_at	5.05e-07	3
HgAffx.15788.1.S1_at	5.38e-07	3
HgAffx.16770.1.S1_at	6.05e-07	3
HgAffx.6715.1.S1_at	6.95e-07	3
HgAffx.13433.1.S1_at	8.41e-07	3
HgAffx.12955.1.S1_at	8.83e-07	3
HgAffx.19798.1.S1_at	1.15e-06	3
HgAffx.20064.1.S1_at	1.15e-06	3
HgAffx.21544.1.S1_at	1.43e-06	3
HgAffx.12256.1.S1_at	1.48e-06	3
HgAffx.17892.1.S1_at	1.52e-06	3
HgAffx.19308.1.S1_at	1.98e-06	3
HgAffx.12107.1.S1_at	2.03e-06	3
HgAffx.16311.2.S1_at	2.26e-06	3
HgAffx.16311.1.S1_at	2.33e-06	3
HgAffx.12942.1.S1_at	2.35e-06	3
HgAffx.16439.1.S1_at	2.38e-06	3
HgAffx.23741.1.S1_at	2.54e-06	3
HgAffx.13630.1.S1_at	2.65e-06	3
HgAffx.7954.1.S1_at	2.65e-06	3
HgAffx.16166.1.S1_at	2.67e-06	3
HgAffx.19194.1.S1_at	3.06e-06	3
HgAffx.11891.1.S1_at	3.17e-06	3
HgAffx.23245.1.S1_s_at	3.17e-06	3
HgAffx.24234.1.S1_at	3.52e-06	3
HgAffx.23229.1.S1_at	3.6e-06	3
HgAffx.12729.1.S1_at	3.66e-06	3
HgAffx.20012.1.S1_s_at	3.66e-06	3
HgAffx.19422.1.S1_at	3.88e-06	3
HgAffx.4581.1.S1_at	4.05e-06	3
HgAffx.19777.1.S1_at	4.22e-06	3
HgAffx.12234.1.S1_at	4.47e-06	3
HgAffx.17325.1.S1_at	4.76e-06	3
HgAffx.14268.1.S1_at	4.84e-06	3
HgAffx.17920.1.S1_at	4.84e-06	3
HgAffx.17788.1.S1_at	4.93e-06	3
HgAffx.12634.1.S1_at	5.06e-06	3
HgAffx.13341.1.S1_at	5.09e-06	3
HgAffx.16730.1.S1_at	5.14e-06	3
HgAffx.19078.1.S1_at	5.29e-06	3
HgAffx.18331.1.S1_at	5.32e-06	3
HgAffx.5518.1.S1_at	5.71e-06	3
HgAffx.17176.1.S1_at	5.83e-06	3
HgAffx.15335.1.S1_at	5.84e-06	3
HgAffx.15511.1.S1_at	6.01e-06	3
HgAffx.11814.1.S1_at	6.59e-06	3
[truncated: 4,699 more rows]
