# Supplementary material for: Divergent evolution of arrested development in the dauer stage of Caenorhabditis elegans and the infective stage of Heterodera glycines
Source: Genome Biol. 2007 Oct 5;8(10):R211. doi: 10.1186/gb-2007-8-10-r211 (PMC2246285; doi:10.1186/gb-2007-8-10-r211)
Supplement: Additional data file 5 — The 25 most abundant InterPro domains for the 10 expression clusters for H. glycines genes that are differentially expressed over the entire life cycle. [file gb-2007-8-10-r211-S5.xls]

## Sheet: Sheet1
Supplemental Table 3
The 25 most abundant* InterPro domains for the ten expression clusters for H. glycines genes that are differentially expressed over the entire life cycle
	Cluster 1	Cluster 2	Cluster 3	Cluster 4	Cluster 5	Cluster 6	Cluster 7	Cluster 8	Cluster 9	Cluster 10
1	Zinc finger (11)	Collagen (28)	EGF-like (9)	Zinc finger (8)	Peptidase M12A (4)	20S proteasome (8)	Glycoside hydrolase (7)	WD40-like (5)	Protein kinase (5)	AMP-dependent synthetase (5)
2	WD40-like (11)	Protein kinase (11)	Amidotransferase (6)	WD40-like (8)	TonB box (4)	Ubiquitin-conjugating enzyme (6)	TonB box (6)	Zinc finger (4)	Cuticle collagen (5)	Rhodopsin-like (4)
3	EGF-like (7)	Cuticle collagen (7)	WD40-like (5)	Myosin (7)	Haem peroxidase (4)	Glutamine amidotransferase (5)	Protein kinase (6)	Superoxide dismutase (3)	Zinc finger (4)	WD40-like (4)
4	Transthyretin-like (6)	Immunoglobulin (6)	Transthyretin-like (5)	Rhodopsin-like (7)	BTB (3)	Ubiquitin (4)	EGF-like (6)	Vesicle transport (3)	Immunoglobulin (4)	Immunoglobulin (4)
5	Protein kinase (6)	EGF-like (6)	Zinc finger (4)	Amidotransferase (6)	Histidine acid phosphatase (3)	Ribosomal protein S19e (3)	Amidotransferase (5)	Aminoacyl-tRNA synthetase (3)	Helicase (4)	Immunoglobulin-like (3)
6	Histone-fold (4)	Zinc finger (5)	Protein kinase (4)	Immunoglobulin (6)	Aminoacyl-tRNA synthetase (3)	Zinc finger (3)	Rhodopsin-like (5)	Thioredoxin-related (3)	EGF-like (4)	Zinc finger (3)
7	Piwi (4)	TonB box (5)	Immunoglobulin (4)	Protein kinase (5)	Cytochrome b5 (3)	Zinc finger (3)	WD-40 repeat (4)	Thioredoxin-like fold (3)	Prefoldin (4)	Peptidase (3)
8	Ferredoxin (4)	DNA-binding (4)	WD-40 repeat (3)	LIM, zinc-binding (5)	Synthetase/ligase (3)	Clathrin adaptor (3)	Transthyretin-like (4)	Zinc finger (2)	Ubiquitin (3)	Transthyretin-like (3)
9	Helicase (4)	Histone-fold (4)	Piwi (3)	SPla/RYanodine receptor (4)	Acyl-coA-binding protein (3)	WD40-like (3)	LIM, zinc-binding (4)	TonB box (2)	20S proteasome (3)	Ankyrin (3)
10	unknown (4)	Ubiquitin (4)	Synthetase/ligase (3)	Histone H5 (4)	Amidotransferase (3)	TonB box (3)	FMRFamide-related peptide (3)	Endonuclease (2)	Zinc finger (3)	Peptidase (3)
11	Phosphotransferase (4)	Aldehyde dehydrogenase (4)	Pyridoxal-5'-P-dep. enzyme (3)	Actin (4)	Cys/Met metabolism (3)	Collagen (3)	Bestrophin (2)	SPla/RYanodine receptor (2)	WD40-like (3)	WD-40 repeat (2)
12	WD-40 repeat (3)	Enoyl-CoA hydratase (4)	Uridylyltransferase (3)	EGF-like (4)	Histone-fold (2)	Ribosomal protein L7Ae (3)	Histone-fold (2)	Ribosomal protein L13 (2)	Collagen (3)	Src homology-3 (2)
13	unknown (3)	Zinc finger (4)	Nucleotidyl transferase (3)	Rieske iron-sulfur protein (3)	Dehydrogenase (2)	Cuticle collagen (3)	Peptidase M1 (2)	Aldehyde dehydrogenase (2)	Amidotransferase (3)	Rap/ran-GAP (2)
14	Aldo/keto reductase (3)	Amidotransferase (4)	TonB box (3)	Src homology-3 (3)	Cysteine dioxygenase (2)	Thioredoxin-like (3)	Insulin (2)	Immunoglobulin (2)	Ribosomal protein S14 (3)	Glycoside hydrolase (2)
15	Phosphatase (3)	Protein synthesis factor (4)	von Willebrand factor (3)	Aldehyde dehydrogenase (3)	N/apple PAN (2)	DNA-binding (2)	DNA-binding (2)	Amino acid transporter (2)	Ribosomal protein L7Ae (3)	Gelsolin (2)
16	Amidotransferase (3)	Ankyrin (4)	Actin (3)	SAM binding motif (3)	WD-40 repeat (2)	Dehydrogenase (2)	Ubiquitin (2)	Oligosaccharyl transferase (2)	Translation initiation factor (3)	Thioredoxin-related (2)
17	Annexin (3)	Peptidase M1 (3)	Thiolase (3)	ABC transporter (3)	Insulin (2)	WD-40 repeat (2)	Respiratory-chain-related (2)	Ankyrin (2)	Ribosomal protein 60S (3)	Thiamine pyrophosphate enzyme (2)
18	Helicase (3)	Membrane protein (3)	Leucine-rich repeat (2)	Nuclear hormone receptor (3)	Translation initiation factor (2)	Elongation factor Tu (2)	Aminotransferase (2)	Fatty acid desaturase (2)	DNA-binding (2)	Phospholipase A2 (2)
19	Hly-III related (3)	Mannitol dehydrogenase (3)	BTB (2)	Phosphatase (3)	Na+/solute symporter (2)	TspO/MBR-related protein (2)	Ankyrin (2)	Peptidase (2)	Rieske iron-sulfur protein (2)	Cullin (2)
20	Phosphatase 2C (3)	Thiolase (3)	MAD homology (2)	unknown (3)	Nonaspanin (2)	Proteasome component (2)	Zinc finger (2)	Helicase (2)	Zinc finger (2)	Nuclear hormone receptor (2)
21	BTB (3)	Cell surface antigen (3)	Major facilitator (2)	Transthyretin-like (3)	Major facilitator superfamily (2)	Mitochondrial import inner membrane translocase (2)	Band 7 (2)	EGF-like (2)	Aldehyde dehydrogenase (2)	Phosphotyrosine interaction region (2)
22	Dwarfin (3)	14-3-3 protein (3)	Hexokinase (2)	Aminotransferase (3)	Src homology-3 (2)	Fibrillarin (2)	DNA glycosylase (2)	Prefoldin (2)	Aminoacyl-tRNA synthetase (2)	Zinc finger (2)
23	Cyclin-like (3)	Copper transporter (2)	Apyrase (2)	Oxidoreductase (3)	Major intrinsic protein (2)	Ribosomal protein L14b (2)	Nuclear hormone receptor (2)	RNA polymerase Rpb1 (2)	Short-chain dehydrogenase (2)	DNA ligase (2)
24	Cullin (3)	BTB (2)	Ubiquitin (2)	Calponin (3)	Batten's disease protein (2)	Glycoside hydrolase (2)	TGS (2)	Helicase (1)	ER targeting sequence (2)	Helicase (2)
25	AAA ATPase (3)	Gonadotropin (2)	Aldehyde dehydrogenase (2)	WD-40 repeat (2)	Amino acid transporter II (2)	Aldo/keto reductase (2)	Dynein (1)	unknown (1)	Thioredoxin-related (2)	Sodium:dicarboxylate symporter (2)
*The number of contigs that matched any given InterPro domain is indicated in parentheses.
