# Supplementary material for: Divergent evolution of arrested development in the dauer stage of Caenorhabditis elegans and the infective stage of Heterodera glycines
Source: Genome Biol. 2007 Oct 5;8(10):R211. doi: 10.1186/gb-2007-8-10-r211 (PMC2246285; doi:10.1186/gb-2007-8-10-r211)
Supplement: Additional data file 6 — H. glycines probesets orthologous to dauer-regulated C. elegans genes and their cluster memberships. [file gb-2007-8-10-r211-S6.xls]

## Sheet: Sheet1
Supplemental Table 4
H. glycines probesets orthologous to dauer-regulated C. elegans genes
H. glycines probeset	C. elegans	E-value, bit score,	E-value, bit score,	Cluster
	gene	% identity (BLASTX)	% identity (TBLASTN)
HgAffx.10090.1.S1_at	F54D1.3	2e-23, 105, 59%	2e-25, 109, 57%	1
HgAffx.10257.1.S1_at	AC7.2a	3e-33, 134, 78%	1e-32, 134, 78%	2
HgAffx.10013.1.S1_at	T25B9.9	2e-60, 223, 75%	1e-59, 223, 75%	3
HgAffx.10023.1.S1_at	F38A5.2a	2e-42, 165, 40%	7e-56, 211, 50%	4
HgAffx.10017.1.S1_at	B0024.1	9e-24, 103, 48%	1e-33, 137, 32%	3
HgAffx.10146.1.S1_at	Y53F4B.2	1e-48, 186, 47%	2e-48, 186, 48%	3
HgAffx.10337.1.S1_at	Y57G11C.10b	4e-80, 290, 63%	1e-79, 290, 63%	5
HgAffx.10335.1.S1_at	C29E4.8	6e-60, 223, 62%	8e-60, 223, 62%	5
HgAffx.10895.1.S1_at	Y38C1BA.3	2e-22, 99, 42%	2e-19, 89, 41%	1
HgAffx.10612.1.S1_at	ZK484.2a	8e-66, 209, 77%	7e-65, 209, 77%	3
HgAffx.10551.1.S1_at	F41H10.8	1e-78, 285, 50%	3e-80, 291, 53%	3
HgAffx.10567.1.S1_at	F13G3.5	1e-23, 102, 54%	2e-23, 102, 54%	2
HgAffx.10876.1.S1_at	C12D12.2a	1e-32, 132, 51%	3e-26, 113, 48%	6
HgAffx.10699.1.S1_at	K11H3.3	7e-70, 256, 67%	2e-69, 256, 67%	3
HgAffx.10635.1.S1_at	F58A4.7b	7e-18, 83, 42%	4e-18, 85, 73%	3
HgAffx.10986.1.S1_at	K10B3.7	e-149, 395, 80%	e-153, 395, 80%	1
HgAffx.10710.1.S1_at	C56G2.6	4e-80, 291, 48%	3e-69, 254, 46%	3
HgAffx.111.1.A1_at	W04C9.1	7e-70, 257, 42%	3e-69, 256, 42%	2
HgAffx.11262.2.S1_at	R151.2a	8e-53, 199, 73%	6e-52, 197, 79%	2
HgAffx.11079.1.S1_at	K08E3.5b	8e-56, 139, 63%	3e-55, 139, 63%	3
HgAffx.11224.1.S1_at	T26C12.1	9e-74, 269, 67%	4e-73, 269, 67%	2
HgAffx.11317.1.S1_at	ZC101.2e	3e-49, 187, 46%	2e-44, 176, 44%	6
HgAffx.11379.1.S1_at	C50F4.8	1e-39, 155, 43%	2e-44, 172, 47%	1
HgAffx.11331.1.A1_at	C25B8.3a	1e-25, 107, 85%	9e-25, 107, 85%	6
HgAffx.11061.1.S1_at	F11E6.1a	2e-32, 129, 44%	3e-31, 129, 44%	3
HgAffx.11103.1.S1_at	C25B8.3a	2e-52, 184, 70%	4e-52, 184, 70%	6
HgAffx.11248.1.S1_at	F56A8.3a	6e-20, 90, 38%	2e-19, 90, 38%	3
HgAffx.11103.1.A1_at	C25B8.3a	2e-52, 184, 70%	4e-52, 184, 70%	6
HgAffx.11432.1.S1_at	C12D8.10b	5e-24, 103, 60%	2e-23, 103, 60%	7
HgAffx.11248.1.A1_at	F56A8.3a	6e-20, 90, 38%	2e-19, 90, 38%	8
HgAffx.111.1.S1_at	W04C9.1	7e-70, 257, 42%	3e-69, 256, 42%	6
HgAffx.11625.1.S1_at	C09H10.3	3e-46, 177, 71%	1e-45, 177, 71%	7
HgAffx.11519.3.S1_at	F47B10.7	3e-41, 160, 62%	1e-41, 160, 62%	3
HgAffx.12342.1.S1_at	W04C9.1	2e-60, 224, 75%	1e-59, 224, 75%	7
HgAffx.11913.1.S1_at	T03F1.3	3e-41, 160, 63%	1e-39, 157, 65%	3
HgAffx.12143.1.S1_at	C05E11.5	5e-65, 240, 57%	2e-64, 240, 57%	3
HgAffx.11744.1.S1_at	Y17G7B.17	6e-19, 87, 32%	2e-17, 83, 35%	2
HgAffx.12457.1.S1_at	C56G2.6	1e-55, 210, 40%	3e-49, 188, 40%	3
HgAffx.12924.1.S1_at	W08E12.7	1e-34, 139, 58%	4e-34, 139, 58%	1
HgAffx.12564.1.S1_at	C25A1.7	1e-18, 85, 46%	5e-17, 83, 46%	8
HgAffx.12600.1.S1_at	R06F6.9	6e-44, 170, 46%	1e-43, 170, 46%	4
HgAffx.12838.1.S1_at	R12A1.4	1e-37, 149, 43%	5e-37, 149, 43%	3
HgAffx.12806.1.S1_at	C06E7.1a	2e-60, 224, 67%	7e-60, 224, 67%	1
HgAffx.12838.1.A1_at	R12A1.4	1e-37, 149, 43%	5e-37, 149, 43%	4
HgAffx.13126.1.S1_at	Y43E12A.2	1e-40, 158, 80%	3e-40, 158, 80%	2
HgAffx.13007.1.S1_at	C34B2.8	1e-36, 145, 50%	1e-36, 145, 50%	3
HgAffx.13123.1.S1_at	C06E7.3a	1e-68, 252, 78%	3e-68, 252, 78%	3
HgAffx.12729.1.S1_at	ZK688.6b	4e-40, 156, 57%	2e-39, 156, 57%	3
HgAffx.13162.2.S1_at	F42H10.3	5e-26, 110, 48%	1e-25, 110, 48%	7
HgAffx.13007.1.A1_at	C34B2.8	1e-36, 145, 50%	1e-36, 145, 50%	3
HgAffx.13123.1.A1_at	C06E7.3a	1e-68, 252, 78%	3e-68, 252, 78%	3
HgAffx.13188.1.S1_at	R03H10.2	5e-17, 80, 50%	9e-27, 114, 40%	9
HgAffx.13610.1.S1_at	C32F10.8a	5e-28, 116, 52%	3e-27, 116, 52%	4
HgAffx.13716.1.S1_at	C44C1.1	6e-30, 124, 38%	3e-36, 145, 40%	3
HgAffx.13495.1.S1_at	K02F2.2	7e-72, 262, 83%	3e-71, 262, 83%	3
HgAffx.13360.1.S1_at	R11H6.1	6e-68, 250, 56%	1e-67, 250, 56%	3
HgAffx.13360.2.S1_at	R11H6.1	1e-70, 258, 67%	5e-70, 258, 67%	3
HgAffx.13312.1.S1_at	K02F2.2	1e-68, 251, 76%	6e-68, 251, 76%	9
HgAffx.13471.7.S1_at	F46H5.3a	2e-35, 141, 73%	e-170, 589, 79%	2
HgAffx.13580.1.S1_at	C10C6.5	6e-61, 226, 53%	1e-65, 244, 56%	6
HgAffx.13696.1.S1_at	K08B12.1	7e-28, 115, 44%	2e-27, 116, 44%	1
HgAffx.13471.1.S1_at	F46H5.3a	e-176, 612, 82%	e-170, 589, 79%	7
HgAffx.13574.1.S1_at	F53H8.3	9e-43, 165, 55%	7e-42, 165, 55%	6
HgAffx.14068.1.S1_at	F20B6.2	5e-91, 326, 82%	2e-90, 326, 82%	3
HgAffx.13905.3.S1_s_at	F54D1.3	1e-20, 92, 60%	6e-23, 101, 48%	3
HgAffx.13872.1.S1_at	B0024.1	7e-23, 93, 50%	1e-37, 150, 34%	1
HgAffx.13905.6.S1_s_at	F54D1.3	1e-20, 92, 58%	6e-23, 101, 48%	3
HgAffx.13972.1.S1_at	F35H10.4	3e-18, 84, 39%	9e-17, 82, 52%	3
HgAffx.13863.1.S1_at	F42G8.10a	6e-30, 122, 58%	1e-32, 132, 49%	3
HgAffx.13905.2.S1_at	B0024.1	1e-19, 89, 50%	2e-19, 89, 50%	3
HgAffx.13905.3.S1_at	F54D1.3	1e-20, 92, 60%	1e-20, 93, 57%	3
HgAffx.13918.1.S1_at	C40H1.6	2e-52, 145, 80%	2e-52, 145, 80%	2
HgAffx.13793.1.S1_at	C50F2.6b	1e-24, 103, 60%	1e-23, 103, 60%	1
HgAffx.13886.1.S1_at	F54D1.3	7e-22, 96, 53%	1e-24, 107, 51%	3
HgAffx.13996.1.S1_at	F41C3.5	1e-33, 134, 70%	1e-32, 134, 70%	2
HgAffx.14895.1.S1_at	Y71G12B.15	5e-84, 303, 70%	2e-83, 301, 72%	5
HgAffx.14657.1.S1_at	B0344.2	2e-44, 172, 54%	6e-44, 172, 54%	1
HgAffx.14461.1.S1_at	C52G5.2	7e-81, 292, 76%	8e-81, 292, 76%	1
HgAffx.14403.1.S1_at	F23C8.5	6e-19, 83, 60%	2e-23, 99, 71%	3
HgAffx.14616.1.S1_at	F35H8.6	5e-24, 103, 87%	3e-21, 96, 58%	4
HgAffx.14552.1.S1_at	F28A10.6	7e-70, 256, 56%	2e-69, 256, 56%	3
HgAffx.14555.1.S1_at	F25D1.1a	6e-73, 266, 51%	3e-75, 275, 52%	6
HgAffx.14726.1.S1_at	F22B7.10	1e-35, 141, 49%	1e-34, 141, 49%	2
HgAffx.14884.1.S1_at	C13B9.3	2e-57, 214, 76%	1e-56, 214, 76%	3
HgAffx.14900.1.S1_at	Y53G8AL.2	1e-55, 209, 62%	4e-57, 215, 62%	1
HgAffx.14884.1.A1_at	C13B9.3	2e-57, 214, 76%	1e-56, 214, 76%	1
HgAffx.14431.1.S1_at	F20H11.3	2e-62, 231, 67%	4e-62, 231, 67%	3
HgAffx.14679.1.S1_at	C06E7.1a	3e-28, 115, 66%	3e-27, 115, 66%	3
HgAffx.14721.1.S1_at	C35D10.5	4e-33, 135, 35%	2e-33, 135, 35%	9
HgAffx.15324.1.S1_at	F23C8.5	3e-45, 174, 61%	1e-36, 146, 53%	3
HgAffx.15051.1.S1_at	F11G11.1	1e-40, 159, 42%	94-41, 159, 42%	4
HgAffx.15495.1.S1_at	T10F2.1a	2e-44, 171, 57%	2e-50, 193, 63%	1
HgAffx.15051.2.S1_at	F11G11.2	8e-40, 157, 41%	2e-39, 155, 41%	5
HgAffx.15157.1.S1_at	D2045.8	3e-24, 103, 47%	6e-24, 103, 47%	6
HgAffx.15553.1.S1_at	Y39E4A.3b	4e-24, 103, 44%	2e-23, 103, 44%	6
HgAffx.15479.1.S1_at	B0272.3	2e-71, 261, 63%	8e-68, 250, 61%	3
HgAffx.15228.1.S1_at	C46F4.2	e-142, 498, 67%	e-143, 473, 63%	7
HgAffx.14951.1.S1_at	T20H4.5	1e-85, 308, 79%	2e-77, 281, 73%	3
HgAffx.15072.1.S1_at	ZK669.4	9e-29, 119, 48%	2e-28, 128, 48%	3
HgAffx.15268.1.S1_at	T22H6.2b	6e-79, 286, 63%	3e-78, 286, 63%	3
HgAffx.15130.1.S1_at	C44B7.8	1e-33, 135, 37%	3e-40, 159, 42%	6
HgAffx.15323.1.S1_at	T10E10.1	1e-19, 89, 65%	2e-19, 89, 65%	3
HgAffx.15565.1.S1_at	F25H5.1f	1e-75, 274, 74%	2e-66, 247, 67%	7
HgAffx.15572.1.S1_at	C46F11.2a	1e-61, 228, 56%	6e-66, 244, 59%	3
HgAffx.15395.1.S1_at	H01G02.1	1e-25, 108, 56%	3e-24, 105, 60%	5
HgAffx.15601.1.S1_at	D1025.2	4e-37, 147, 52%	2e-33, 134, 49%	2
HgAffx.15598.1.S1_at	R07E5.2	1e-18, 86, 31%	1e-18, 86, 31%	3
HgAffx.15994.1.S1_at	F14F3.2	1e-39, 155, 41%	7e-39, 155, 41%	2
HgAffx.16015.1.S1_at	R13A5.3	4e-22, 97, 41%	2e-26, 111, 47%	2
HgAffx.15689.1.S1_at	C42C1.10	2e-55, 207, 57%	5e-55, 207, 57%	3
HgAffx.15789.1.S1_at	C46F4.2	3e-39, 155, 36%	6e-39, 155, 36%	6
HgAffx.15789.2.S1_at	C46F4.2	8e-96, 342, 65%	3e-95, 342, 65%	6
HgAffx.15812.1.S1_at	C51E3.6	5e-20, 90, 50%	7e-23, 102, 54%	8
HgAffx.15725.1.S1_at	M110.5b	3e-55, 206, 63%	2e-51, 196, 62%	6
HgAffx.16039.1.S1_at	F57C2.5	1e-51, 197, 35%	3e-52, 199, 35%	2
HgAffx.15842.1.S1_at	F41C3.5	4e-22, 95, 51%	2e-29, 123, 65%	3
HgAffx.16577.1.S1_at	T03F1.3	e-121, 428, 65%	e-117, 415, 63%	3
HgAffx.16156.1.S1_at	C53D6.7	3e-42, 163, 65%	4e-40, 158, 46%	6
HgAffx.16504.1.S1_at	F01G4.2	3e-75, 275, 52%	2e-75, 275, 52%	3
HgAffx.16163.1.S1_at	F57B9.6a	2e-33, 111, 73%	1e-32, 111, 73%	2
HgAffx.16141.1.S1_at	K04G7.4a	2e-56, 211, 58%	5e-56, 211, 58%	4
HgAffx.16492.1.S1_at	F47G4.7	4e-61, 227, 48%	7e-61, 227, 48%	4
HgAffx.16289.1.S1_at	F32H2.5	1e-66, 244, 81%	4e-65, 244, 81%	3
HgAffx.16569.1.S1_at	F57B9.6a	e-106, 378, 79%	e-106, 378, 79%	5
HgAffx.16563.1.S1_at	T26C12.1	3e-42, 163, 64%	1e-46, 181, 71%	6
HgAffx.16267.1.S1_at	F11G11.2	1e-21, 94, 52%	6e-21, 94, 52%	3
HgAffx.16490.1.S1_at	F56B3.8	5e-50, 190, 51%	1e-54, 206, 49%	2
HgAffx.16786.1.S1_at	Y43F4B.5a	2e-51, 194, 55%	2e-57, 217, 60%	2
HgAffx.17077.1.S1_at	B0361.9	3e-42, 165, 56%	9e-40, 156, 63%	3
HgAffx.17048.1.S1_at	Y47G6A.19a	3e-43, 167, 62%	2e-42, 167, 62%	3
HgAffx.16890.1.S1_at	K07A3.2a	6e-23, 99, 47%	6e-22, 99, 47%	3
HgAffx.16990.1.S1_at	F18H3.5b	1e-36, 145, 46%	5e-36, 145, 46%	3
HgAffx.16729.1.S1_at	F49E8.5	2e-44, 171, 73%	5e-44, 171, 73%	4
HgAffx.16935.1.S1_at	C44B7.7	1e-26, 112, 41%	1e-26, 112, 41%	3
HgAffx.16935.1.A1_at	C44B7.7	1e-26, 112, 41%	1e-26, 112, 41%	3
HgAffx.17049.1.S1_at	F32A5.2a	8e-85, 305, 67%	6e-84, 305, 67%	3
HgAffx.17088.1.S1_at	R07H5.8	4e-34, 137, 44%	5e-38, 151, 45%	3
HgAffx.1691.1.S1_at	C14B9.2	3e-40, 157, 52%	1e-34, 141, 47%	6
HgAffx.17082.1.S1_at	T07C4.7	4e-30, 122, 42%	1e-29, 122, 42%	2
HgAffx.1691.1.A1_at	C14B9.2	3e-40, 157, 52%	1e-34, 141, 47%	8
HgAffx.16698.1.S1_at	F09F7.4a	5e-64, 236, 60%	2e-62, 232, 60%	3
HgAffx.16975.1.S1_at	F14D12.4a	1e-41, 161, 58%	7e-41, 161, 58%	3
HgAffx.16917.1.S1_at	F09G2.3	1e-28, 113, 54%	4e-28, 113, 54%	7
HgAffx.17070.1.S1_at	Y39D8B.1	2e-26, 110, 38%	3e-21, 97, 34%	1
HgAffx.16795.1.S1_at	F07F6.4	8e-51, 192, 49%	4e-50, 192, 56%	3
HgAffx.17115.1.S1_at	T02G5.7	4e-64, 159, 52%	6e-64, 159, 52%	3
HgAffx.16992.1.S1_at	K08E3.5b	1e-19, 88, 45%	1e-22, 101, 40%	5
HgAffx.16847.1.S1_at	R12C12.1a	1e-64, 217, 73%	6e-57, 201, 77%	3
HgAffx.17264.1.S1_at	T03E6.7	3e-92, 331, 57%	3e-92, 331, 57%	3
HgAffx.17605.1.S1_at	Y9C9A.16	3e-46, 177, 41%	7e-46, 177, 41%	2
HgAffx.17148.1.S1_at	T10B10.2	9e-34, 136, 35%	3e-33, 136, 35%	4
HgAffx.17518.1.S1_at	K08E3.5b	5e-27, 113, 57%	3e-34, 139, 69%	3
HgAffx.17245.1.S1_at	F46E10.9	3e-80, 290, 76%	5e-84, 303, 75%	1
HgAffx.17168.1.S1_at	F25B4.1	8e-50, 189, 58%	3e-41, 162, 57%	2
HgAffx.17532.1.S1_at	K02G10.7b	6e-23, 99, 44%	3e-22, 99, 44%	4
HgAffx.17291.1.S1_at	F53B1.4	2e-38, 152, 63%	3e-38, 152, 63%	1
HgAffx.17455.1.S1_at	K02F2.2	2e-66, 244, 71%	9e-66, 244, 71%	3
HgAffx.17420.1.S1_at	T22H6.2b	2e-69, 253, 73%	1e-60, 228, 67%	3
HgAffx.17587.1.S1_at	F20H11.3	8e-49, 185, 62%	3e-48, 185, 62%	3
HgAffx.17465.1.S1_at	K04G2.1	1e-30, 124, 61%	5e-31, 127, 59%	3
HgAffx.17401.1.S1_at	C15F1.6	1e-97, 310, 67%	1e-92, 310, 67%	3
HgAffx.17530.1.S1_at	K08H10.4	2e-18, 84, 50%	1e-17, 84, 50%	6
HgAffx.17395.1.S1_at	F49B2.5	3e-42, 163, 69%	2e-41, 163, 69%	1
HgAffx.17411.1.S1_at	F32H2.5	4e-20, 90, 60%	1e-18, 90, 81%	6
HgAffx.17218.1.S1_at	T01B11.2a	2e-41, 160, 66%	1e-40, 160, 66%	2
HgAffx.18028.1.S1_at	F38B2.1a	0, 613, 74%	0, 629, 75%	1
HgAffx.17944.1.S1_at	T28D9.10	8e-36, 142, 80%	5e-36, 142, 80%	5
HgAffx.17822.1.S1_at	E04A4.5	2e-39, 154, 56%	8e-45, 172, 59%	5
HgAffx.17742.1.S1_at	R05G6.7	2e-36, 145, 40%	3e-36, 145, 40%	5
HgAffx.17668.1.S1_at	K07C5.5	3e-31, 127, 44%	1e-30, 127, 44%	6
HgAffx.17855.1.S1_at	R13A5.3	3e-23, 101, 38%	2e-23, 101, 38%	3
HgAffx.18043.1.S1_at	F57B9.6a	1e-54, 205, 62%	43-54, 205, 62%	1
HgAffx.17981.1.S1_at	T05G5.6	8e-87, 189, 72%	1e-86, 189, 72%	3
HgAffx.17707.1.S1_at	F32A11.1	1e-64, 239, 42%	8e-58, 217, 39%	2
HgAffx.18295.1.S1_at	C34G6.2	1e-30, 85, 50%	4e-28, 79, 61%	3
HgAffx.1841.1.S1_at	Y43F4B.5a	e-103, 367, 56%	e-109, 389, 58%	2
HgAffx.18208.1.S1_at	K07C11.5	2e-20, 92, 32%	7e-20, 89, 33%	7
HgAffx.18170.1.S1_at	F39B3.2	7e-24, 102, 61%	9e-31, 127, 47%	7
HgAffx.18122.1.S1_at	R05D3.9	3e-20, 90, 38%	3e-19, 90, 38%	3
HgAffx.18464.1.S1_at	K02F3.10	1e-19, 89, 33%	6e-20, 90, 32%	3
HgAffx.18320.1.S1_at	F14D12.4a	6e-43, 166, 48%	1e-39, 157, 47%	3
HgAffx.18607.1.S1_at	R11F4.1	e-126, 442, 67%	e-125, 442, 67%	3
HgAffx.18866.1.S1_at	B0222.8	9e-22, 95, 68%	7e-24, 104, 59%	1
HgAffx.18847.1.S1_at	Y54G11A.5	3e-69, 251, 81%	9e-86, 310, 62%	3
HgAffx.19245.1.S1_at	F57C12.1	6e-31, 126, 50%	1e-16, 81, 36%	3
HgAffx.18932.1.S1_at	T05H10.6b	e-123, 434, 76%	e-123, 434, 76%	1
HgAffx.18987.1.S1_at	ZK1290.3a	3e-31, 127, 66%	1e-30, 127, 66%	1
HgAffx.18962.1.S1_at	F54A5.1	2e-38, 152, 66%	4e-38, 152, 70%	2
HgAffx.19073.1.S1_at	K02E10.1	1e-62, 138, 82%	2e-62, 138, 82%	3
HgAffx.19102.1.S1_at	F43H9.2b	4e-57, 213, 64%	2e-56, 213, 64%	2
HgAffx.19102.1.A1_at	F43H9.2b	4e-57, 213, 64%	2e-56, 213, 64%	1
HgAffx.18921.1.S1_at	F57B9.6a	3e-67, 247, 69%	2e-66, 246, 74%	1
HgAffx.19071.1.S1_at	H13N06.4a	4e-54, 203, 62%	2e-53, 203, 62%	2
HgAffx.19055.1.S1_at	T21B10.2c	0, 681, 76%	0, 681, 76%	3
HgAffx.19422.1.S1_at	F37H8.5	2e-35, 141, 48%	4e-35, 141, 48%	3
HgAffx.19435.1.S1_at	Y44F5A.1	8e-33, 133, 38%	1e-30, 127, 37%	2
HgAffx.19343.1.S1_at	K08F8.4	1e-66, 245, 66%	4e-66, 245, 66%	3
HgAffx.19485.1.S1_at	C38C3.5b	3e-58, 217, 67%	5e-58, 217, 67%	3
HgAffx.19547.1.S1_at	W04B5.4	1e-28, 111, 44%	5e-29, 111, 44%	5
HgAffx.19602.1.S1_at	C11E4.1	1e-33, 134, 67%	3e-33, 134, 67%	5
HgAffx.19982.1.S1_at	H28O16.1a	e-111, 395, 77%	e-101, 363, 72%	3
HgAffx.19641.1.S1_at	B0272.3	6e-22, 97, 36%	7e-19, 87, 33%	3
HgAffx.19834.1.S1_at	F58G6.3	3e-20, 91, 35%	1e-20, 92, 39%	3
HgAffx.19847.1.S1_at	W01A11.6	2e-30, 125, 45%	2e-30, 125, 45%	3
HgAffx.19874.1.S1_at	R160.7	3e-35, 140, 58%	2e-34, 140, 58%	6
HgAffx.19713.1.S1_at	C43E11.9	3e-63, 233, 65%	4e-63, 233, 65%	3
HgAffx.19871.1.S1_at	C34G6.2	1e-77, 283, 48%	3e-77, 283, 48%	3
HgAffx.19903.1.S1_at	F45H10.4	2e-27, 115, 42%	2e-27, 115, 42%	6
HgAffx.19739.1.S1_at	T04G9.4	4e-63, 233, 58%	8e-63, 233, 58%	2
HgAffx.19720.1.S1_at	C05D11.11b	1e-41, 161, 64%	7e-41, 161, 64%	3
HgAffx.19910.1.S1_at	F14D12.4a	9e-52, 196, 57%	3e-56, 212, 60%	4
HgAffx.19987.1.S1_at	B0024.1	2e-27, 115, 54%	2e-34, 139, 31%	3
HgAffx.19749.1.S1_at	ZK430.2	2e-40, 158, 49%	3e-40, 158, 49%	3
HgAffx.19962.1.S1_at	K10B3.7	4e-34, 136, 55%	1e-33, 136, 55%	9
HgAffx.19711.1.S1_at	K10C2.4	e-110, 390, 70%	e-110, 390, 70%	3
HgAffx.19943.3.S1_at	F55C5.5	8e-20, 90, 32%	1e-19, 90, 32%	2
HgAffx.19943.3.A1_at	F55C5.5	8e-20, 90, 32%	1e-19, 90, 32%	5
HgAffx.20104.1.S1_at	ZK353.7	1e-22, 98, 40%	4e-22, 98, 40%	2
HgAffx.20163.1.S1_at	F42H10.3	7e-26, 110, 71%	5e-18, 85, 35%	2
HgAffx.20192.1.S1_at	F20B6.2	1e-64, 238, 92%	7e-64, 238, 92%	3
HgAffx.20463.1.S1_at	F40E10.3	1e-39, 154, 55%	1e-59, 223, 76%	7
HgAffx.20251.1.S1_at	C37C3.8b	3e-34, 136, 70%	5e-25, 108, 55%	1
HgAffx.20740.1.S1_at	T28B4.3	2e-30, 125, 50%	4e-22, 97, 40%	7
HgAffx.20171.1.S1_at	T19B10.3	8e-58, 216, 39%	1e-58, 221, 40%	6
HgAffx.20271.2.S1_at	F48E3.3	7e-64, 140, 80%	1e-62, 140, 80%	5
HgAffx.20528.1.S1_at	K09C8.3	1e-27, 116, 33%	2e-19, 90, 31%	3
HgAffx.20171.1.A1_at	T19B10.3	8e-58, 216, 39%	1e-58, 221, 40%	8
HgAffx.20039.1.S1_at	F09B12.3	1e-70, 258, 58%	5e-70, 258, 58%	3
HgAffx.20271.2.A1_at	F48E3.3	7e-64, 140, 80%	1e-62, 140, 80%	2
HgAffx.20464.1.S1_at	E02C12.4	9e-26, 108, 49%	6e-26, 109, 49%	7
HgAffx.20474.1.S1_at	C46F4.2	5e-23, 85, 55%	1e-17, 85, 55%	7
HgAffx.21174.1.S1_at	F14D12.4a	3e-45, 173, 70%	6e-60, 224, 86%	7
HgAffx.21338.1.S1_at	R12H7.1	8e-27, 87, 75%	7e-23, 76, 76%	1
HgAffx.20842.1.S1_at	C14F11.5	8e-54, 204, 67%	3e-76, 278, 62%	4
HgAffx.21213.1.S1_at	C10C6.5	2e-31, 129, 36%	4e-31, 129, 36%	5
HgAffx.21075.1.S1_at	C41D11.2	2e-53, 201, 53%	4e-53, 201, 53%	5
HgAffx.21358.1.S1_at	F55G1.9	8e-23, 82, 43%	6e-26, 92, 46%	2
HgAffx.21510.1.S1_at	C44B11.3	0, 823, 88%	0, 791, 85%	1
HgAffx.21124.1.S1_at	Y66A7A.6	2e-70, 259, 47%	3e-70, 259, 47%	3
HgAffx.20888.1.S1_at	M153.1	1e-49, 188, 60%	4e-56, 211, 67%	3
HgAffx.21051.1.S1_at	T05H10.6b	2e-42, 100, 77%	4e-44, 100, 77%	1
HgAffx.21347.1.S1_at	Y105C5A.24	8e-29, 120, 35%	2e-34, 140, 38%	2
HgAffx.21051.1.A1_at	T05H10.6b	2e-42, 100, 77%	4e-44, 100, 77%	3
HgAffx.20934.1.S1_at	F55H2.2	2e-97, 348, 73%	1e-97, 349, 73%	3
HgAffx.21444.1.S1_at	C37H5.9b	4e-40, 156, 52%	3e-39, 156, 52%	4
HgAffx.22076.1.S1_at	R12A1.4	5e-53, 201, 32%	1e-52, 201, 32%	3
HgAffx.22102.1.S1_at	CC4.2	1e-17, 82, 49%	3e-18, 84, 49%	7
HgAffx.2164.1.S1_at	H14A12.2a	2e-88, 318, 79%	4e-88, 318, 79%	4
HgAffx.2164.1.A1_at	H14A12.2a	2e-88, 318, 79%	4e-88, 318, 79%	4
HgAffx.21993.1.S1_at	ZK1307.1a	2e-22, 96, 52%	6e-16, 77, 43%	3
HgAffx.21784.1.S1_at	H28O16.1a	1e-70, 258, 93%	8e-70, 258, 93%	3
HgAffx.22101.1.S1_at	C32F10.8a	1e-40, 94, 54%	8e-40, 94, 54%	4
HgAffx.21672.1.S1_at	C17H12.14	2e-73, 268, 61%	1e-80, 292, 65%	3
HgAffx.22021.1.S1_at	ZK430.2	6e-30, 122, 50%	5e-36, 144, 59%	3
HgAffx.21621.1.S1_at	C29E4.8	2e-56, 211, 52%	8e-60, 223, 57%	2
HgAffx.22343.1.S1_at	T14G11.3	1e-58, 220, 37%	2e-58, 220, 38%	3
HgAffx.22533.1.S1_at	F46H5.3a	e-129, 310, 71%	e-133, 310, 71%	4
HgAffx.22266.1.S1_at	C37H5.3a	2e-32, 131, 47%	9e-32, 131, 47%	2
HgAffx.22369.1.S1_at	T27A10.3a	5e-23, 100, 34%	1e-24, 107, 35%	3
HgAffx.22244.1.S1_at	C18H7.2a	1e-20, 91, 36%	3e-28, 119, 44%	2
HgAffx.22550.1.S1_at	M60.2	1e-28, 119, 53%	4e-28, 119, 53%	3
HgAffx.22592.1.S1_at	R07H5.8	1e-23, 102, 39%	4e-23, 102, 39%	3
HgAffx.22344.1.S1_at	C24F3.4	6e-44, 169, 66%	6e-43, 169, 66%	2
HgAffx.22171.1.S1_at	F09E5.1	e-149, 415, 72%	e-149, 415, 72%	3
HgAffx.22554.1.S1_at	K08C7.5	e-110, 391, 48%	e-107, 383, 47%	3
HgAffx.22615.1.S1_at	Y47D3B.10	5e-40, 155, 69%	4e-39, 155, 69%	3
HgAffx.22226.1.S1_at	F46E10.1a	1e-60, 224, 78%	1e-59, 224, 78%	4
HgAffx.22358.1.S1_at	F08B12.2	1e-23, 101, 40%	7e-23, 101, 40%	2
HgAffx.22362.1.S1_at	F32A5.2a	8e-21, 92, 71%	1e-19, 92, 71%	7
HgAffx.22270.1.S1_s_at	T05A7.1	7e-20, 89, 32%	2e-19, 89, 32%	7
HgAffx.22436.1.S1_at	F57C12.4	6e-25, 106, 52%	2e-21, 98, 48%	2
HgAffx.22195.1.S1_at	T04B8.5b	1e-17, 81, 55%	1e-24, 108, 66%	7
HgAffx.22723.1.S1_at	F21F3.1	1e-27, 115, 50%	5e-27, 115, 50%	7
HgAffx.22678.1.S1_at	K07E1.1	4e-60, 224, 61%	2e-59, 222, 63%	3
HgAffx.22868.1.S1_at	T03E6.7	e-120, 423, 62%	e-120, 423, 62%	3
HgAffx.22701.1.S1_at	C32F10.8a	3e-33, 133, 55%	3e-32, 133, 55%	4
HgAffx.22701.1.A1_at	C32F10.8a	3e-33, 133, 55%	3e-32, 133, 55%	5
HgAffx.22801.1.S1_at	H10D18.2	6e-30, 124, 39%	1e-29, 122, 38%	7
HgAffx.22840.1.S1_at	T10C6.14	3e-40, 157, 98%	8e-42, 161, 98%	2
HgAffx.22840.2.S1_at	T10C6.14	7e-41, 159, 97%	4e-41, 159, 97%	2
HgAffx.22798.1.S1_at	JC8.8	1e-42, 165, 58%	8e-43, 165, 58%	2
HgAffx.22879.1.S1_at	C11E4.2	3e-37, 85, 71%	7e-37, 85, 71%	5
HgAffx.22834.1.S1_at	C41D11.2	6e-21, 93, 40%	5e-27, 115, 42%	5
HgAffx.22876.1.S1_at	F33D11.11	9e-31, 126, 36%	1e-30, 126, 36%	5
HgAffx.22829.2.S1_s_at	C14B9.1	1e-25, 90, 68%	3e-27, 95, 67%	7
HgAffx.22822.1.S1_at	R07E5.2	1e-71, 241, 73%	2e-71, 241, 73%	1
HgAffx.22709.1.S1_at	C28H8.6a	4e-84, 304, 58%	3e-84, 304, 58%	2
HgAffx.23172.1.S1_at	C15H11.7	3e-70, 257, 60%	4e-70, 257, 60%	5
HgAffx.23346.1.S1_at	F59A2.3	2e-24, 105, 44%	4e-24, 104, 45%	1
HgAffx.23565.1.S1_at	C11E4.1	5e-57, 213, 62%	1e-56, 212, 63%	7
HgAffx.23446.1.S1_at	F07D3.2	1e-18, 87, 51%	6e-18, 83, 38%	7
HgAffx.23235.1.S1_at	R07E5.13	4e-42, 163, 66%	5e-42, 163, 66%	3
HgAffx.23248.1.S1_at	Y48G10A.1	7e-46, 176, 53%	1e-45, 176, 53%	3
HgAffx.23377.1.S1_at	C33A12.7	3e-45, 173, 57%	7e-45, 173, 57%	2
HgAffx.24026.1.S1_at	T07C4.5	9e-23, 99, 46%	6e-23, 99, 46%	2
HgAffx.24001.1.S1_at	M117.2	3e-22, 96, 93%	7e-24, 103, 81%	5
HgAffx.24001.1.A1_at	M117.2	3e-22, 96, 93%	7e-24, 103, 81%	3
HgAffx.23882.1.S1_at	F59F4.3	2e-32, 131, 50%	7e-32, 131, 50%	2
HgAffx.23679.1.S1_at	F49E8.4	3e-26, 111, 46%	3e-26, 111, 46%	3
HgAffx.23679.1.A1_at	F49E8.4	3e-26, 111, 46%	3e-26, 111, 46%	3
HgAffx.24122.1.S1_at	M28.5	6e-48, 182, 78%	5e-50, 189, 79%	1
HgAffx.24315.1.S1_at	T26A5.9	6e-46, 176, 92%	4e-46, 176, 92%	5
HgAffx.24261.1.S1_at	C16C10.11	7e-36, 143, 52%	2e-30, 124, 58%	3
HgAffx.24142.1.S1_at	Y37D8A.14	3e-57, 214, 69%	3e-57, 214, 69%	3
HgAffx.241.1.S1_at	C46A5.3	3e-31, 127, 56%	3e-32, 132, 52%	1
HgAffx.241.1.A1_at	C46A5.3	3e-31, 127, 58%	3e-32, 132, 52%	3
HgAffx.24319.1.S1_at	T02H6.11	6e-29, 120, 45%	3e-29, 120, 45%	3
HgAffx.24300.1.S1_at	F43H9.2b	5e-40, 157, 51%	1e-41, 164, 51%	6
HgAffx.24316.1.S1_at	F33A8.5	1e-28, 119, 52%	3e-26, 110, 49%	7
HgAffx.24191.1.S1_at	C53B7.4	1e-27, 115, 49%	7e-28, 115, 49%	3
HgAffx.24133.1.S1_at	C14B9.1	5e-28, 116, 49%	4e-28, 116, 49%	2
HgAffx.24223.1.S1_at	R07B1.4	4e-40, 157, 42%	6e-37, 147, 40%	3
HgAffx.24239.1.S1_at	F40A3.3a	6e-72, 263, 61%	6e-72, 263, 61%	5
HgAffx.24088.1.S1_at	C06H2.1	5e-54, 203, 54%	4e-47, 180, 50%	3
HgAffx.24256.1.S1_at	F53F10.3	3e-47, 180, 72%	2e47, 180, 72%	3
HgAffx.24221.1.S1_at	H14N18.3	2e-20, 92, 38%	3e-20, 90, 39%	2
HgAffx.24237.1.S1_at	M02D8.1	5e-44, 169, 50%	8e-39, 153, 52%	7
HgAffx.24231.1.S1_at	F49D11.8	8e-36, 146, 53%	6e-37, 146, 53%	7
HgAffx.24337.1.S1_at	C15C7.5	2e-17, 82, 46%	3e-21, 94, 55%	5
HgAffx.250.1.S1_at	F32A5.4a	1e-34, 139, 34%	4e-34, 137, 39%	2
HgAffx.2676.1.S1_at	R05F9.12	1e-43, 169, 46%	8e-43, 169, 46%	3
HgAffx.2676.1.A1_at	R05F9.12	1e-43, 169, 46%	8e-43, 169, 46%	3
HgAffx.24371.1.S1_at	R04F11.2	2e-20, 90, 41%	4e-17, 79, 39%	5
HgAffx.2812.1.S1_at	R11A8.4	1e-23, 102, 42%	2e-22, 100, 49%	6
HgAffx.24384.1.S1_at	C14B9.1	2e-39, 154, 66%	9e-40, 154, 66%	7
HgAffx.2812.1.A1_at	R11A8.4	1e-23, 1e-23, 42%	2e-22, 100, 49%	2
HgAffx.24336.1.S1_at	R53.4	1e-35, 142, 41%	9e-36, 142, 41%	3
HgAffx.24343.1.S1_at	B0334.1	2e-27, 115, 46%	6e-31, 126, 49%	5
HgAffx.2440.1.S1_at	F42G8.12	3e-18, 83, 42%	1e-17, 83, 42%	3
HgAffx.2440.1.A1_at	F42G8.12	3e-18, 83, 42%	1e-17, 83, 42%	1
HgAffx.2920.1.S1_at	T10C6.14	1e-18, 85, 52%	1e-21, 94, 53%	1
HgAffx.2920.1.A1_at	T10C6.14	1e-18, 85, 52%	1e-21, 94, 53%	1
HgAffx.2888.1.S1_at	T25B9.7	3e-24, 103, 35%	2e-23, 103, 35%	4
HgAffx.2972.1.S1_at	F08C6.6	3e-40, 156, 54%	1e-39, 156, 54%	6
HgAffx.2888.1.A1_at	T25B9.7	3e-24, 103, 35%	2e-23, 103, 35%	8
HgAffx.2914.1.S1_at	Y17G7B.7	2e-28, 117, 70%	5e-28, 117, 70%	3
HgAffx.2940.1.S1_at	F59B2.2	1e-49, 188, 70%	6e-49, 188, 70%	2
HgAffx.3395.1.S1_at	F53H8.3	5e-25, 107, 46%	9e-29, 121, 53%	4
HgAffx.2972.1.A1_at	F08C6.6	3e-40, 156, 54%	1e-39, 156, 54%	4
HgAffx.2982.1.S1_at	C46F11.2a	1e-39, 155, 61%	6e-39, 155, 61%	3
HgAffx.3173.1.S1_at	F26B1.3	4e-18, 84, 38%	1e-25, 92, 41%	3
HgAffx.2940.1.A1_at	F59B2.2	1e-49, 188, 70%	6e-49, 188, 70%	3
HgAffx.2982.1.A1_at	C46F11.2a	1e-39, 155, 61%	6e-39, 155, 61%	3
HgAffx.3173.1.A1_at	F26B1.3	4e-18, 84, 38%	1e-25, 92, 41%	3
HgAffx.3501.1.S1_at	Y71F9AM.4a	1e-35, 142, 45%	5e-35, 142, 45%	2
HgAffx.3501.1.A1_at	Y71F9AM.4a	1e-35, 142, 45%	5e-35, 142, 45%	8
HgAffx.3573.1.S1_at	T18D3.3	1e-21, 95, 62%	1e-19, 90, 75%	6
HgAffx.3573.1.A1_at	T18D3.3	1e-21, 95, 62%	1e-19, 90, 75%	4
HgAffx.3712.2.S1_s_at	F01F1.6	2e-21, 94, 75%	6e-17, 82, 82%	3
HgAffx.3712.2.S1_x_at	F01F1.6	2e-21, 94, 75%	6e-17, 82, 82%	2
HgAffx.3712.2.S1_at	F01F1.6	2e-21, 94, 75%	6e-17, 82, 82%	2
HgAffx.3712.1.S1_at	F01F1.6	1e-79, 289, 62%	3e-79, 289, 62%	3
HgAffx.3712.2.A1_at	F01F1.6	2e-21, 94, 75%	6e-17, 82, 82%	2
HgAffx.3538.1.A1_at	ZK669.4	3e-21, 94, 57%	2e-20, 94, 57%	3
HgAffx.4124.1.S1_at	T10E9.7a	1e-85, 309, 65%	2e-85, 309, 65%	3
HgAffx.4827.1.S1_at	F13D12.2	9e-81, 292, 77%	2e-75, 275, 76%	4
HgAffx.4596.1.S1_at	C54D10.10	4e-18, 84, 43%	7e-18, 84, 43%	3
HgAffx.4780.1.S1_at	T10B9.2	4e-51, 194, 46%	2e-47, 183, 44%	7
HgAffx.5077.1.S1_at	F01G10.10	8e-67, 246, 57%	7e-60, 224, 54%	1
HgAffx.4635.1.S1_at	C52D10.12	2e-37, 148, 61%	3e-32, 134, 57%	3
HgAffx.4661.1.S1_at	F58G1.5	1e-39, 155, 56%	3e-39, 155, 56%	3
HgAffx.4780.1.A1_at	T10B9.2	4e-51, 194, 46%	2e-47, 183, 44%	8
HgAffx.4439.1.S1_at	F41C3.5	1e-46, 178, 44%	5e-46, 178, 44%	3
HgAffx.4301.1.S1_at	F38H4.8	9e-31, 126, 48%	2e-30, 126, 48%	3
HgAffx.4301.1.A1_at	F38H4.8	9e-31, 126, 48%	2e-30, 126, 48%	3
HgAffx.4485.1.S1_at	ZK945.1	2e-44, 171, 45%	8e-44, 171, 45%	3
HgAffx.5755.1.S1_at	T10E10.1	3e-21, 61, 94%	2e-21, 96, 54%	3
HgAffx.5324.1.S1_at	K01A2.5	6e-85, 307, 55%	5e-85, 307, 55%	1
HgAffx.5473.1.S1_at	M117.2	1e-43, 169, 47%	8e-47, 180, 50%	3
HgAffx.5769.1.S1_at	K10B3.6a	9e-20, 89, 32%	5e-19, 89, 32%	4
HgAffx.6012.1.S1_at	F08C6.2a	1e-47, 182, 58%	2e-46, 179, 62%	3
HgAffx.6131.1.S1_at	Y45G12B.3	8e-31, 125, 63%	5e-30, 125, 63%	5
HgAffx.5834.1.S1_at	C56G2.1a	2e-27, 115, 41%	4e-33, 136, 50%	3
HgAffx.5931.1.S1_at	F56F3.2a	8e-26, 109, 40%	1e-18, 121, 39%	6
HgAffx.5654.1.S1_at	Y43F8B.3	2e-39, 154, 54%	4e-38, 154, 54%	2
HgAffx.5400.1.S1_at	T18H9.2a	6e-22, 97, 32%	1e-22, 101, 35%	3
HgAffx.5979.1.S1_at	ZK973.3	1e-29, 122, 50%	5e-29, 122, 50%	2
HgAffx.6006.1.S1_at	F57B10.5	3e-56, 210, 63%	2e-56, 211, 59%	2
HgAffx.6513.1.S1_at	Y43F8B.3	2e-45, 174, 44%	4e-44, 174, 44%	8
HgAffx.6501.1.S1_at	C44B7.8	2e-47, 180, 77%	3e-46, 180, 77%	3
HgAffx.6540.1.S1_at	ZK945.1	2e-56, 211, 58%	5e-56, 211, 58%	3
HgAffx.6363.1.S1_at	F41C3.5	3e-42, 162, 68%	3e-41, 162, 68%	2
HgAffx.6212.1.S1_at	T07F10.1	2e-21, 94, 34%	6e-28, 119, 38%	7
HgAffx.6228.1.S1_at	T10F2.1a	e-107, 379, 69%	e-106, 379, 69%	1
HgAffx.6248.1.S1_at	F25G6.6	2e-63, 234, 60%	3e-66, 246, 61%	2
HgAffx.6464.1.S1_at	K08C7.3a	1e-33, 135, 42%	5e-32, 135, 42%	1
HgAffx.7347.1.S1_at	F23H12.4	9e-19, 84, 56%	5e-20, 91, 62%	1
HgAffx.7061.1.S1_at	R05F9.12	2e-45, 174, 50%	2e-44, 174, 50%	3
HgAffx.7650.1.S1_at	C06A8.1a	5e-22, 73, 34%	9e-24, 73, 34%	3
HgAffx.7347.1.A1_at	F23H12.4	9e-19, 84, 56%	5e-20, 91, 62%	1
HgAffx.6899.1.S1_at	T14G10.1	2e-72, 264, 67%	1e-71, 264, 67%	2
HgAffx.6957.1.S1_at	E01G6.1	3e-30, 124, 32%	3e-29, 124, 32%	2
HgAffx.7747.1.S1_at	F27D9.6	2e-44, 171, 43%	6e-44, 171, 43%	3
HgAffx.7766.1.S1_at	C38C6.6	7e-65, 239, 76%	3e-64, 239, 76%	2
HgAffx.7779.1.S1_at	F45E4.11	3e-17, 81, 48%	1e-24, 108, 63%	3
HgAffx.8096.1.S1_at	ZC101.2e	8e-29, 119, 41%	8e-26, 114, 40%	6
HgAffx.7876.1.S1_at	M01E5.2	2e-69, 168, 68%	1e-69, 168, 68%	5
HgAffx.8009.1.S1_at	ZC449.1	1e-19, 89, 44%	1e-19, 90, 44%	1
HgAffx.7876.1.A1_at	M01E5.2	2e-69, 168, 68%	1e-69, 168, 68%	8
HgAffx.8084.1.S1_at	ZK622.3b	1e-62, 232, 50%	5e-63, 235, 51%	3
HgAffx.8129.1.S1_at	Y55F3AM.3a	3e-19, 87, 61%	2e-18, 87, 61%	2
HgAffx.8091.1.S1_at	C25A1.7	4e-28, 116, 41%	5e-28, 120, 41%	2
HgAffx.8084.1.A1_at	ZK622.3b	1e-62, 232, 51%	5e-63, 235, 51%	3
HgAffx.7877.1.S1_at	M153.1	8e-34, 136, 48%	5e-39, 154, 54%	3
HgAffx.8117.1.S1_at	C04F12.10	4e-25, 107, 35%	4e-38, 152, 48%	2
HgAffx.8082.1.S1_at	R173.3	8e-33, 133, 44%	3e-32, 133, 44%	6
HgAffx.8777.1.S1_at	F25G6.6	4e-32, 129, 56%	3e-31, 129, 56%	2
HgAffx.8639.1.S1_at	K01C8.1	5e-59, 220, 63%	2e-58, 220, 63%	3
HgAffx.8916.1.S1_at	K06A5.6	4e-43, 167, 58%	4e-38, 152, 67%	6
HgAffx.8639.1.A1_at	K01C8.1	5e-59, 220, 62%	2e-58, 220, 63%	8
HgAffx.8987.1.S1_at	ZK455.7	2e-69, 254, 56%	1e-62, 235, 53%	7
HgAffx.8649.1.S1_at	C52D10.12	6e-52, 196, 47%	4e-51, 196, 47%	7
HgAffx.8678.1.A1_at	Y50D4C.2	6e-36, 95, 52%	4e-38, 105, 52%	2
HgAffx.9059.1.S1_at	T12A2.1	7e-38, 149, 53%	3e-37, 149, 53%	3
HgAffx.9059.1.A1_at	T12A2.1	7e-38, 149, 53%	3e-37, 149, 53%	3
HgAffx.8940.1.S1_at	K09C4.8	4e-62, 230, 55%	6e-60, 225, 53%	2
HgAffx.9044.1.S1_at	C07A12.4a	2e-53, 201, 81%	3e-51, 196, 82%	3
HgAffx.8737.1.S1_at	R160.1a	e-110, 391, 89%	e-110, 391, 89%	2
HgAffx.8551.1.S1_at	K06A1.6	1e-44, 172, 55%	4e-43, 170, 54%	7
HgAffx.8976.1.S1_at	T24D8.5	3e-17, 81, 70%	2e-17, 81, 70%	7
HgAffx.9077.1.S1_at	C04F12.10	8e-33, 132, 37%	4e-36, 145, 40%	2
HgAffx.9518.1.S1_at	W01F3.3	1e-35, 142, 40%	3e-36, 148, 40%	1
HgAffx.9583.1.S1_at	F19B6.1b	7e-35, 139, 53%	3e-34, 139, 53%	3
HgAffx.9493.1.S1_at	ZK686.3	3e-73, 267, 54%	1e-78, 286, 58%	3
HgAffx.9702.1.S1_at	W04G3.2	6e-22, 97, 37%	1e-16, 81, 33%	1
HgAffx.9435.1.S1_at	T19B10.2	1e-61, 229, 58%	8e-65, 240, 58%	1
HgAffx.9525.1.S1_at	C34G6.2	7e-69, 253, 49%	1e-62, 234, 48%	3
HgAffx.9596.1.S1_at	Y45G12B.3	1e-61, 228, 56%	4e-61, 228, 56%	2
HgAffx.9519.1.S1_at	C29F4.1	6e-22, 97, 52%	3e-17, 82, 37%	3
HgAffx.9519.1.A1_at	C29F4.1	6e-22, 97, 52%	3e-17, 82, 37%	3
HgAffx.9626.1.S1_at	F11E6.1a	1e-35, 142, 41%	4e-35, 142, 41%	3
HgAffx.9469.1.S1_at	Y53F4B.2	2e-19, 89, 46%	1e-22, 100, 54%	3
HgAffx.9511.1.S1_at	Y38F1A.6	6e-52, 196, 56%	8e-47, 181, 54%	3
HgAffx.9421.1.S1_at	H13N06.4a	2e-70, 258, 59%	6e-70, 258, 59%	2
HgAffx.9380.1.S1_at	Y54G11A.5	9e-84, 302, 60%	9e-86, 310, 62%	2
HgAffx.9902.1.S1_at	C04F5.7	2e-18, 86, 37%	4e-18, 86, 37%	6
HgAffx.9996.1.S1_at	T10H10.1	3e-24, 104, 33%	4e-23, 104, 33%	5
HgAffx.9785.1.S1_at	VF13D12L.3	9e-55, 206, 52%	4e-60, 225, 56%	7
