# Supplementary material for: Divergent evolution of arrested development in the dauer stage of Caenorhabditis elegans and the infective stage of Heterodera glycines
Source: Genome Biol. 2007 Oct 5;8(10):R211. doi: 10.1186/gb-2007-8-10-r211 (PMC2246285; doi:10.1186/gb-2007-8-10-r211)
Supplement: Additional data file 7 — qRT-PCR results, oligonucleotide primers used and probeset identities. [file gb-2007-8-10-r211-S7.xls]

## Sheet: Sheet1
Supplemental Table 5
qRT-PCR results and oligonucleotide primers used
				Fold change
Probeset	E-value*	Descriptor	Compared stages	qRT-PCR	Microarray	Forward primer 5' -3'	Reverse primer 5'-3'
HgAffx.22553.1.S1_at	1.2e-56	emb|CAE65756.1| Hypothetical protein CBG10845 [Caenorhabditis briggsae]	egg/infective J2	-4.0935	-2.07583	ATCCGCTGGGACGATGAAACG	GTCCTGACGACAGAGAGTCGG
HgAffx.22045.1.S1_at	1.2e-34	gb|AAM21970.1| Pectate lyase 2 precursor [Globodera rostochiensis]	egg/infective J2	-415.873	-4.8495	GATCAGTCGGAGGGCCAAAAAG	GAAAGTGGCCGCGTCTTCG
HgAffx.22666.1.S1_at		Novel	egg/infective J2	-12.6992	-2.34877	GCATCGAATTACGGGGGCTG	AAAGGCCAAGCCGAGAGTCC
HgAffx.9240.1.S1_at		Novel	egg/infective J2	-290.689	-2.85371	GCTCCGACTACTCGCTGTCCTC	GCGGCGAACGGACTCTGTTG
HgAffx.22867.1.S1_at		Novel	egg/infective J2	-172.845	-4.41424	GAAGGGGCAAATGGACCACAACG	GTCTTTGCTCGTCTCATCCTCAC
HgAffx.3526.1.S1_at		Novel	egg/infective J2	-22.3675	-6.94075	GCGTGATTCATCATCAAGTTCCG	CTGCTGCTGGTTAATCGGCTC
HgAffx.9351.1.S1_at	1.0e-69	gb|AAM29661.1| Na/Ca exchanger protein 2, isoform b [Caenorhabditis elegans]	infective J2/parasitic J2	1.87649	1.52305	GGGGACCCTCGCCTTTTCGG	CACAGACAGGCGAAGAACGCAC
HgAffx.9955.1.S1_at	4.6e-41	emb|CAE63374.1| Hypothetical protein CBG07786 [C. briggsae]	infective J2/parasitic J2	-5.27803	-9.5818	TCAGGTGTTCGGCTCGTGCT	GGCACAATGGACAATGGCACTC
HgAffx.23469.1.S1_at		Novel	infective J2/parasitic J2	2.31022	11.5312	CGGAAGTGAAGGAAGAGAAGATGG	CTTCTAATCATCACCTCCGCCGC
HgAffx.24291.1.S1_at		Novel	infective J2/parasitic J2	2.15552	4.4457	AAGAATCCGTGCGGCACCATCC	GTCCGCTCATATCCTCTGCTTTC
HgAffx.20170.1.S1_at		Novel	infective J2/parasitic J2	35.5062	4.62487	AAAGAACAAGAGCGACAGCAGCG	GACCCCAATCCAATTAAGCGGC
HgAffx.19078.1.S1_at		Novel	infective J2/parasitic J2	-14.5876	-2.12517	GAGACGAGCGTTGAAAGTCAGGC	GCACGAAGCAAGTTGGCACAATC
HgAffx.23468.1.S1_at		Novel	parasitic J2/J3	42.2243	8.18654	CTTCGTGCAACACCCATTTGAGC	GCGTTTTCATCTCTGTTGCTCAG
HgAffx.11752.1.S1_at	6.5e-33	emb|CAE72576.1| Hypothetical protein CBG19763 [C. briggsae]	parasitic J2/J3	3.1748	1.88117	AGAGTCTACACGCAGTTGAGGA	GTAGTCCCGCACCGCTAAGG
HgAffx.18028.1.S1_at		Novel	parasitic J2/J3	-1.70133	-1.93763	GCTGAAGCGTCGCATTGATGGC	AGAGCCGACGCCGAACGATTCTTC
HgAffx.23358.1.S1_at	1.1e-42	emb|CAB01136.1| Hypothetical protein C56A3.2 [C. elegans]	parasitic J2/J3	-5.92439	-2.08865	CCACGACTGTGACGATGGGATTA	GTGGCTTCTCCGCTTCTTCTTC
HgAffx.7289.1.S1_at		Novel	parasitic J2/J3	4.48985	4.05888	CACTCAAGCACTTCCTCGTGGC	CCGACTCCCACTCTTTGCTGACT
HgAffx.24090.1.S1_at		Novel	parasitic J2/J3	2.24492	6.47232	TGACAGAACAACAACGCTCGGC	CACATTGCTCCCAGCCGTGTTC
HgAffx.13341.1.S1_at		Novel	J3/J4	-27.2213	-38.803	ATGCCTTCATCCCAAAGACGAG	CACGGCTCATTCATGGCTTGC
HgAffx.16936.1.S1_at		Novel	J3/J4	-3.32495	-2.72996	CCAAGCGATTGAGTCCATTTGC	CGACCAATTTGACTGTCCGATTG
HgAffx.24161.1.S1_at	3.7e-44	gb|AAO92292.1| FMRFamide-related peptide precursor [Heterodera glycines]	J3/J4	1.25992	3.49511	AAGTGGAGGCCCGACTTTTG	TGTCCTTCCACTCTCTCTCTCTC
HgAffx.63.1.S1_at		Novel	J3/J4	3.64689	3.6588	TGGCCGTCAGCCAAGGAATG	CCCTCTGCGTTCCCTTCACTC
HgAffx.19118.1.S1_at		Novel	J3/J4	-24.2515	-2.1861	GGGGAGGGGGCACTGACGAC	GCTGCTTCCCTTTTGCGTTTGC
HgAffx.7073.1.S1_at	2.3e-58	emb|CAA93469.1| Hypothetical protein F35G2.4 [C. elegans]	J3/J4	-3.64689	-2.88297	TGGCAACACCAAAACTTCGTCG	CGTGTCCAGGTTCAGGTTGGTC
HgAffx.15453.1.S1_at		Novel	J4/female	-11.0553	-2.1798	GCCAAATCAGCACAAGGGAAGC	GGCGTAGATTTTGGCCATGTGTC
HgAffx.17919.1.S1_at	5.5e-43	gb|AAB04595.2| Hypothetical protein T22B7.3 [C. elegans]	J4/female	-3.24901	2.34812	CGAAGTGATGGAACCCGTGG	CCATCGGTCGTAAAAGTGTTG
HgAffx.18728.1.S1_at	4.3e-35	sp||P51122_1 Acidic leucine-rich nuclear phosphoprotein 32 family member A [Bos taurus]	J4/female	-2.24492	1.67653	AACAAACTCAGCGGTGGTCTTG	GTCCCTCGGTAATAGCACAGTC
HgAffx.19350.1.S1_at		Novel	J4/female	-1.95432	-2.14873	CCAACGACGGACAGGCGATG	CCACGACGCACGAAGACAGC
HgAffx.18611.1.S1_at	5.7e-26	emb|CAE66150.1| Hypothetical protein CBG11380 [C. briggsae]	J4/female	1.95432	57.4492	CAACTGAAGAGCATCCCCGTGG	CCTCCGCCTGAGCAGCATTCAC
HgAffx.21389.1.S1_at		Novel	J4/female	1.04729	2.98276	GCCAGCATCGTTACCAGCATG	GGTGGGGCTGGCATCAAACAC
*1e-20 threshold
