# Supplementary material for: Divergent evolution of arrested development in the dauer stage of Caenorhabditis elegans and the infective stage of Heterodera glycines
Source: Genome Biol. 2007 Oct 5;8(10):R211. doi: 10.1186/gb-2007-8-10-r211 (PMC2246285; doi:10.1186/gb-2007-8-10-r211)
Supplement: Additional data file 8 — Transformed and normalized Affymetrix probeset mean data for each probeset in each life stage and q values for each tested combination of life stages as described in Materials and methods. [file gb-2007-8-10-r211-S8.csv]

Probeset	Egg	infJ2	parJ2	J3	J4	Female	all preparasitic	all parasitic	all parasitic motile	all parasitic non-motile	Egg_Female_qvalue	Egg_infJ2_qvalue	Egg_J3_qvalue	Egg_J4_qvalue	infJ2_parJ2_qvalue	J4_Female_qvalue	J3_Female_qvalue	parJ2_Female_qvalue	infJ2_Female_qvalue	J2_J3_qvalue	infJ2_J3_qvalue	J3_J4_qvalue	J2_J4_qvalue	infJ2_J4_qvalue	all preparasitic_all parasitic_qvalue	all parasitic motile_all parasitic non-motile_qvalue	entire life cycle_qvalue
HgAffx.100.1.A1_at	-4.402973025	-3.517253545	-4.340839199	-3.762284942	-4.31587645	-2.957212048	-3.960113285	-3.84405316	-3.517253545	-3.84405316	0.019923321	0.144604731	0.134528008	0.277984802	0.130783007	0.089389452	0.178456645	0.034094279	0.153842692	0.243400268	0.330668077	0.54105167	0.448310533	0.110889258	0.225660065	0.218484972	0.025082884
HgAffx.100.1.S1_at	-4.094016659	-3.094867313	-3.733504625	-3.519629995	-4.695900282	-4.581791954	-3.594441986	-4.132706714	-3.094867313	-4.132706714	0.216313329	0.20251732	0.203590349	0.176746084	0.24814738	0.524105917	0.196661569	0.180811646	0.058016774	0.404821391	0.308217652	0.421783972	0.199922652	0.054789305	0.110059757	0.082226711	0.054909741
HgAffx.10011.1.S1_at	-2.402345232	-1.965465979	-0.983184226	0.860116318	0.099580356	-1.179224986	-2.183905605	-0.300678134	-1.965465979	-0.300678134	0.015671402	0.260667365	8.61E-05	0.000359622	0.055936032	0.059914649	0.007051465	0.307590135	0.065704617	0.016091794	0.000394675	0.368240027	0.056102632	0.001843534	6.46E-05	0.001458168	0.000119529
HgAffx.10013.1.S1_at	1.523195509	1.482737473	2.564882829	2.650342988	2.740164057	2.275560949	1.502966491	2.557737706	1.482737473	2.557737706	0.001629899	0.436006136	0.000163872	8.20E-05	0.00087296	0.068899377	0.08290574	0.090705363	0.001517383	0.354588258	0.000255468	0.641643459	0.236514522	0.000116146	5.07E-06	5.95E-05	3.54E-05
HgAffx.10017.1.S1_at	-3.653300156	-3.429820248	-0.720889795	2.314948223	3.52170881	2.510597117	-3.541560202	1.906591089	-3.429820248	1.906591089	2.13E-06	0.385288029	3.86E-06	8.32E-07	0.001720042	0.124017575	0.393149388	0.000408846	3.41E-06	0.003722051	1.06E-05	0.220626894	0.000165485	1.83E-06	1.03E-07	1.71E-06	4.77E-07
HgAffx.10018.1.S1_at	0.286327165	0.540247036	0.54857865	0.151046853	0.276867743	0.696375902	0.4132871	0.418217287	0.540247036	0.418217287	0.003137251	0.053176649	0.114564157	0.288374953	0.391889278	0.021412776	0.004058098	0.12690959	0.091435093	0.022066496	0.007278941	0.48800978	0.047209975	0.028512885	0.26852265	0.101999055	0.000992498
HgAffx.10023.1.S1_at	0.413772867	0.977100923	0.831964258	0.815287711	0.852066523	0.75876935	0.695436895	0.81452196	0.977100923	0.81452196	0.004427726	0.000935754	0.002203827	0.001120314	0.121906158	0.324850332	0.347643501	0.236992886	0.032714192	0.424998437	0.096606707	0.668672578	0.415139144	0.12492608	0.03238293	0.042026059	0.000899259
HgAffx.10029.1.S1_at	1.214628269	0.677718092	0.911234118	0.458239795	0.363736395	0.274884205	0.946173181	0.502023628	0.677718092	0.502023628	5.77E-06	0.000804076	3.04E-05	1.11E-05	0.0324396	0.317315101	0.091579427	0.000230837	0.001568698	0.007428214	0.034946414	0.51650935	0.001054638	0.006713702	1.87E-05	0.025559349	8.74E-06
HgAffx.10030.1.S1_at	1.406876733	1.205401844	1.06401434	1.001264617	0.939649794	0.850958488	1.306139288	0.96397181	1.205401844	0.96397181	0.002613328	0.162854722	0.012734973	0.005760307	0.203031255	0.404457087	0.243622206	0.107485319	0.022764732	0.364492485	0.125961787	0.657567637	0.262321475	0.060607459	0.001818452	0.039513238	0.00570663
HgAffx.10032.1.S1_at	-0.600597778	-0.27822797	-0.300047801	0.430768678	0.002309424	0.422710711	-0.439412874	0.138935253	-0.27822797	0.138935253	0.001130251	0.160395293	0.001177119	0.014069205	0.387808965	0.142997908	0.46843423	0.011703809	0.00952318	0.031082816	0.013088424	0.314519622	0.169063074	0.128799702	0.001249644	0.030053695	0.001212732
HgAffx.10033.1.S1_at	1.110012357	0.876045729	0.938585132	0.757395388	0.669169289	0.763803736	0.993029043	0.782238386	0.876045729	0.782238386	0.017428027	0.112099881	0.017468322	0.005732155	0.312616435	0.383807602	0.465617499	0.135393877	0.174195769	0.178551322	0.227733762	0.611119349	0.081779501	0.09114316	0.013574842	0.185567935	0.013122535
HgAffx.10034.1.S1_at	1.87503535	2.049848738	2.121426277	1.81676491	1.792126008	1.715917783	1.962442044	1.861558744	2.049848738	1.861558744	0.158033747	0.245860948	0.272299541	0.219953124	0.323317982	0.452385258	0.346286953	0.035916467	0.048945208	0.121729704	0.137924626	0.715349856	0.092125255	0.096754877	0.125455222	0.107286043	0.033479219
HgAffx.10035.1.S1_at	-0.835458345	-3.385013851	0.37694501	0.472384272	1.655471548	-1.950856444	-2.110236098	0.138486096	-3.385013851	0.138486096	0.02098003	0.001055668	0.012200621	0.000339869	0.00014882	0.000852923	0.003037669	0.001356921	0.008912892	0.41640553	5.76E-05	0.183119614	0.032300426	6.33E-06	1.77E-05	1.20E-05	7.88E-06
HgAffx.10040.1.S1_at	-0.092764653	-0.3667058	-0.101336144	-0.076047478	0.322243848	0.08891179	-0.229735226	0.058443004	-0.3667058	0.058443004	0.186106199	0.216919316	0.323290775	0.054128111	0.181491818	0.319396009	0.323303057	0.227696129	0.051090892	0.438952423	0.161592986	0.366218944	0.107582231	0.015271329	0.033505206	0.034339602	0.028984521
HgAffx.10050.1.S1_at	1.951088084	1.892806208	2.435577656	2.188929033	2.058587086	1.745494902	1.921947146	2.107147169	1.892806208	2.107147169	0.069832281	0.38169346	0.052141498	0.158421107	0.004960494	0.081722702	0.019173942	0.001040434	0.12639881	0.103821097	0.040954135	0.525357574	0.028128223	0.122377132	0.018682752	0.041133585	0.001073156
HgAffx.10054.1.S1_at	0.595546296	1.228207037	2.250025015	1.933939753	2.413886623	2.583243556	0.911876666	2.295273737	1.228207037	2.295273737	1.18E-05	0.023675328	0.000187259	2.18E-05	0.002927927	0.363774631	0.030153728	0.100191672	0.000188715	0.161517068	0.01073982	0.249269707	0.287182792	0.000566966	2.98E-06	0.000215125	1.67E-05
HgAffx.10058.1.S1_at	-0.864107482	-0.40475198	-0.379010079	0.054724636	0.813049461	0.701335372	-0.634429731	0.297524847	-0.40475198	0.297524847	1.79E-05	0.040308566	0.000627342	1.20E-05	0.378956384	0.405371375	0.016746708	0.000596224	0.000227958	0.065450261	0.029645982	0.047318126	0.000656878	0.000162041	1.32E-05	0.000949296	1.44E-05
HgAffx.10061.1.S1_at	3.212470859	2.333616842	2.075964409	1.750195033	1.705529254	1.543078273	2.773043851	1.768691742	2.333616842	1.768691742	1.23E-06	0.000301384	4.14E-06	2.32E-06	0.061337079	0.243973233	0.136280316	0.003357462	0.000189581	0.054422451	0.001897	0.671975084	0.02763152	0.000984858	6.53E-07	0.000392993	2.23E-06
HgAffx.10075.1.S1_at	-1.655306049	-1.087445848	-0.554326559	-0.692583487	1.879921889	1.008794983	-1.371375949	0.410451706	-1.087445848	0.410451706	6.18E-05	0.14325511	0.018174163	1.01E-05	0.128004529	0.088373378	0.005970868	0.00347469	0.000381614	0.379194314	0.189167753	0.006611313	0.000673089	5.31E-05	2.16E-05	0.000754981	1.57E-05
HgAffx.10081.1.S1_at	-1.014083395	-1.053562086	-1.146992355	-1.073811091	-1.234934394	-1.220557853	-1.03382274	-1.169073923	-1.053562086	-1.169073923	0.041686379	0.400891859	0.226859536	0.031475082	0.222368423	0.524107422	0.174799027	0.245855524	0.074796127	0.306478065	0.384401179	0.393951243	0.268815831	0.071304666	0.02669057	0.104132112	0.037788092
HgAffx.10082.1.S1_at	0.814409148	0.593687156	0.457855539	0.250137064	0.276603568	0.742049991	0.704048152	0.43166154	0.593687156	0.43166154	0.188118111	0.057437792	0.000281784	0.000315984	0.133250097	0.008587529	0.003840976	0.016486274	0.081528739	0.083926782	0.007622295	0.689883437	0.096013199	0.008812135	0.000732393	0.041147564	0.000221405
HgAffx.10090.1.S1_at	1.424384805	-1.394449748	0.756461755	2.423177662	2.52518883	-0.296029436	0.014967529	1.352199703	-1.394449748	1.352199703	0.006570249	0.001425661	0.05017046	0.033392339	0.005984657	0.005733428	0.003632211	0.057950937	0.040557179	0.033857559	0.000153836	0.706484283	0.018138179	8.94E-05	0.001380131	0.000167518	6.61E-05
HgAffx.10098.1.S1_at	0.722963233	1.172121074	1.329949625	2.47080793	2.424962692	2.299879715	0.947542154	2.13139999	1.172121074	2.13139999	0.001919573	0.210183797	0.001178061	0.001148608	0.323529682	0.481470026	0.379396431	0.027492437	0.011877813	0.038534093	0.009284665	0.718160634	0.030404611	0.008717145	0.000399314	0.009272531	0.00083345
HgAffx.101.1.A1_at	-3.196111651	-1.037335347	-1.16835352	-2.831558386	-3.788274938	-3.706812998	-2.116723499	-2.873749961	-1.037335347	-2.873749961	0.117379565	0.001943758	0.176730984	0.086057849	0.347178314	0.512010871	0.091045775	0.00064694	0.000213922	0.018501009	0.003467199	0.251155503	0.001027289	0.000230114	0.008583687	0.000554685	7.66E-05
HgAffx.101.1.S1_at	-1.414763639	2.983198885	2.110944012	-0.10194304	-1.348802131	-1.14705174	0.784217623	-0.121713225	2.983198885	-0.121713225	0.207753109	3.25E-05	0.008562724	0.276744778	0.059802647	0.441366354	0.05488975	0.000130412	1.05E-05	0.006129512	0.000139842	0.138297102	0.000184804	1.06E-05	0.003228316	1.63E-05	3.60E-06
HgAffx.10101.1.S1_at	1.018669877	0.640341641	0.715424845	0.545786384	0.440495818	0.574314003	0.829505759	0.569005262	0.640341641	0.569005262	3.58E-05	0.000421649	3.18E-05	6.59E-06	0.145847163	0.08839854	0.365636549	0.029853389	0.124772892	0.038700466	0.095489729	0.325725692	0.003664675	0.006349104	3.03E-05	0.08303643	1.93E-05
HgAffx.10103.1.S1_at	-0.394764671	-0.148239924	-0.007928562	0.734231063	0.985640416	1.735896934	-0.271502297	0.861959963	-0.148239924	0.861959963	3.98E-07	0.096411745	2.61E-05	5.40E-06	0.189503626	0.004390989	0.000522643	6.06E-06	9.21E-07	0.004824459	0.000236362	0.313877622	0.000317775	3.36E-05	4.23E-07	1.30E-05	5.05E-07
HgAffx.10104.1.S1_at	-2.725009849	-2.994240512	-2.953579115	-2.58075783	-1.664611179	-0.297392349	-2.859625181	-1.874085118	-2.994240512	-1.874085118	1.34E-05	0.247187087	0.233222907	0.002220104	0.377228568	0.006548975	0.000281997	3.07E-05	9.03E-06	0.172772757	0.110126781	0.097220697	0.003732212	0.001042046	0.00012837	0.000619303	9.45E-06
HgAffx.10106.1.S1_at	0.428205662	0.559148503	0.940666764	0.577155409	0.731924294	0.393398707	0.493677083	0.660786293	0.559148503	0.660786293	0.287756717	0.282182298	0.154267947	0.0375406	0.035656316	0.09989063	0.213269507	0.00728501	0.135229811	0.066658636	0.400331144	0.525357574	0.164556298	0.146037915	0.042794041	0.193014377	0.007374082
HgAffx.10111.1.S1_at	-1.160606206	-1.196738616	-0.184300201	1.388499765	0.804267457	-0.205682373	-1.178672411	0.450696162	-1.196738616	0.450696162	0.062487294	0.470358734	0.001281549	0.00434075	0.085367006	0.154595471	0.037465188	0.388744357	0.061878251	0.046318222	0.002088102	0.521159912	0.109628825	0.006119422	0.000628463	0.00451011	0.001293789
HgAffx.10112.1.S1_at	-0.343323159	-1.517146471	-1.147863916	-1.495887317	-1.227253299	-1.36980286	-0.930234815	-1.310201848	-1.517146471	-1.310201848	0.001679324	0.002349525	0.000950545	0.003440775	0.116692844	0.413241593	0.360918579	0.202918212	0.212293994	0.167251798	0.407080123	0.500544298	0.387985938	0.136436721	0.013716648	0.151328885	0.00145697
HgAffx.10114.1.S1_at	0.541526727	0.212057579	-0.041511568	-0.04234388	-0.322706743	0.309605637	0.376792153	-0.024239138	0.212057579	-0.024239138	0.047754838	0.033758891	0.000961036	7.25E-05	0.061332291	0.006490019	0.036163438	0.018445162	0.180913447	0.458112977	0.056933787	0.241887879	0.060401116	0.002192478	0.000291538	0.026643295	0.000188952
HgAffx.10118.1.S1_at	0.697304182	0.294719082	0.553976057	0.426099787	0.363924499	0.515655208	0.496011632	0.464913888	0.294719082	0.464913888	0.013491946	0.000701867	0.002181615	0.000554562	0.006921681	0.093328165	0.184561366	0.273034952	0.006830873	0.102434117	0.062936934	0.543138238	0.03012916	0.159510199	0.152252679	0.008198731	0.000435046
HgAffx.10123.1.S1_at	-2.37569243	-2.396763923	-2.189706475	-1.536640048	-0.609432452	-2.539216451	-2.386228177	-1.718748856	-2.396763923	-1.718748856	0.240113719	0.471207309	0.023982921	0.000536741	0.285768211	0.004854952	0.035209992	0.18562658	0.246394486	0.108890336	0.032784932	0.174427823	0.004842313	0.000870122	0.005760804	0.025262311	0.000513454
HgAffx.10126.1.S1_at	-1.001677865	-1.641472581	-1.747528543	-1.087655859	-0.837753772	-1.760118503	-1.321575223	-1.358264169	-1.641472581	-1.358264169	0.003889143	0.020729357	0.257709092	0.167727551	0.304244655	0.012233599	0.025071153	0.384238742	0.219438342	0.033857559	0.026164267	0.478196698	0.006033311	0.004220393	0.232899502	0.071082669	0.000817626
HgAffx.10130.1.S1_at	-1.421012789	-0.394190767	2.719319898	3.174453971	3.513137648	0.960255261	-0.907601778	2.591791694	-0.394190767	2.591791694	0.001316429	0.092696674	2.68E-05	1.33E-05	0.001158197	0.009228247	0.009757094	0.010969588	0.022071492	0.27449813	0.000251839	0.615899476	0.147392281	0.000101629	2.85E-06	0.000109083	1.23E-05
HgAffx.10135.1.S1_at	-2.002903674	-1.277327027	-0.485516991	-0.177743892	0.205299992	-0.530175935	-1.640115351	-0.247034206	-1.277327027	-0.247034206	0.000270557	0.027140767	8.31E-05	1.97E-05	0.017505419	0.054684286	0.180271815	0.359938374	0.012466832	0.205727326	0.002950661	0.404273927	0.037214001	0.000424914	9.28E-06	0.000781351	4.17E-05
HgAffx.10146.1.S1_at	-1.530677707	-1.7978488	2.481363608	2.898189547	3.13081595	2.980100079	-1.664263253	2.872617296	-1.7978488	2.872617296	3.75E-07	0.254039001	6.92E-07	3.46E-07	3.12E-06	0.422842766	0.412914699	0.071557068	3.12E-07	0.15358094	1.69E-06	0.564235667	0.054396897	4.55E-07	1.15E-08	1.45E-07	1.16E-07
HgAffx.10149.1.S1_at	-1.761098894	-1.548552761	-3.641845647	-3.94318531	-4.7754822	-4.893968217	-1.654825828	-4.313620344	-1.548552761	-4.313620344	0.000461083	0.405205629	0.003959008	0.000537685	0.010682409	0.509717573	0.144124029	0.049509922	0.000391783	0.349187518	0.004082739	0.426276738	0.091748579	0.000630532	3.53E-05	0.00032504	0.000209883
HgAffx.1015.1.A1_at	1.207327309	1.544171027	1.575748969	1.406258812	1.338108835	1.371336071	1.375749168	1.422863172	1.544171027	1.422863172	0.063633618	0.012359477	0.041001716	0.090258189	0.343257141	0.478025413	0.400004808	0.05067385	0.060953313	0.125384591	0.129086719	0.602639297	0.051354338	0.043976971	0.149562274	0.084786818	0.005981752
HgAffx.10150.1.A1_at	-3.484625246	-3.438666571	-4.011898514	-3.437736522	-2.947883207	-3.734956305	-3.461645908	-3.533118637	-3.438666571	-3.533118637	0.229798222	0.463973778	0.317857874	0.11666267	0.165609532	0.177081961	0.337100125	0.273419266	0.210324052	0.206025071	0.42320157	0.524855313	0.064681677	0.163249704	0.239803368	0.313507812	0.057189358
HgAffx.10150.1.S1_at	-0.306242563	0.081187589	0.066100278	-0.035295201	0.08260174	0.203445134	-0.112527487	0.079212988	0.081187589	0.079212988	0.004825246	0.035889725	0.053308019	0.014822026	0.386714788	0.356506611	0.140955365	0.19927601	0.174978762	0.309044714	0.247776091	0.575691583	0.434483565	0.359573051	0.026417719	0.358179237	0.01266109
HgAffx.10157.1.A1_at	-3.237370765	-3.276058378	-2.308362448	-1.589311386	-1.221610138	-2.581020661	-3.256714572	-1.925076158	-3.276058378	-1.925076158	0.066447574	0.463864974	0.002136341	0.000557278	0.039507563	0.032150987	0.05525741	0.250578629	0.062988199	0.117727916	0.003245511	0.548182283	0.036293148	0.000867246	0.000250836	0.002092031	0.000551844
HgAffx.10157.1.S1_at	-1.618870041	-1.184283296	0.181801568	2.027961669	1.790109581	0.237922889	-1.401576668	1.059448927	-1.184283296	1.059448927	0.004251702	0.288577488	9.56E-05	0.000114326	0.031383813	0.050023987	0.019981012	0.374207499	0.016417369	0.025121275	0.000392398	0.652385256	0.024410197	0.000473117	2.51E-05	0.00053207	7.69E-05
HgAffx.10158.1.S1_at	-1.070954448	-1.453808389	-2.486413445	-1.752251759	-1.978398508	-2.17642851	-1.262381419	-2.098373056	-1.453808389	-2.098373056	0.025314114	0.294591713	0.090856545	0.042231725	0.05327284	0.458430707	0.278683672	0.257090895	0.082360462	0.150665927	0.283470146	0.649077482	0.220403526	0.150308472	0.008530224	0.070199544	0.019169945
HgAffx.10159.1.S1_at	-0.054048178	-0.312543689	0.01966906	0.462133839	0.441443919	0.834335332	-0.183295934	0.439395537	-0.312543689	0.439395537	0.000370245	0.13368957	0.007930643	0.007998032	0.062297213	0.083436856	0.068173969	0.001497972	9.04E-05	0.048922432	0.001671131	0.717659565	0.041918372	0.00151515	9.85E-05	0.000335559	0.000146933
HgAffx.10162.1.S1_at	1.320542714	1.067265385	1.077315523	0.738897604	0.702813728	0.715858891	1.19390405	0.808721436	1.067265385	0.808721436	0.000193055	0.040736059	0.000278821	0.00015942	0.38700313	0.525279652	0.427772138	0.007005444	0.005318101	0.027843577	0.010726876	0.671176489	0.01141595	0.005315994	9.41E-05	0.007974513	0.000156414
HgAffx.10166.1.S1_at	0.488490393	0.597837332	1.190452317	1.042606482	0.996666594	0.852904724	0.543163863	1.020657529	0.597837332	1.020657529	0.000621196	0.147372337	5.32E-05	7.28E-05	0.000158659	0.126250561	0.047148938	0.002141919	0.005345622	0.092290168	0.000392888	0.615424695	0.038317556	0.000583884	2.58E-06	7.67E-05	1.31E-05
HgAffx.10171.1.S1_at	0.712655505	0.617451023	0.222507603	0.33324455	0.109851188	0.210683251	0.665053264	0.219071648	0.617451023	0.219071648	0.000994241	0.27695891	0.0049786	0.000307581	0.009259764	0.329358333	0.227916442	0.373866674	0.003860632	0.239045862	0.026531971	0.280179651	0.226149394	0.001430034	6.12E-05	0.001314427	0.000369529
HgAffx.10178.1.S1_at	-0.870393954	1.018808765	0.011245222	0.036170721	0.708135775	0.644463069	0.074207405	0.350003697	1.018808765	0.350003697	4.34E-05	5.91E-05	0.00123519	3.37E-05	0.002214727	0.483175038	0.029676827	0.012202464	0.052875544	0.43498548	0.001397462	0.101809193	0.0153735	0.089606484	0.02180948	0.002199759	2.35E-05
HgAffx.10180.1.S1_at	-2.63883759	-1.401807043	-2.270780473	-2.692013896	-3.977669781	-3.626923451	-2.020322317	-3.1418469	-1.401807043	-3.1418469	0.043849311	0.046661625	0.316657261	0.014946286	0.093987369	0.387710548	0.111201252	0.02335319	0.001721988	0.277978651	0.029959607	0.19630868	0.017676673	0.000931525	0.002867481	0.001950188	0.001304724
HgAffx.10185.1.S1_at	1.680897618	1.650576908	2.09987096	1.982602093	2.03216981	1.883088296	1.665737263	1.99943279	1.650576908	1.99943279	0.027246158	0.40925122	0.0058209	0.002243614	0.002189437	0.17194873	0.230784983	0.031533402	0.018939208	0.183689066	0.005946601	0.632282995	0.287612824	0.002319015	0.000112348	0.000900505	0.000568446
HgAffx.10188.1.S1_at	0.513552955	0.385897996	0.358217833	0.249936579	0.27005762	0.479510542	0.449725476	0.339430643	0.385897996	0.339430643	0.237850954	0.103951396	0.003677382	0.004578295	0.328350674	0.050423061	0.024027583	0.08237903	0.103698947	0.152724262	0.068767365	0.687660769	0.18617695	0.080978788	0.013949113	0.195547054	0.003939906
HgAffx.10189.1.S1_at	1.004428109	0.285775299	-0.008132574	0.81399344	1.729725878	1.10692227	0.645101704	0.910627254	0.285775299	0.910627254	0.256588483	0.031541065	0.199114741	0.012589381	0.180239697	0.087810959	0.232692616	0.003459042	0.009486715	0.034450832	0.061808737	0.092709364	0.000666941	0.000602121	0.052337199	0.011960296	0.000277663
HgAffx.10191.1.S1_at	-4.622468776	-3.371000334	-2.940069476	-3.441646389	1.728217234	1.159761822	-3.996734555	-0.873434202	-3.371000334	-0.873434202	0.000499252	0.220567508	0.140756684	0.000261639	0.329210452	0.4328129	0.009412625	0.006454436	0.002547349	0.361893962	0.411604753	0.032877193	0.006893486	0.001612831	0.000732363	0.014843133	0.000240809
HgAffx.10197.1.S1_at	-0.07298575	0.617025764	0.075420999	-1.175813932	-1.466667907	-1.035928881	0.272020007	-0.90074743	0.617025764	-0.90074743	0.000636786	0.010268141	0.000306591	5.83E-05	0.02427423	0.097877015	0.313383214	0.000718111	2.51E-05	0.00275787	3.43E-05	0.399642662	0.000214909	7.39E-06	4.35E-06	1.07E-05	5.11E-06
HgAffx.102.1.A1_at	-1.622602069	-2.264860303	-2.676784181	-2.310661678	-2.075755276	-2.511507064	-1.943731186	-2.39367705	-2.264860303	-2.39367705	0.004568923	0.041230047	0.015535142	0.050407306	0.104091047	0.166257887	0.299001031	0.257344694	0.152846517	0.166285287	0.387445657	0.547372758	0.055081436	0.214858101	0.008276528	0.233022658	0.004890036
HgAffx.102.1.S1_at	-0.641638121	-0.564902721	-0.728425176	-0.453833971	-0.415750844	-0.68056918	-0.603270421	-0.569644793	-0.564902721	-0.569644793	0.286335547	0.378042644	0.129058606	0.086114303	0.202789589	0.182415543	0.179894801	0.336134696	0.196067875	0.133240266	0.273295662	0.697935476	0.092413197	0.183886567	0.224259788	0.354757234	0.053483654
HgAffx.1020.1.S1_at	-4.725033694	-4.409603843	-5.186870968	-1.584258699	-2.677365523	-4.55908553	-4.567318768	-3.50189518	-4.409603843	-3.50189518	0.290977169	0.395500545	0.002535795	0.015661144	0.204022865	0.085779886	0.013681182	0.226828818	0.283368647	0.010721312	0.007192894	0.42918568	0.021154085	0.038479523	0.023247447	0.09703579	0.001520242
HgAffx.10205.1.S1_at	0.785387285	0.658282226	1.572187745	1.856135838	2.216880099	1.347185047	0.721834756	1.748097182	0.658282226	1.748097182	0.006943292	0.314440388	0.00021142	2.78E-05	0.001935459	0.00733656	0.034476897	0.13804472	0.003058516	0.140257472	0.000208217	0.280821592	0.012354133	2.71E-05	5.67E-06	5.07E-05	2.14E-05
HgAffx.10207.1.S1_at	1.576835898	1.423914674	1.592175694	1.487176482	1.549640514	1.439080206	1.500375286	1.517018224	1.423914674	1.517018224	0.187403616	0.288147573	0.242516536	0.278292205	0.218134328	0.409297269	0.421183836	0.219197278	0.301352447	0.334065327	0.349540004	0.675030672	0.40937949	0.226165244	0.255858314	0.233072235	0.113647708
HgAffx.10212.1.S1_at	-2.509388261	-3.873734792	2.373556413	3.469826432	3.761963215	3.50477016	-3.191561526	3.277529055	-3.873734792	3.277529055	1.68E-05	0.083599203	2.38E-05	1.33E-05	8.86E-05	0.469506109	0.46509538	0.089211129	6.00E-06	0.143013673	1.53E-05	0.659285005	0.079879575	6.26E-06	2.42E-07	1.84E-06	2.04E-06
HgAffx.10223.1.S1_at	0.97727944	0.585348012	0.621598138	0.573344593	0.254568547	0.373655002	0.781313726	0.45579157	0.585348012	0.45579157	0.001147727	0.024000276	0.009830118	0.00036275	0.353363528	0.33826468	0.160646679	0.068298142	0.076044567	0.381815806	0.406420083	0.220070963	0.034859372	0.026383301	0.001655558	0.128204017	0.00120616
HgAffx.10229.1.S1_at	0.720977779	0.336612645	0.702631841	0.345581579	0.40364902	0.569905778	0.528795212	0.505442054	0.336612645	0.505442054	0.113166957	0.01926648	0.009814983	0.016562804	0.020533053	0.235519209	0.114881705	0.173342142	0.052207398	0.042136387	0.410028916	0.650315364	0.0520106	0.254692467	0.228547477	0.069501713	0.005565569
HgAffx.10237.1.S1_at	2.283956487	2.459978595	2.539493739	2.333273681	2.454451514	2.128806144	2.371967541	2.364006269	2.459978595	2.364006269	0.044112995	0.063134305	0.218853951	0.030910031	0.202815617	0.016837473	0.050725348	0.001338296	0.002339178	0.0556611	0.104912367	0.399642662	0.221726085	0.348862235	0.25318091	0.090189397	0.001194497
HgAffx.10240.1.S1_at	-2.020999807	-1.811066585	-2.137186077	-2.305541331	-2.676734173	-2.834526888	-1.916033196	-2.488497117	-1.811066585	-2.488497117	0.0165689	0.326582922	0.164756475	0.03187817	0.192404056	0.434019365	0.129807504	0.041376381	0.007343743	0.339993058	0.103931569	0.477306359	0.111332773	0.017294025	0.006964341	0.016748153	0.009629512
HgAffx.10244.2.A1_at	-2.336369829	-2.102915536	-1.596604846	-1.302822411	-0.388880761	-1.922380367	-2.219642682	-1.302672096	-2.102915536	-1.302672096	0.146408803	0.355317677	0.021962531	0.000880393	0.16336669	0.025060755	0.162952881	0.230545192	0.242480323	0.306354456	0.069487209	0.258147771	0.029738066	0.002974445	0.002959592	0.02682321	0.002197719
HgAffx.10244.2.S1_at	-1.244171059	-1.859966758	0.966697285	2.766727101	3.437599243	0.913427855	-1.552068909	2.021112871	-1.859966758	2.021112871	0.001650774	0.202864357	4.39E-05	1.28E-05	0.001406008	0.00733656	0.015945704	0.374656334	0.000479011	0.024965897	3.95E-05	0.445855294	0.003573084	9.83E-06	1.67E-06	1.33E-05	6.66E-06
HgAffx.10252.1.S1_at	-0.550226421	-0.582946457	-1.058036887	-1.101272382	-0.777953312	-0.705891836	-0.566586439	-0.910788604	-0.582946457	-0.910788604	0.108255178	0.427100057	0.001387374	0.046584758	0.0075938	0.414148253	0.025257025	0.018583495	0.149542728	0.384365448	0.003376271	0.182722628	0.061904696	0.087542349	0.000783088	0.007237879	0.001065332
HgAffx.10253.1.S1_at	0.204588783	0.536108638	0.336784743	0.28065161	0.392562979	0.582785189	0.37034871	0.39819613	0.536108638	0.39819613	0.004038128	0.01829605	0.199245531	0.050539146	0.075589933	0.152578391	0.035853446	0.036609277	0.240826143	0.342265939	0.035151788	0.513369102	0.341226707	0.112895275	0.207622445	0.076141097	0.006059442
HgAffx.10257.1.S1_at	2.132314944	1.869478601	2.035368705	1.597687751	1.615684179	1.694805814	2.000896773	1.735886612	1.869478601	1.735886612	0.016406829	0.136383934	0.007629063	0.007487926	0.202789589	0.442771747	0.346580222	0.053976343	0.141158604	0.053398461	0.099031342	0.720165327	0.046161323	0.093279759	0.012960152	0.162603746	0.00705532
HgAffx.10258.1.S1_at	3.556941072	3.26714483	3.445265503	3.267174178	3.3069238	2.979719204	3.412042951	3.249770671	3.26714483	3.249770671	0.001752154	0.071463866	0.036927893	0.048016138	0.149509118	0.086372689	0.085801283	0.009411051	0.039551621	0.187968791	0.423471319	0.686480853	0.233090115	0.305337977	0.035203266	0.331827812	0.005381931
HgAffx.1027.1.S1_at	-2.455527978	-1.302124752	-0.226525011	-0.765512905	-0.20342395	-0.459770853	-1.878826365	-0.41380818	-1.302124752	-0.41380818	9.03E-06	0.001067443	3.45E-05	4.23E-06	0.001923726	0.257062919	0.162551908	0.162836269	0.002511662	0.053783618	0.027393553	0.166597995	0.434483565	0.000700536	1.53E-06	0.000518157	6.10E-06
HgAffx.10272.1.S1_at	-1.345951391	-1.322262908	-2.606852049	-2.987430809	-3.101820368	-3.056520108	-1.33410715	-2.938155833	-1.322262908	-2.938155833	0.005657494	0.473981066	0.007527483	0.004595485	0.035058159	0.534220451	0.448569084	0.209611044	0.00635998	0.29645179	0.011199724	0.699872136	0.240470826	0.006595125	0.000366713	0.002960736	0.002328438
HgAffx.10275.1.S1_at	-0.827353586	-0.605663454	-0.801435782	-0.130141467	-0.065909422	0.200693085	-0.71650852	-0.199198396	-0.605663454	-0.199198396	0.00062989	0.229928825	0.005773179	0.003117102	0.210348519	0.243575232	0.14179284	0.001700833	0.003051804	0.030201519	0.040344484	0.681064439	0.013670084	0.02132246	0.001372644	0.023694551	0.000565687
HgAffx.10281.1.S1_at	1.451717434	1.168443813	1.258380631	1.03602678	0.976062302	1.047637384	1.310080624	1.079526774	1.168443813	1.079526774	0.008038997	0.065333644	0.007789256	0.003397784	0.266097685	0.423007759	0.457773383	0.092770813	0.159404359	0.128514694	0.199617149	0.65135607	0.068444222	0.098279926	0.008308452	0.18925512	0.006803102
HgAffx.10289.1.S1_at	2.188061116	1.286818583	1.099664561	0.815008429	0.854748395	0.547403066	1.737439849	0.829206113	1.286818583	0.829206113	3.24E-07	5.46E-05	1.01E-06	8.32E-07	0.066417651	0.03717597	0.036431081	0.000655058	4.41E-05	0.036908479	0.001249702	0.659965535	0.041473895	0.001591181	2.04E-07	0.000245575	5.05E-07
HgAffx.10297.1.S1_at	-2.000556184	-1.231136965	0.069122012	-0.777372834	-1.224538043	-1.833593232	-1.615846574	-0.941595524	-1.231136965	-0.941595524	0.229040753	0.047132674	0.003055396	0.019476632	0.005669212	0.134940238	0.021991968	0.000592334	0.051103472	0.051432514	0.126249855	0.425073911	0.007830221	0.357473517	0.003470359	0.139199911	0.000260375
HgAffx.103.1.A1_at	-3.831626728	-3.670377815	-2.156608493	-2.919019142	-4.690405645	-5.356291405	-3.751002272	-3.780581171	-3.670377815	-3.780581171	0.013474295	0.420559361	0.069076663	0.068813788	0.02699937	0.265852394	0.007224158	0.000721639	0.010438594	0.174780648	0.136942191	0.115751314	0.004701106	0.062545627	0.266137981	0.313029009	0.000583948
HgAffx.103.1.S1_at	-5.511326208	-2.30864424	-0.713810433	-2.595070031	-5.518922385	-3.772759162	-3.909985224	-3.150140503	-2.30864424	-3.150140503	0.015853246	0.002258207	0.001402335	0.301555634	0.03911554	0.066651454	0.117271383	0.002141919	0.032701406	0.043019835	0.327128197	0.039199424	0.000380177	0.001142384	0.037202469	0.079390424	6.83E-05
HgAffx.10300.1.S1_at	0.685893277	0.529045441	0.552449227	0.502019106	0.386916173	0.548541536	0.607469359	0.497481511	0.529045441	0.497481511	0.002383857	0.003292652	0.000489994	1.94E-05	0.269434119	0.009847671	0.186364966	0.373252117	0.219855349	0.164157786	0.250164805	0.103887416	0.003870041	0.002949205	0.000341147	0.139347294	9.07E-05
HgAffx.10308.1.S1_at	-1.340384782	0.008456071	-1.064320932	-0.078500265	0.150406969	-0.512465065	-0.665964356	-0.376219823	0.008456071	-0.376219823	0.003838771	0.000822386	0.000388957	0.000113963	0.00313735	0.053479452	0.104145084	0.032714	0.030526533	0.012378769	0.341137818	0.528288126	0.002198587	0.238960623	0.028664984	0.04030423	0.000115796
HgAffx.10309.1.S1_at	-0.223892475	-0.228474914	-0.727875254	-0.697472555	-0.531304998	-0.611583178	-0.226183695	-0.642058996	-0.228474914	-0.642058996	0.011399015	0.476863563	0.005041324	0.02528507	0.008874918	0.411724257	0.334099799	0.214093719	0.014084055	0.412736057	0.008507663	0.469061555	0.150534236	0.036630151	0.000423372	0.003551725	0.002267312
HgAffx.10312.1.S1_at	0.242720456	0.437220741	0.424967527	0.147913311	0.051147371	0.31448398	0.339970598	0.234628047	0.437220741	0.234628047	0.203224596	0.105446586	0.172045569	0.05167427	0.38475742	0.08315041	0.15430361	0.183070235	0.128992251	0.056598779	0.025153088	0.556398449	0.016147416	0.006004597	0.056821075	0.029243237	0.005616126
HgAffx.10314.1.S1_at	1.023908355	0.868654689	0.916105396	0.964921353	0.94240787	0.851254292	0.946281522	0.918672228	0.868654689	0.918672228	0.068604908	0.156460039	0.230574698	0.170675038	0.317090753	0.347865923	0.241697671	0.267088523	0.287872651	0.360352652	0.223921475	0.701957354	0.406307609	0.224896706	0.209015105	0.2430015	0.08208951
HgAffx.10318.1.S1_at	0.076687973	-0.18306573	-0.332743403	0.052165861	0.224830429	0.382963814	-0.053188878	0.081804175	-0.18306573	0.081804175	0.016768514	0.062377918	0.296722505	0.098945555	0.153035993	0.234846193	0.037702347	0.000541854	0.001008842	0.030201519	0.061808737	0.410895994	0.004021148	0.006703408	0.037871652	0.014663813	0.000391072
HgAffx.10322.1.S1_at	-0.295117681	-0.940177831	-0.341977882	0.946254947	0.923305553	0.791724513	-0.617647756	0.579826783	-0.940177831	0.579826783	0.00060412	0.022182575	0.000297147	0.000277383	0.025405836	0.406882826	0.315779724	0.001171631	3.76E-05	0.003767331	4.91E-05	0.720165327	0.001248142	3.21E-05	7.92E-06	2.20E-05	1.28E-05
HgAffx.10324.1.S1_at	-0.794251405	-0.321793724	-1.028378368	-1.456799375	-1.84167314	-1.011363138	-0.558022565	-1.334553505	-0.321793724	-1.334553505	0.149346439	0.07069145	0.010748596	0.000846288	0.016160998	0.023818151	0.094222253	0.380803508	0.009803834	0.104360432	0.001175793	0.355716121	0.012825877	0.000153477	0.000189517	0.000379749	0.000269267
HgAffx.10325.1.S1_at	-0.378035037	-0.529365708	-0.416746102	-0.297630564	-0.286537796	-0.1544841	-0.453700372	-0.28884964	-0.529365708	-0.28884964	0.008906974	0.076821382	0.136691577	0.101396686	0.115949479	0.153985872	0.099729131	0.00763155	0.000735691	0.141095306	0.013155743	0.714709758	0.107712105	0.008551403	0.002676689	0.00252962	0.001779495
HgAffx.10326.1.A1_at	-1.678611684	-1.974387531	-1.590145763	-1.163370183	-1.143181609	-1.578267982	-1.826499607	-1.368741384	-1.974387531	-1.368741384	0.262233837	0.235165641	0.052951149	0.041852479	0.137106356	0.191713762	0.162409203	0.388008721	0.09309008	0.152997567	0.01827505	0.725492729	0.129058974	0.01328567	0.011492119	0.017061745	0.014895314
HgAffx.10326.1.S1_at	1.982714119	1.518409593	1.741009237	1.449923687	1.888497148	1.802857039	1.750561856	1.720571778	1.518409593	1.720571778	0.12287846	0.02336401	0.005821058	0.19920131	0.130783007	0.424084495	0.07142423	0.314929	0.057383794	0.111298434	0.327059932	0.159009216	0.246884838	0.031103764	0.22784736	0.078559256	0.007568255
HgAffx.10328.1.S1_at	-1.408963374	-1.391887959	-0.424197661	-0.317156403	-0.475634701	-0.03242173	-1.400425666	-0.312352624	-1.391887959	-0.312352624	0.00021297	0.468196795	0.000965775	0.001977119	0.005118509	0.134687607	0.207489754	0.08397877	0.000291946	0.358993554	0.001895361	0.603694006	0.411714284	0.003498337	2.45E-05	0.000314779	0.000171355
HgAffx.10335.1.S1_at	-3.543144792	-3.103373385	-3.441058303	-3.038512341	-3.225026298	-4.900627247	-3.323259089	-3.651306047	-3.103373385	-3.651306047	0.042745046	0.336823808	0.197659071	0.223515337	0.30767934	0.083263959	0.043181763	0.049452701	0.019449419	0.332280675	0.405673528	0.690625472	0.391610997	0.328098575	0.151409571	0.164587192	0.02457779
HgAffx.10337.1.S1_at	0.916943485	0.620150785	0.858986253	0.503476766	0.747577226	0.524946894	0.768547135	0.658746785	0.620150785	0.658746785	0.034749181	0.132907056	0.03146114	0.146980282	0.151437874	0.266722059	0.452332067	0.074225902	0.228841337	0.105129891	0.283608024	0.448311877	0.32428341	0.22601395	0.123958143	0.311115882	0.031372223
HgAffx.1034.1.S1_at	-0.951156529	-2.045170548	-0.904609593	0.113308618	-1.149907608	-1.459339218	-1.498163538	-0.85013695	-2.045170548	-0.85013695	0.069504045	0.012070354	0.00606902	0.194091113	0.009628848	0.318242168	0.004203373	0.078259453	0.054396202	0.031869774	0.000208997	0.057198826	0.284319412	0.016212049	0.004187922	0.001129644	0.000354602
HgAffx.10342.1.S1_at	0.669671945	0.71387495	0.606817878	0.830609513	1.066850735	0.939125991	0.691773448	0.860851029	0.71387495	0.860851029	0.048641752	0.417433253	0.132590348	0.012493041	0.255456505	0.339916184	0.30747231	0.038030517	0.078508169	0.149522724	0.243595312	0.369901263	0.02113726	0.027569835	0.03580108	0.119483014	0.011503978
HgAffx.10346.1.S1_at	-3.215995221	-3.689856714	-3.252687173	-2.602125866	-2.896712529	-4.432716058	-3.452925968	-3.296060406	-3.689856714	-3.296060406	0.012695121	0.228700198	0.093796611	0.176304285	0.200997109	0.028430437	0.008941226	0.022187594	0.065805506	0.158490963	0.031744988	0.606499885	0.274930556	0.064187489	0.180990853	0.141071415	0.00440273
HgAffx.10348.1.S1_at	-0.14712108	-0.165133262	-0.749958057	-0.232788587	-0.010255853	0.17501053	-0.156127171	-0.204497992	-0.165133262	-0.204497992	0.100034005	0.468196795	0.269717906	0.20594147	0.040598371	0.370269924	0.133392127	0.005690235	0.095424552	0.085110915	0.364304327	0.550054119	0.025442444	0.235860639	0.226034813	0.323276023	0.009167241
HgAffx.10349.1.S1_at	0.548372652	-0.196929351	-0.077566698	0.051551355	0.019224993	-0.164684531	0.175721651	-0.04286872	-0.196929351	-0.04286872	0.002885979	0.006121784	0.01646299	0.010982462	0.276372426	0.316235974	0.222044883	0.298833617	0.286612151	0.30802184	0.140401894	0.710366295	0.343558686	0.141640204	0.035722901	0.15691949	0.004704169
HgAffx.10351.1.S1_at	2.15619647	-2.811439317	0.787740262	2.715953348	3.126121799	-1.2853904	-0.327621424	1.336106252	-2.811439317	1.336106252	0.000235332	0.000105772	0.157832999	0.059849311	0.000852657	0.001118387	0.000863262	0.007786073	0.019269698	0.029809127	3.20E-05	0.602243357	0.008641662	1.17E-05	0.000689984	2.17E-05	7.53E-06
HgAffx.10355.1.S1_at	-1.291005629	0.917970536	1.592029919	1.299118206	1.674653112	0.948084497	-0.186517546	1.378471434	0.917970536	1.378471434	0.000129228	0.00054466	6.19E-05	2.08E-05	0.071095634	0.113593012	0.253008628	0.06891862	0.300780563	0.2747796	0.183546198	0.508508415	0.408009841	0.03971371	3.40E-05	0.073874526	3.86E-05
HgAffx.10397.1.S1_at	-1.601395722	-0.836449997	-0.897158529	-1.468130356	-1.032114523	-1.425937294	-1.218922859	-1.205835176	-0.836449997	-1.205835176	0.234676646	0.065753271	0.264331052	0.063129457	0.372918475	0.284807815	0.451316	0.106965028	0.068317517	0.140257472	0.081008366	0.466331848	0.374741947	0.25212606	0.270796145	0.114187224	0.031691477
HgAffx.104.1.S1_at	-0.975150539	0.298154286	3.366589346	3.125575897	3.455954729	3.280217343	-0.338498127	3.307084329	0.298154286	3.307084329	3.75E-07	0.002049543	6.92E-07	3.39E-07	1.72E-05	0.389164427	0.341573797	0.327031822	3.67E-06	0.255183731	1.31E-05	0.45508972	0.383295282	3.33E-06	2.55E-08	9.16E-07	1.94E-07
HgAffx.10403.1.S1_at	-5.085030655	-3.331109289	-1.097742428	0.964647155	-0.171345931	-1.619752758	-4.208069972	-0.481048491	-3.331109289	-0.481048491	0.001660858	0.067890736	6.49E-05	0.000190011	0.02699937	0.156947443	0.026168593	0.260136707	0.039380354	0.058296105	0.000966282	0.429006552	0.207302076	0.004023103	3.13E-05	0.001768957	0.000117774
HgAffx.10408.1.S1_at	-0.274517336	-0.076651854	-0.138388408	-0.36514013	-0.4236451	-0.320248406	-0.175584595	-0.311855511	-0.076651854	-0.311855511	0.24824774	0.096863138	0.175268347	0.082686449	0.288390959	0.319215753	0.3850619	0.082400604	0.029886479	0.084267797	0.023370818	0.633982079	0.037714751	0.008824577	0.027531457	0.015673629	0.009628621
HgAffx.10415.1.S1_at	1.081984082	0.813380021	0.73626061	0.929392971	0.961340123	0.846727056	0.947682051	0.86843019	0.813380021	0.86843019	0.027879452	0.038429476	0.087375877	0.111867726	0.255875959	0.288824275	0.298775019	0.174935509	0.260761073	0.111298434	0.180036719	0.682867673	0.068729403	0.104898162	0.088835916	0.227272841	0.013231019
HgAffx.10421.1.S1_at	-0.423745856	-0.260570546	-0.606123587	-1.034904854	-1.087816731	-1.020816183	-0.342158201	-0.937415339	-0.260570546	-0.937415339	0.000386604	0.151676885	0.00037271	0.000184427	0.016516944	0.40724845	0.449511052	0.005839154	0.00010429	0.01801639	0.000172947	0.647937775	0.005749755	7.98E-05	9.56E-06	5.42E-05	3.28E-05
HgAffx.10423.1.S1_at	-3.80439595	-3.367057164	-2.560715397	-3.238885803	-2.637830236	-3.672306437	-3.585726557	-3.027434468	-3.367057164	-3.027434468	0.297349655	0.349866715	0.194003441	0.06888803	0.188168271	0.229375843	0.347881808	0.11022083	0.247118234	0.26383514	0.389760876	0.57676917	0.436368464	0.173118541	0.092342668	0.247034347	0.066275433
HgAffx.10431.1.S1_at	2.074059574	1.963648001	1.897432984	1.571168964	1.346813021	1.455518265	2.018853788	1.567733308	1.963648001	1.567733308	0.000450269	0.261316758	0.00167859	0.000154277	0.291487589	0.329634909	0.257560574	0.005802462	0.001786311	0.046005022	0.009782349	0.310277848	0.004118221	0.000739005	9.42E-05	0.002064931	0.000157429
HgAffx.10437.1.S1_at	1.810128572	1.173011475	1.099698123	1.071282507	0.82868277	0.873977883	1.491570024	0.968410321	1.173011475	0.968410321	5.46E-07	3.39E-05	3.50E-06	4.59E-07	0.166518707	0.375929834	0.024921954	0.006606393	0.000951447	0.359490859	0.096269504	0.059939562	0.005620807	0.00052305	4.41E-07	0.00227387	7.50E-07
HgAffx.10438.1.S1_at	-0.323207989	-0.14622334	-0.753745543	-0.482407677	-0.01947326	-0.294548567	-0.234715665	-0.387543762	-0.14622334	-0.387543762	0.296975699	0.225062579	0.151687101	0.043165438	0.007968684	0.166290573	0.220107135	0.018100403	0.159848793	0.130356517	0.054727443	0.146465358	0.004694094	0.20608134	0.059009277	0.054570866	0.002740183
HgAffx.1046.1.S1_at	1.309709529	1.403919593	1.522622006	1.164981399	1.176410691	1.098780021	1.356814561	1.240698529	1.403919593	1.240698529	0.069818758	0.316331408	0.135048877	0.13164656	0.22121218	0.412324599	0.365080567	0.011508856	0.028934164	0.049095287	0.078849944	0.7241115	0.040234044	0.072163915	0.068918105	0.084654053	0.010668879
HgAffx.10464.1.S1_at	0.049094906	-0.311097074	-0.047749835	-0.338920393	0.413103833	2.72877915	-0.131001084	0.688803189	-0.311097074	0.688803189	1.24E-05	0.197627123	0.102753699	0.10020279	0.22072971	0.000852923	7.80E-05	3.89E-05	7.21E-06	0.242841718	0.405337938	0.187193061	0.131618761	0.026097785	0.000722376	0.001910604	8.31E-06
HgAffx.10479.1.S1_at	0.789485358	0.638869144	0.160633102	-0.005572264	0.072759485	0.132306671	0.714177251	0.090031748	0.638869144	0.090031748	5.50E-05	0.121007174	2.18E-05	3.17E-05	0.00177186	0.394647398	0.154225258	0.331278559	0.000387876	0.111651138	0.000156475	0.560464319	0.238508199	0.000248858	1.79E-06	5.71E-05	1.44E-05
HgAffx.10482.1.S1_at	0.415070664	0.424047675	0.332976877	0.264200308	0.210152667	0.216679658	0.41955917	0.256002377	0.424047675	0.256002377	0.037728112	0.464917243	0.077690576	0.031475082	0.213323221	0.538229778	0.367978988	0.151248842	0.03678512	0.304200908	0.096536633	0.632282995	0.181816835	0.03800382	0.010095283	0.036715515	0.02619149
HgAffx.10483.1.S1_at	1.077032482	1.241259969	1.225625451	1.313248355	1.482155191	1.327250845	1.159146226	1.33706996	1.241259969	1.33706996	0.012781007	0.100767981	0.017358477	0.001063114	0.372918475	0.164872529	0.444509411	0.162861481	0.154954649	0.247252885	0.245478882	0.320812959	0.03070581	0.019871055	0.004931406	0.111045765	0.004209213
HgAffx.10494.1.S1_at	-1.49718775	0.065982489	-0.064767108	0.292093965	0.677673305	0.885800019	-0.715602631	0.447700045	0.065982489	0.447700045	1.79E-05	0.000982888	0.000142661	3.33E-05	0.310597912	0.370933632	0.07867059	0.00858669	0.01133375	0.187086529	0.240422919	0.426276738	0.036945953	0.037110178	5.09E-05	0.066473292	4.65E-05
HgAffx.10495.1.S1_at	0.502115501	0.522239414	0.554683092	0.713127604	0.672904416	0.952306071	0.512177457	0.723255296	0.522239414	0.723255296	0.000964718	0.440948583	0.033105408	0.051274674	0.340623065	0.053579621	0.055406129	0.003908782	0.001559158	0.137135319	0.063738931	0.661439408	0.189200267	0.0889372	0.002995462	0.019769506	0.00168937
HgAffx.10496.1.S1_at	-2.549071789	-2.518073749	-1.483959791	-0.427225365	-1.515992095	-2.220368608	-2.533572769	-1.411886465	-2.518073749	-1.411886465	0.161404996	0.466510507	0.000284528	0.011177229	0.023814707	0.133800298	0.004386905	0.055625094	0.177253211	0.041582956	0.000587447	0.136581564	0.439539306	0.018251079	0.000423372	0.003710017	0.000385744
HgAffx.10498.1.A1_at	-1.493279256	-1.491738759	-1.431518238	-1.907382787	-1.313690845	-1.556035961	-1.492509008	-1.552156958	-1.491738759	-1.552156958	0.271116902	0.481949349	0.039133029	0.149221854	0.347856374	0.264142607	0.122454318	0.26408731	0.260761073	0.067099282	0.056264045	0.138297102	0.327125636	0.18728814	0.19798043	0.285455839	0.024416648
HgAffx.10498.1.S1_at	0.192655146	0.366520259	0.235654751	0.151635337	0.338701669	0.253799558	0.279587702	0.244947829	0.366520259	0.244947829	0.212211363	0.111709967	0.257417723	0.076517158	0.146448311	0.348280778	0.250039865	0.358275596	0.128822615	0.274502236	0.050364105	0.321297031	0.227159912	0.307200436	0.183982816	0.087210422	0.043490759
HgAffx.10501.3.A1_at	-0.109871666	0.031733824	0.429485068	0.544247652	0.417060563	0.529524838	-0.039068921	0.48007953	0.031733824	0.48007953	2.52E-05	0.101672934	2.90E-05	8.88E-05	0.002088395	0.214146178	0.437201284	0.137568471	0.000174097	0.161095857	0.000256504	0.370115749	0.425700631	0.001053908	2.35E-06	8.27E-05	1.79E-05
HgAffx.10503.1.S1_at	-0.485469458	0.157507283	0.053869884	-0.239857773	-0.016657827	-0.843433553	-0.163981088	-0.261519817	0.157507283	-0.261519817	0.066755831	0.023916839	0.131444834	0.030246134	0.31093447	0.02262802	0.039848828	0.003965608	0.00133287	0.179451277	0.078679219	0.525164544	0.389035444	0.205111857	0.158181565	0.026638699	0.001801638
HgAffx.10505.1.S1_at	-2.640855815	-2.636556035	1.519738933	2.975639473	3.646961758	2.421859103	-2.638705925	2.641049817	-2.636556035	2.641049817	7.58E-06	0.481792276	5.65E-06	1.95E-06	0.000158659	0.084314854	0.236596875	0.076332632	9.79E-06	0.043017279	1.29E-05	0.444993024	0.007009469	3.28E-06	1.34E-07	1.89E-06	9.78E-07
HgAffx.10506.1.S1_at	-1.206115796	-0.904537758	-0.339619492	0.048220554	-0.241856591	0.091473694	-1.055326777	-0.110445459	-0.904537758	-0.110445459	4.80E-06	0.043486467	8.44E-06	3.26E-05	0.003243974	0.061251445	0.400004808	0.007636709	3.29E-05	0.032273942	9.24E-05	0.220070963	0.27729337	0.000608231	8.05E-07	3.60E-05	5.06E-06
HgAffx.10507.1.S1_at	1.042762534	1.027878675	1.29236287	0.798051339	0.96087179	0.822199481	1.035320605	0.96837137	1.027878675	0.96837137	0.0245277	0.451610129	0.017981597	0.153154573	0.024261319	0.207776145	0.421917321	0.001506385	0.034491343	0.006129512	0.033945541	0.354050788	0.014624468	0.220277656	0.097692984	0.201094226	0.001009335
HgAffx.10513.1.S1_at	0.983072584	0.492536313	0.417829502	0.209065131	0.343512992	0.805348265	0.737804449	0.443938973	0.492536313	0.443938973	0.088114123	0.006724959	0.0001951	0.000511155	0.285319328	0.024314764	0.005049926	0.013324771	0.022329099	0.133240266	0.043366592	0.509444428	0.325484053	0.136809116	0.002035818	0.263243475	0.000272885
HgAffx.10515.1.S1_at	0.509118228	0.484499953	1.017430655	1.032217539	0.867857252	0.689369883	0.496809091	0.901718832	0.484499953	0.901718832	0.105484653	0.447784883	0.003748716	0.016961301	0.008019369	0.250994761	0.058284958	0.036813943	0.089526303	0.439092834	0.004881545	0.484224443	0.221982248	0.018884199	0.00064168	0.004164573	0.0018585
HgAffx.10518.1.S1_at	-1.479759519	-0.849401384	-0.730527996	0.95396474	2.431603088	-1.598804587	-1.164580452	0.264058811	-0.849401384	0.264058811	0.290045053	0.215403772	0.001397526	6.46E-05	0.364503736	0.001228044	0.005593375	0.096656394	0.098462039	0.035756996	0.010729219	0.170849822	0.00137558	0.000345718	0.001139249	0.02171584	6.96E-05
HgAffx.10523.1.S1_at	-0.22431457	0.926559445	0.922213475	1.135069279	1.643427181	1.59262157	0.351122438	1.323332876	0.926559445	1.323332876	1.56E-06	0.000129985	1.31E-05	1.32E-06	0.400320244	0.473619398	0.024226966	0.001966564	0.001148165	0.156682454	0.119781338	0.081305676	0.002731427	0.000930217	1.93E-06	0.005441494	2.57E-06
HgAffx.10524.1.S1_at	-1.332180023	-0.973184901	0.460587952	1.005590514	1.487822804	1.014278578	-1.152682462	0.992069962	-0.973184901	0.992069962	5.75E-07	0.055107144	8.64E-07	2.75E-07	8.16E-05	0.046606101	0.464164594	0.007561986	1.94E-06	0.025572799	5.99E-06	0.124536751	0.000656878	8.42E-07	3.01E-08	6.05E-07	1.95E-07
HgAffx.10526.1.S1_at	1.45391476	1.264412666	1.158137021	0.738622479	0.577370813	1.280794926	1.359163713	0.93873131	1.264412666	0.93873131	0.061895441	0.097619793	9.23E-05	2.01E-05	0.193712148	0.001791846	0.003091001	0.151248842	0.288169964	0.014597744	0.001078196	0.383755363	0.001476681	0.000164879	6.13E-05	0.002830471	2.55E-05
HgAffx.10539.1.S1_at	-0.27162275	-0.390782339	-0.091268662	-0.1293552	0.050400824	0.081982787	-0.331202545	-0.022060063	-0.390782339	-0.022060063	0.03221024	0.313756179	0.172636157	0.038902568	0.081307079	0.511152061	0.196297077	0.175403205	0.012927238	0.410748731	0.102958295	0.502885439	0.263556256	0.019525256	0.0061846	0.014692453	0.016379149
HgAffx.10551.1.S1_at	-0.249750627	1.101509656	2.979083293	3.210369027	3.484392279	3.150408771	0.425879514	3.206063342	1.101509656	3.206063342	1.03E-06	0.001235402	1.31E-06	6.43E-07	0.000259076	0.23460694	0.425965401	0.248807311	3.19E-05	0.256039706	5.69E-05	0.501020217	0.078737576	1.66E-05	8.73E-08	6.70E-06	5.28E-07
HgAffx.10552.1.S1_at	1.993096616	1.759435045	1.684549054	1.401153535	1.498274492	1.203185457	1.876265831	1.446790634	1.759435045	1.446790634	0.00073738	0.157782394	0.004008746	0.007877969	0.313167402	0.148905681	0.208890289	0.015502345	0.005943171	0.122709516	0.046471036	0.622281225	0.203029051	0.083128323	0.00101506	0.025871559	0.001788206
HgAffx.10556.1.S1_at	0.87956018	0.63868376	0.442674181	0.075751626	0.013109832	-0.010745784	0.75912197	0.130197464	0.63868376	0.130197464	1.73E-05	0.051517173	4.43E-05	2.17E-05	0.072828221	0.501897927	0.287683856	0.002724409	0.0001813	0.023669951	0.000731818	0.619107714	0.006858778	0.000298937	4.05E-06	0.000214296	1.56E-05
HgAffx.10558.1.A1_at	-3.368642589	-4.018452847	-3.370110921	-3.676403083	-3.277179477	-3.21733148	-3.693547718	-3.38525624	-4.018452847	-3.38525624	0.263353578	0.145736223	0.199512968	0.267114763	0.117357676	0.523545509	0.239915766	0.323119596	0.052984248	0.303137269	0.245930329	0.545437212	0.412800858	0.071913567	0.096293797	0.056857406	0.06223611
HgAffx.10561.1.S1_at	-1.713950336	-1.275894192	0.14817083	1.866960202	1.75257147	-0.227799134	-1.494922264	0.884975842	-1.275894192	0.884975842	0.035339133	0.341089728	0.000659957	0.00066834	0.065337599	0.059063646	0.03260502	0.284593577	0.086965583	0.064472462	0.002495874	0.711895246	0.061843673	0.002384364	0.000239736	0.003600058	0.000556713
HgAffx.10567.1.S1_at	0.012696663	-0.316726438	-0.430039352	-1.08465485	-0.782563131	-0.978006196	-0.152014888	-0.818815882	-0.316726438	-0.818815882	3.02E-06	0.007751262	2.43E-06	1.29E-05	0.147051806	0.096306162	0.207744312	0.00042614	5.39E-05	0.001450693	4.54E-05	0.090793439	0.007862699	0.000662203	8.73E-07	7.96E-05	2.25E-06
HgAffx.10570.1.S1_at	0.511144077	0.507314045	0.576238628	0.321279577	0.229961423	0.380766132	0.509229061	0.37706144	0.507314045	0.37706144	0.160260379	0.478403334	0.104326216	0.039654439	0.309818565	0.302386974	0.387237706	0.126853036	0.166400049	0.120703062	0.147138675	0.615399005	0.052465206	0.055919338	0.063670421	0.140642199	0.032515006
HgAffx.10572.1.S1_at	-0.449362079	-0.19081961	1.547407828	1.877413387	2.407939317	1.762960028	-0.320090845	1.89893014	-0.19081961	1.89893014	3.54E-06	0.18234256	3.88E-06	7.80E-07	0.000105072	0.037399955	0.347046782	0.169921426	1.01E-05	0.133240266	1.74E-05	0.17204552	0.005906296	2.30E-06	8.64E-08	1.69E-06	5.77E-07
HgAffx.10573.1.S1_at	0.261654173	-0.26227137	-1.044940328	-1.179925687	-0.713369394	-0.781525592	-0.000308598	-0.92994025	-0.26227137	-0.92994025	0.003977123	0.103771927	0.000724512	0.005137838	0.028150664	0.501738851	0.18084505	0.204275626	0.059089047	0.358901213	0.012775971	0.37771002	0.205167416	0.089635873	0.000323404	0.013474235	0.001250346
HgAffx.10574.1.S1_at	-0.465500946	-0.523091337	-0.232187366	-0.459637786	-0.310259078	-0.291728147	-0.494296142	-0.323453094	-0.523091337	-0.323453094	0.103440876	0.38810685	0.327931728	0.112200271	0.053772782	0.524107422	0.204002403	0.303912686	0.064280545	0.13001657	0.318601169	0.499029406	0.328597501	0.086359678	0.028345817	0.056178609	0.03820601
HgAffx.10580.1.S1_at	0.136160328	-0.206441725	-0.948054556	-0.689757826	-0.571137768	-0.322280958	-0.035140698	-0.632807777	-0.206441725	-0.632807777	0.034735629	0.136341429	0.003304895	0.005976988	0.012129325	0.278795502	0.131137711	0.017722045	0.22503251	0.207803315	0.046010455	0.634003176	0.111403073	0.076783829	0.000831962	0.024665128	0.001616188
HgAffx.10583.1.S1_at	0.067551476	-0.178342098	0.065069173	-0.081474599	-0.097358826	0.046324845	-0.055395311	-0.016859852	-0.178342098	-0.016859852	0.300655165	0.099088174	0.132544844	0.102026509	0.081981597	0.294860555	0.264554161	0.367960692	0.067463398	0.224625236	0.262212237	0.718401318	0.190520445	0.24200246	0.200524382	0.088870533	0.05179454
HgAffx.10588.1.S1_at	-0.186038322	0.012596502	-0.739189257	-0.722380874	-0.612669785	-0.069164491	-0.08672091	-0.535851102	0.012596502	-0.535851102	0.195347041	0.205954588	0.007334959	0.01634654	0.00366555	0.037115406	0.011571998	0.004258326	0.23221759	0.439727332	0.002502427	0.610769752	0.28751528	0.004566288	0.000912012	0.002355272	0.000624827
HgAffx.10589.1.S1_at	0.02229144	-0.447082631	-0.141251024	0.058421437	0.107412731	0.016933705	-0.212395596	0.010379212	-0.447082631	0.010379212	0.321573003	0.007876592	0.281009583	0.183896673	0.036985613	0.376682149	0.405472653	0.138692398	0.003903887	0.14113253	0.003804086	0.665399971	0.081439383	0.00184205	0.007700692	0.001284832	0.002301527
HgAffx.10590.1.S1_at	0.283808923	0.271628937	0.671284038	0.70070146	0.804061196	1.014793133	0.27771893	0.797709957	0.271628937	0.797709957	0.000464757	0.466068235	0.010195606	0.002976758	0.022438062	0.199678902	0.070295568	0.030044822	0.000534785	0.416102208	0.01408015	0.590547113	0.243143597	0.004177249	0.000114415	0.00111122	0.000532674
HgAffx.10597.1.S1_at	0.720159302	0.395360151	0.19288079	-0.043290102	0.07613583	-0.047163455	0.557759727	0.044640766	0.395360151	0.044640766	4.87E-05	0.018015652	6.39E-05	0.000149006	0.068660468	0.266676677	0.467917254	0.036609277	0.001894528	0.072373225	0.003076276	0.486951324	0.207076319	0.011125587	1.68E-05	0.001999781	6.97E-05
HgAffx.10600.1.S1_at	-0.012829182	0.144994068	0.152801025	0.34859707	0.419156991	0.563862829	0.066082443	0.371104479	0.144994068	0.371104479	0.000119423	0.106691682	0.002237078	0.000672175	0.389632292	0.178372574	0.058232839	0.002162563	0.001114658	0.077929573	0.041357394	0.576811801	0.026055044	0.011148204	0.000200619	0.008510688	0.000244626
HgAffx.10601.1.S1_at	0.368112946	0.07248048	-0.265995751	0.012637126	0.145593862	0.342643656	0.220296713	0.058719723	0.07248048	0.058719723	0.312829805	0.241787722	0.115286434	0.168798172	0.169205729	0.388620598	0.224524995	0.048809575	0.157448045	0.248312541	0.381194653	0.650979308	0.153361916	0.312195842	0.130286513	0.350485207	0.045943438
HgAffx.10607.1.S1_at	0.706501127	0.555218235	0.337827328	0.406731815	0.473317535	0.515784575	0.630859681	0.433415313	0.555218235	0.433415313	0.051085935	0.156406224	0.012115923	0.026340288	0.058773019	0.460562122	0.245183358	0.082605459	0.251106266	0.314475178	0.126499032	0.613953671	0.175854195	0.20661327	0.00603999	0.094314749	0.010892291
HgAffx.10612.1.S1_at	-0.410211667	-0.119375894	-0.117326843	-0.130880502	0.224118975	0.360568743	-0.26479378	0.084120093	-0.119375894	0.084120093	0.00387695	0.171720247	0.105565124	0.008950156	0.404751493	0.400253362	0.067111539	0.041438229	0.031695497	0.44731905	0.41327392	0.365416698	0.128842637	0.083566571	0.011553929	0.131350443	0.008249575
HgAffx.10614.1.S1_at	-2.0020097	-1.762291283	-1.534048498	-1.287081046	-0.373123825	-1.848886696	-1.882150491	-1.260785016	-1.762291283	-1.260785016	0.238485432	0.309781985	0.031242676	0.000536456	0.26197618	0.010279196	0.122811851	0.19017092	0.269295682	0.290567863	0.1189509	0.151859835	0.013189186	0.002223456	0.005512372	0.049500099	0.001251509
HgAffx.1063.1.S1_at	-0.571974816	-1.821434645	-2.085472146	-1.167432211	-1.534583671	-1.22164828	-1.19670473	-1.502284077	-1.821434645	-1.502284077	0.016203845	0.00184321	0.023973606	0.002416693	0.188339443	0.25085924	0.430199133	0.008179018	0.024808065	0.020655351	0.025756796	0.406493084	0.06402687	0.141443245	0.030731771	0.078039951	0.000457521
HgAffx.10631.1.S1_at	0.311317112	-0.545378682	-0.969580294	-0.743089211	-1.012985298	-0.847855017	-0.117030785	-0.893377455	-0.545378682	-0.893377455	6.57E-05	0.001482594	0.000146725	2.83E-05	0.031470356	0.30953701	0.331759418	0.236548414	0.053832	0.172770288	0.160948757	0.366218944	0.401742842	0.015206493	2.26E-05	0.017885717	5.05E-05
HgAffx.10635.1.S1_at	-1.458307522	-1.321120334	-0.422160569	-0.388510367	-0.413814815	-1.083353325	-1.389713928	-0.576959769	-1.321120334	-0.576959769	0.022148183	0.275922592	0.000102332	9.25E-05	0.001139101	0.013092646	0.006664107	0.003324169	0.081236957	0.414707013	0.000441846	0.711895246	0.446023137	0.000397818	1.20E-05	0.000271554	3.54E-05
HgAffx.10646.1.S1_at	1.657602098	1.319054607	1.254678296	0.972875098	0.966449925	0.945874954	1.488328352	1.034969568	1.319054607	1.034969568	2.62E-05	0.007009284	4.45E-05	3.30E-05	0.256188974	0.501555656	0.411127228	0.007704238	0.001921125	0.031139433	0.004385929	0.725406326	0.018498302	0.003157539	1.26E-05	0.002518976	3.32E-05
HgAffx.10657.1.S1_at	0.201548495	0.090064076	-0.811345853	-0.554134891	-0.666346687	-0.601562958	0.145806285	-0.658347597	0.090064076	-0.658347597	0.000125054	0.272178717	0.000214329	7.35E-05	0.000331006	0.429793795	0.393955712	0.084793341	0.000418957	0.089354543	0.001031808	0.552596794	0.199704541	0.000308835	2.87E-06	6.25E-05	2.26E-05
HgAffx.10660.1.S1_at	1.08468917	1.016101544	1.028964394	0.926121795	0.710793328	0.73734181	1.050395357	0.850805332	1.016101544	0.850805332	0.000964479	0.26674713	0.03570666	0.000570133	0.372918475	0.473726409	0.051749841	0.004902744	0.003933759	0.174110892	0.162044584	0.145627457	0.006379086	0.002961801	0.000962776	0.015547015	0.000520482
HgAffx.10671.1.S1_at	-1.397731246	-1.468898461	-0.119800258	-0.069504739	-0.062835209	-0.323701449	-1.433314853	-0.143960414	-1.468898461	-0.143960414	1.84E-05	0.351978082	6.92E-06	4.64E-06	3.20E-05	0.112459015	0.089900319	0.090228155	1.61E-05	0.372403237	1.11E-05	0.730730002	0.357941218	5.59E-06	1.34E-07	1.63E-06	1.14E-06
HgAffx.10674.1.A1_at	-2.06439199	-0.825432661	-0.46015313	-1.8447404	-2.231684705	-2.054930466	-1.444912326	-1.647877175	-0.825432661	-1.647877175	0.323165299	0.00311104	0.182999788	0.19581413	0.140867906	0.39745746	0.302016253	0.000642116	0.001388722	0.006765367	0.005688156	0.421710133	0.000677021	0.000807104	0.090633185	0.003621185	9.53E-05
HgAffx.10674.1.S1_at	-3.01933181	0.257701143	0.863418184	-1.337082011	-2.10937306	-1.974742414	-1.380815334	-1.139444825	0.257701143	-1.139444825	0.01929295	0.000154063	0.002361176	0.028446004	0.125473389	0.482475842	0.154582574	0.000278931	0.000527673	0.006059008	0.005229054	0.325218595	0.000428161	0.000470587	0.126188231	0.002159792	1.70E-05
HgAffx.10677.1.S1_at	1.04439473	1.107538381	1.222936473	0.986451374	1.054025748	0.987422065	1.075966556	1.062708915	1.107538381	1.062708915	0.199772854	0.308543719	0.204963283	0.283896314	0.137129708	0.362775661	0.472639019	0.019455669	0.091776565	0.044906809	0.124495052	0.574770605	0.081200239	0.235377748	0.237602822	0.225735908	0.020059173
HgAffx.10687.1.S1_at	-1.914687656	-1.16486959	-1.667081476	-1.819249358	-1.750999596	-2.003646104	-1.539778623	-1.810244133	-1.16486959	-1.810244133	0.231231536	0.004046791	0.230553995	0.141412364	0.021668743	0.210757557	0.240796973	0.06075732	0.000957214	0.266889868	0.005552214	0.665399971	0.351657041	0.00741937	0.013689674	0.001205711	0.001896635
HgAffx.10689.1.S1_at	0.94184682	1.164024322	1.210225333	1.366885494	1.261592317	1.258654454	1.052935571	1.274339399	1.164024322	1.274339399	0.015609867	0.096975075	0.004598781	0.013941439	0.329210452	0.546173461	0.275678053	0.312063054	0.180592417	0.18471919	0.090908838	0.557865472	0.364104026	0.200950639	0.006714397	0.136795261	0.011892666
HgAffx.10691.1.S1_at	2.037183869	2.81963705	3.100160472	3.010290434	3.137532802	2.696755076	2.428410459	2.986184696	2.81963705	2.986184696	0.000628241	0.000792021	6.47E-05	2.35E-05	0.05572311	0.033793224	0.061398486	0.01387156	0.158345847	0.309748106	0.123275415	0.538518881	0.397562718	0.028595395	5.03E-05	0.081199922	4.18E-05
HgAffx.10691.2.S1_at	2.567697321	3.091391515	3.442542303	3.236799942	3.348049913	2.921881725	2.829544418	3.237318471	3.091391515	3.237318471	0.030274035	0.015671712	0.002021376	0.000693907	0.052491177	0.06725882	0.097545306	0.011254894	0.139999726	0.190473141	0.223207508	0.602998015	0.327125636	0.084999763	0.001329913	0.140150277	0.000784018
HgAffx.10697.1.S1_at	0.309638535	0.329071407	0.839868135	0.844744716	0.564190735	0.280802999	0.319354971	0.632401646	0.329071407	0.632401646	0.295661273	0.458317934	0.005535408	0.061696498	0.014158701	0.150401706	0.016349871	0.007322247	0.262518335	0.453509547	0.010525203	0.33842757	0.107381935	0.094788746	0.004628956	0.025413487	0.002089259
HgAffx.10699.1.S1_at	0.068414408	0.248970898	0.976646322	1.285118346	1.478740509	1.287415816	0.158692653	1.256980249	0.248970898	1.256980249	0.000833225	0.318158829	0.000912292	0.000317132	0.022964068	0.372252714	0.473089496	0.14784848	0.002529894	0.203810316	0.003867471	0.587508726	0.084813379	0.001212562	4.47E-05	0.000852107	0.000291934
HgAffx.1070.1.A1_at	-0.63569363	-0.690039376	-1.593538115	-2.419676744	-2.81930461	-3.016786454	-0.662866503	-2.462326481	-0.690039376	-2.462326481	1.55E-06	0.420355769	1.31E-05	2.63E-06	0.002634929	0.29755613	0.024480606	0.000137541	2.16E-06	0.011314575	3.39E-05	0.261797718	0.000656696	4.98E-06	1.99E-07	3.11E-06	8.31E-07
HgAffx.10702.1.S1_at	0.218523969	-0.184155678	-0.471235957	-0.32124972	-0.136159857	0.012983811	0.017184145	-0.228915431	-0.184155678	-0.228915431	0.045651401	0.008299866	0.000676424	0.005562994	0.028985397	0.226111154	0.027594972	0.002513281	0.055569629	0.172365189	0.149986243	0.355432486	0.022973605	0.27405656	0.002343167	0.255844674	0.000344934
HgAffx.10705.1.S1_at	0.58513787	0.731278515	0.842102859	1.201369424	1.414879349	1.03971721	0.658208193	1.12451721	0.731278515	1.12451721	0.010077446	0.260844419	0.002529575	0.000379378	0.260445086	0.08278024	0.245388101	0.138444428	0.044754587	0.069731668	0.014959289	0.430117826	0.011952606	0.001961354	0.000469602	0.008640357	0.000760137
HgAffx.10707.1.S1_at	-0.336131295	-0.500113143	2.956033783	2.346922548	1.297616245	0.40287718	-0.418122219	1.750862439	-0.500113143	1.750862439	0.007127312	0.31835209	4.36E-06	7.04E-05	3.88E-06	0.021393822	0.000310599	1.65E-05	0.003214248	0.053293327	7.18E-06	0.036221976	0.000427955	6.54E-05	2.52E-07	2.81E-06	5.05E-07
HgAffx.10710.1.S1_at	0.581190243	1.288786157	2.85581674	2.937225052	3.184221016	2.959737468	0.9349882	2.984250069	1.288786157	2.984250069	8.98E-06	0.02561832	1.31E-05	4.97E-06	0.000674257	0.332959327	0.457537649	0.307923022	0.000115611	0.388358544	0.000231001	0.527279943	0.16937869	6.68E-05	4.92E-07	2.50E-05	4.21E-06
HgAffx.10711.1.S1_at	-1.895984696	-2.273924504	-1.428141213	-1.93045461	-1.724911804	-2.081097398	-2.0849546	-1.791151256	-2.273924504	-1.791151256	0.166540167	0.107667316	0.305602201	0.163881578	0.006522564	0.172437766	0.318467087	0.013887048	0.162378188	0.067898882	0.100944912	0.538638449	0.159636552	0.022961784	0.02180948	0.014285566	0.00648431
HgAffx.10712.1.S1_at	-2.060932916	-2.265945705	0.31139796	0.711952025	0.519383742	-0.555826787	-2.163439311	0.246726735	-2.265945705	0.246726735	1.47E-06	0.109340737	1.30E-07	1.31E-07	6.70E-07	0.000386253	6.37E-05	0.000163146	7.90E-07	0.026705053	3.01E-07	0.366473251	0.104926875	2.34E-07	3.98E-09	6.39E-08	4.67E-08
HgAffx.10713.1.S1_at	-4.740946359	-6.563439634	0.351099944	-1.289536392	-1.412733567	-1.266455789	-5.652192996	-0.904406451	-6.563439634	-0.904406451	9.02E-06	0.001803954	1.31E-05	1.21E-05	9.12E-07	0.460562122	0.462143837	0.002512482	7.77E-07	0.010721312	2.52E-06	0.674625166	0.003317217	1.51E-06	3.91E-08	2.50E-07	2.23E-07
HgAffx.10715.1.S1_at	-0.843305117	0.063788641	0.063087688	0.046578961	0.315084356	0.549196709	-0.389758238	0.243486929	0.063788641	0.243486929	0.000246898	0.007845447	0.003672565	0.000699201	0.405817571	0.318040939	0.084410535	0.054403903	0.042732586	0.446655877	0.410028916	0.495090555	0.223350036	0.15894133	0.001029742	0.173228976	0.000820693
HgAffx.10720.1.S1_at	-0.753099248	-0.721909555	-1.115367041	-1.145041835	-1.016867271	-1.300495579	-0.737504402	-1.144442931	-0.721909555	-1.144442931	0.000565211	0.420596543	0.004056597	0.019138793	0.009088037	0.067804595	0.168135014	0.081004877	0.000512599	0.400609097	0.004567956	0.477306359	0.251703624	0.018117023	0.000104969	0.00088125	0.000506966
HgAffx.10721.1.S1_at	1.015472268	-2.9801846	1.405091298	2.162546851	2.627055285	-0.821246999	-0.982356166	1.343361609	-2.9801846	1.343361609	0.002208406	8.84E-05	0.020638832	0.004021324	6.39E-05	0.001117448	0.00104711	0.001722057	0.001121488	0.134858877	1.10E-05	0.525357574	0.0381859	3.33E-06	1.44E-05	3.33E-06	3.30E-06
HgAffx.10724.1.S1_at	2.965226698	2.387639009	1.935900077	1.78289818	1.872698398	1.690927554	2.676432854	1.820606052	2.387639009	1.820606052	1.20E-06	0.000703969	2.77E-06	3.04E-06	0.002938614	0.135473102	0.261882213	0.025994238	6.89E-05	0.141306573	0.000315654	0.54188943	0.30895516	0.000633138	3.14E-07	6.59E-05	1.66E-06
HgAffx.10729.1.S1_at	-2.527309735	-2.592781167	0.023247933	2.056014341	1.953400836	-0.659159489	-2.560045451	0.843375905	-2.592781167	0.843375905	0.011756632	0.463462931	9.56E-05	8.63E-05	0.00648259	0.018553232	0.009476383	0.178957372	0.012041293	0.035196886	0.000169187	0.713370052	0.028213802	0.000137359	1.30E-05	0.000157254	4.15E-05
HgAffx.10734.1.S1_at	-1.048741256	-2.258981661	-0.269668558	-0.304612108	0.332708176	-2.59340812	-1.653861459	-0.708745152	-2.258981661	-0.708745152	0.007372242	0.043928552	0.081320284	0.011189241	0.005865348	0.003491447	0.005474768	0.001933888	0.199435506	0.446213687	0.00423782	0.450350192	0.188265927	0.0007208	0.005532555	0.00291807	0.000235301
HgAffx.10744.1.S1_at	1.425377115	1.781890957	2.261302793	2.20686321	2.252632386	1.900474562	1.603634036	2.155318238	1.781890957	2.155318238	0.003899633	0.032204177	0.000251258	0.000144849	0.009304993	0.065501756	0.065497509	0.021213462	0.163137389	0.370590304	0.011673542	0.674082403	0.443567718	0.005858389	5.48E-05	0.00515806	0.000166158
HgAffx.10744.2.S1_at	1.270750094	1.132965888	1.196195283	1.029376055	0.87267687	0.884997383	1.201857991	0.995811398	1.132965888	0.995811398	0.00044808	0.093956251	0.006546295	0.000345516	0.228265225	0.517291958	0.095331213	0.003290141	0.006277512	0.072620585	0.127209185	0.262858049	0.005447823	0.005870007	0.000704831	0.028434872	0.000358581
HgAffx.10744.3.S1_at	1.16768323	1.192727531	1.730724418	1.49643359	1.389344116	1.230761992	1.18020538	1.461816029	1.192727531	1.461816029	0.250806267	0.449585385	0.033503389	0.07637676	0.010120289	0.301857542	0.121580808	0.010297033	0.272303295	0.149522624	0.061026485	0.599289467	0.061861228	0.120908272	0.006550623	0.033699208	0.00496236
HgAffx.10745.1.S1_at	0.20948811	0.273750475	0.678618966	0.690367516	0.602977152	0.627102934	0.241619292	0.649766642	0.273750475	0.649766642	0.000478682	0.294545355	0.000227371	0.000631408	0.002154292	0.487547161	0.298775019	0.258517676	0.001606293	0.429516548	0.00099225	0.503119583	0.244595198	0.002857614	1.39E-05	0.000301354	0.000114259
HgAffx.10752.1.S1_at	-0.826024006	-0.772503129	-1.781287075	-2.670313699	-2.69402172	-3.060572216	-0.799263567	-2.551548678	-0.772503129	-2.551548678	0.001066099	0.46163113	0.003370747	0.002648663	0.060258114	0.372206774	0.297444625	0.024639053	0.001163649	0.114424222	0.004830558	0.731597159	0.095557412	0.003636552	0.000151048	0.00137083	0.000659714
HgAffx.10760.1.S1_at	-1.198298937	-0.799754266	-0.846079918	-0.509470784	-0.716061411	-0.49796512	-0.999026602	-0.642394308	-0.799754266	-0.642394308	0.000386143	0.019564028	0.000473028	0.003003687	0.335386908	0.169141988	0.457773383	0.022385013	0.028105635	0.054029181	0.044338135	0.379280322	0.232589545	0.233290853	0.00080176	0.08723887	0.00075334
HgAffx.1077.1.A1_at	1.251962739	0.970103109	0.628963772	0.420333682	0.181066742	0.06465058	1.111032924	0.323753694	0.970103109	0.323753694	0.000178121	0.156092275	0.001691503	0.000320208	0.088093255	0.409353273	0.11127171	0.016801697	0.001184944	0.228740758	0.019891107	0.466499776	0.058273212	0.00305173	6.65E-05	0.002224056	0.000256993
HgAffx.10771.1.S1_at	1.907287481	1.823534803	1.82216207	1.499573537	1.318400529	1.356964426	1.865411142	1.499275141	1.823534803	1.499275141	0.007179853	0.373363658	0.02598162	0.004829557	0.404862032	0.504956377	0.292578312	0.022723056	0.016905611	0.110193196	0.073393936	0.516497234	0.029102002	0.014319225	0.003544593	0.028842076	0.004000063
HgAffx.10772.1.S1_at	2.830485696	2.859434609	2.732604122	2.682841109	2.810207531	2.459666671	2.844960152	2.671329858	2.859434609	2.671329858	0.011133048	0.43701644	0.128440257	0.276683586	0.20467665	0.0626551	0.125383122	0.048805906	0.009607812	0.376505748	0.134479521	0.531003111	0.323459863	0.286596805	0.023574666	0.058890979	0.01480227
HgAffx.10776.1.S1_at	-0.260596343	-0.896235688	-0.644320545	-0.535039609	-0.4053439	-1.012260959	-0.578416016	-0.649241253	-0.896235688	-0.649241253	0.000981701	0.006655376	0.064590385	0.14929996	0.111631772	0.023216229	0.032633641	0.039491502	0.193510784	0.311433636	0.045295628	0.574906621	0.146548476	0.01215952	0.160203338	0.052489763	0.001556716
HgAffx.10777.1.S1_at	1.03307644	1.286305094	0.990636401	1.189071306	1.381533122	1.273723946	1.159690767	1.208741194	1.286305094	1.208741194	0.134111537	0.220937525	0.204625685	0.069131924	0.146709816	0.441767065	0.395840657	0.142237424	0.305624618	0.26692663	0.328229164	0.564193431	0.111379462	0.278817245	0.220640299	0.274858994	0.06758832
HgAffx.10778.1.S1_at	-4.217250487	-4.060688612	-4.094177554	-3.761559416	-4.373157603	-3.817729397	-4.13896955	-4.011655992	-4.060688612	-4.011655992	0.236163589	0.444465732	0.229343438	0.271009686	0.398707912	0.389544206	0.461292918	0.326423931	0.264378155	0.371649798	0.344260439	0.589786942	0.384685387	0.286596805	0.238010535	0.347769376	0.121701257
HgAffx.10782.1.S1_at	-0.299248541	-0.034763042	-0.414404115	-0.356067266	-0.295155521	-0.738081598	-0.167005792	-0.450927125	-0.034763042	-0.450927125	0.007213678	0.091491596	0.257496388	0.298271296	0.026390771	0.039613205	0.039755198	0.036005359	0.000726724	0.368398892	0.039950314	0.655191467	0.263912133	0.059083823	0.004124247	0.00381093	0.002391457
HgAffx.10785.1.A1_at	-3.485866163	-3.106422627	-3.184021243	-3.512864092	-3.108401816	-3.849426514	-3.296144395	-3.413678416	-3.106422627	-3.413678416	0.206647659	0.32787954	0.327247789	0.187441128	0.379965872	0.24142552	0.343083804	0.155594307	0.104837551	0.332363789	0.263850675	0.597333979	0.430599691	0.360671821	0.223177811	0.223566943	0.09527951
HgAffx.10785.1.S1_at	-0.794083249	-0.586820842	-0.527985956	0.078176918	-0.203558762	-0.513567303	-0.690452045	-0.291733776	-0.586820842	-0.291733776	0.078976762	0.222542528	0.00101746	0.006658106	0.344530624	0.173482967	0.025506787	0.380469147	0.248851311	0.030705219	0.007278941	0.399642662	0.11004699	0.0467437	0.003313483	0.047454488	0.002220908
HgAffx.10788.1.S1_at	2.015027059	3.465360062	2.483116149	0.936400558	0.455866899	1.811028433	2.74019356	1.42160301	3.465360062	1.42160301	0.197966242	0.002186198	0.004084323	0.000426301	0.013430653	0.010409223	0.032362282	0.039648746	0.000408455	0.006285235	5.50E-05	0.373384295	0.000532233	1.14E-05	3.59E-05	2.50E-05	1.54E-05
HgAffx.10799.1.A1_at	-2.3574281	-1.904203756	-2.478433108	-2.294986583	-1.923256263	-2.039058897	-2.130815928	-2.183933713	-1.904203756	-2.183933713	0.186123543	0.230841366	0.308387181	0.129032351	0.138586051	0.493248893	0.339958661	0.177943817	0.260761073	0.365685389	0.217935218	0.557609397	0.172797689	0.353015709	0.245922822	0.1934379	0.085795772
HgAffx.10799.1.S1_at	-0.222219081	0.860177797	0.600192375	0.263094669	0.725289823	0.674207092	0.318979358	0.56569599	0.860177797	0.56569599	0.000564696	0.000657657	0.014370491	0.000372669	0.122041036	0.489787048	0.064551831	0.308548662	0.139443076	0.104249315	0.009284665	0.180116515	0.298570421	0.210459547	0.020570154	0.040781203	0.000340103
HgAffx.108.1.A1_at	-4.119283603	-3.280519319	-3.670158294	-4.056365404	-3.69546333	-3.046530695	-3.699901461	-3.617129431	-3.280519319	-3.617129431	0.122676531	0.27248881	0.323709962	0.224708724	0.322859383	0.386448995	0.238364964	0.253748105	0.272466799	0.370609883	0.239031004	0.665799578	0.451009123	0.2747158	0.25639132	0.270763105	0.106164639
HgAffx.108.1.S1_at	0.388439066	0.133425523	-0.127574702	0.28074031	0.529989623	0.450452395	0.260932295	0.283401906	0.133425523	0.283401906	0.265291151	0.163405257	0.222672161	0.167367389	0.127363301	0.452499333	0.268480287	0.011827756	0.061857676	0.074511256	0.242292637	0.431092756	0.012882816	0.038819538	0.246434978	0.156420419	0.007447198
HgAffx.10800.1.S1_at	-4.025229795	-4.127064158	-4.54833704	-4.083130192	-4.586236688	-5.664172033	-4.076146977	-4.720468988	-4.127064158	-4.720468988	0.060923663	0.462457038	0.324821459	0.201997744	0.318408686	0.283601843	0.137114929	0.15793373	0.074775604	0.354107671	0.415019479	0.638443771	0.448762846	0.267722227	0.105951074	0.204540484	0.074087729
HgAffx.10807.1.S1_at	1.334289619	0.981836382	0.760626258	0.797193412	0.909529207	0.772359605	1.158063001	0.80992712	0.981836382	0.80992712	0.002900814	0.048785282	0.004051513	0.010173398	0.118784822	0.329114957	0.441598411	0.380010421	0.092373498	0.407335498	0.153762991	0.587137444	0.231681509	0.264789797	0.00195503	0.094545176	0.004348592
HgAffx.10808.1.S1_at	-0.881778433	-0.353753271	-0.181399242	0.06471107	0.42579365	0.141377092	-0.617765852	0.112620643	-0.353753271	0.112620643	4.84E-06	0.001157327	1.12E-05	1.04E-06	0.084280874	0.04998207	0.297444625	0.009581013	0.000660199	0.05583837	0.002699004	0.067040833	0.000800454	4.73E-05	9.22E-07	0.000245534	2.65E-06
HgAffx.10809.1.A1_at	-4.753212431	-3.829058549	-4.278124248	-2.451814687	-2.953590891	-3.434068596	-4.29113549	-3.279399606	-3.829058549	-3.279399606	0.007682031	0.063542347	0.000413307	0.001458354	0.188777282	0.279570935	0.065084187	0.05652436	0.157814763	0.012278063	0.011032507	0.47796577	0.022392575	0.045579288	0.001814752	0.076390887	0.000729657
HgAffx.10809.1.S1_at	-0.143400289	-0.491302898	-0.859087144	-0.774524931	-0.539506579	-0.42854269	-0.317351594	-0.650415336	-0.491302898	-0.650415336	0.012236932	0.012443827	0.000188176	0.002372882	0.009375324	0.28987536	0.020115613	0.003366224	0.210222192	0.276585261	0.021093559	0.233758843	0.022121256	0.26804527	0.000272896	0.048803942	0.000168362
HgAffx.10813.1.S1_at	3.505743463	2.201168939	0.828840414	-0.269878927	-0.809290341	-0.554131706	2.853456201	-0.20111514	2.201168939	-0.20111514	7.48E-08	0.000131944	1.35E-07	6.02E-08	0.000125534	0.18687281	0.120967659	7.07E-05	3.43E-07	0.00217379	2.13E-06	0.102444161	5.86E-05	4.35E-07	6.50E-09	2.89E-07	4.89E-08
HgAffx.10814.1.S1_at	2.901185368	2.640419851	2.742463483	1.35669885	0.588039424	-0.436843143	2.77080261	1.062589653	2.640419851	1.062589653	2.11E-06	0.25914341	0.000333262	2.18E-05	0.33239869	0.023216229	0.00100768	1.14E-05	4.46E-06	0.006903941	0.001804789	0.157281246	0.000238687	8.03E-05	3.68E-06	8.18E-05	1.95E-06
HgAffx.10815.1.S1_at	-3.103982619	-2.913552131	-3.166010718	-3.10105598	-3.221355761	-3.421844693	-3.008767375	-3.227566788	-2.913552131	-3.227566788	0.194365265	0.388766459	0.334189589	0.25877021	0.291975753	0.451026737	0.316179642	0.274878634	0.128402186	0.430015988	0.331387376	0.690780398	0.432514679	0.225541631	0.147550981	0.184797949	0.1155049
HgAffx.10817.1.S1_at	1.71422942	0.802209797	0.456426135	0.311471758	0.456324487	0.475695927	1.258219609	0.424979577	0.802209797	0.424979577	2.44E-05	0.000702778	1.51E-05	2.31E-05	0.045229874	0.525279652	0.235628821	0.37001013	0.03495816	0.248505783	0.010945884	0.538564194	0.456695916	0.033170054	7.92E-06	0.009139683	2.06E-05
HgAffx.10821.1.A1_at	-1.442068079	-1.697558434	-1.206247863	-0.792746534	-0.295226947	-1.579991842	-1.569813257	-0.968553297	-1.697558434	-0.968553297	0.183699361	0.160661185	0.004202445	0.000127493	0.026506346	0.001454884	0.007221258	0.05067385	0.203747475	0.071019111	0.001207316	0.160217098	0.002749958	6.05E-05	0.000237871	0.00072479	5.61E-05
HgAffx.10821.1.S1_at	1.346988834	1.30473642	1.796169532	1.781672274	1.74063089	1.620520636	1.325862627	1.734748333	1.30473642	1.734748333	0.019950425	0.399565948	0.002663677	0.003744244	0.003923827	0.290429928	0.165159656	0.095034094	0.013218894	0.433145595	0.002805227	0.66900266	0.347122309	0.003534876	0.000119669	0.0009195	0.000754904
HgAffx.10823.1.S1_at	1.199800945	-0.206891429	-0.601440505	-0.515341994	-0.262707479	0.146418842	0.496454758	-0.308267784	-0.206891429	-0.308267784	0.001689775	0.001032412	0.000104178	0.00022199	0.1087719	0.177582661	0.045342547	0.015102326	0.093173622	0.385224156	0.157349349	0.525478416	0.166181329	0.318886031	0.00030822	0.258449634	0.000123824
HgAffx.10824.1.S1_at	1.07161671	0.315188826	0.234045412	0.365351261	0.461113886	0.705374826	0.693402768	0.441471346	0.315188826	0.441471346	0.003137928	0.000163274	7.31E-05	0.000145284	0.23520683	0.076719101	0.018306981	0.001765471	0.002744538	0.17826853	0.308217652	0.531961645	0.056768548	0.095618517	0.001175872	0.077228353	3.42E-05
HgAffx.10827.1.S1_at	-5.354341171	-5.00546555	-5.093507461	-4.254336237	-5.30380258	-5.88812291	-5.179903361	-5.134942297	-5.00546555	-5.134942297	0.177187977	0.362675816	0.067380508	0.290288006	0.380531512	0.339954884	0.055661477	0.150962096	0.101933291	0.192164485	0.175340573	0.381607705	0.39014163	0.273124614	0.262143032	0.31373016	0.04637896
HgAffx.10828.1.S1_at	-0.892362177	-0.514174655	-1.344495565	-2.557821801	-2.996508944	-2.45090827	-0.703268416	-2.337433645	-0.514174655	-2.337433645	0.001078763	0.223430746	0.000796589	0.00016069	0.038552819	0.184030399	0.410339652	0.011106907	0.000370396	0.024389085	0.000443221	0.45375554	0.003580524	9.75E-05	2.19E-05	0.000135312	5.85E-05
HgAffx.10829.1.S1_at	-3.388017701	-3.279143773	-3.488320137	-3.640176521	-2.891321983	-2.823535798	-3.333580737	-3.21083861	-3.279143773	-3.21083861	0.18263201	0.453217878	0.270581538	0.184590469	0.350619777	0.533434257	0.229655876	0.202615948	0.208752666	0.41652378	0.312633944	0.521801287	0.273611058	0.256177052	0.234341795	0.339898841	0.105944753
HgAffx.10830.1.S1_at	1.550669079	0.953196498	0.644511766	0.505573315	0.734798999	0.614585052	1.251932789	0.624867283	0.953196498	0.624867283	9.87E-05	0.00437286	6.00E-05	0.000226764	0.050831221	0.346022021	0.301085717	0.351993925	0.024882074	0.243532079	0.011949801	0.36981685	0.312907317	0.088504571	3.43E-05	0.012239059	0.000100171
HgAffx.10831.1.S1_at	-3.485208946	-2.624702328	-3.424420147	-3.978734334	-3.948572025	-3.863821577	-3.054955637	-3.803887021	-2.624702328	-3.803887021	0.225680615	0.197756577	0.20138817	0.187843374	0.174003976	0.526370191	0.442268695	0.261788973	0.059968936	0.284935372	0.066643258	0.732032018	0.289434974	0.057866762	0.044925147	0.039630598	0.057909682
HgAffx.10832.1.S1_at	-3.780245436	-2.075811377	-0.340013313	-1.599977354	-2.72374789	-2.314765923	-2.928028406	-1.74462612	-2.075811377	-1.74462612	0.033351258	0.043541426	0.007930643	0.069599302	0.034439112	0.410789597	0.246370944	0.017722045	0.256590594	0.112984257	0.269244045	0.369901263	0.01561263	0.176934038	0.009305064	0.239022319	0.002204368
HgAffx.10833.1.S1_at	0.464193932	0.222396887	0.266177255	0.235093845	0.335366285	-0.056541597	0.34329541	0.195023947	0.222396887	0.195023947	0.000204327	0.028736344	0.017021588	0.074604141	0.304244655	0.01085081	0.021192251	0.006196107	0.008136292	0.382629317	0.394706958	0.487979651	0.279493211	0.120773576	0.009601465	0.282071735	0.000797971
HgAffx.10835.1.S1_at	-4.607697659	-2.958793055	-3.853907729	-4.416858228	-4.167444203	-5.55591518	-3.783245357	-4.498531335	-2.958793055	-4.498531335	0.084920849	0.041496559	0.281009583	0.186443406	0.137932652	0.10926741	0.123689884	0.025280938	0.002887591	0.270981403	0.045517943	0.666239937	0.352805616	0.061823979	0.042945671	0.012190276	0.007977674
HgAffx.10837.1.S1_at	-4.46488052	-5.676634868	-2.985109835	-2.709688472	-2.832606449	-3.298068348	-5.070757694	-2.956368276	-5.676634868	-2.956368276	0.085128834	0.147906669	0.033449478	0.03574782	0.013152037	0.415431496	0.312673788	0.316261402	0.01184521	0.386043297	0.006361276	0.713901573	0.419558503	0.00618025	0.001091552	0.002097955	0.004762957
HgAffx.10847.1.S1_at	-3.513734612	-4.158241409	-4.208032581	-4.105739454	-4.420837299	-3.902748893	-3.835988011	-4.159339557	-4.158241409	-4.159339557	0.221221222	0.262628375	0.173771554	0.091881891	0.392665971	0.371743043	0.413802795	0.303761614	0.252375185	0.429425535	0.409235983	0.651528566	0.391620321	0.286596805	0.152185584	0.361212233	0.105739485
HgAffx.10852.1.S1_at	-3.798869092	-3.81228936	-3.529906222	-4.438553626	-3.34174728	-4.416980916	-3.805579226	-3.931797011	-3.81228936	-3.931797011	0.196466162	0.480590096	0.199046232	0.213469795	0.343929239	0.263261004	0.470741997	0.186065446	0.19954917	0.2383738	0.266016159	0.466067245	0.413725027	0.256723944	0.241489946	0.329505693	0.097198681
HgAffx.10858.1.S1_at	1.75539295	2.125715418	1.148661609	1.283147304	0.932001811	0.775437729	1.940554184	1.034812113	2.125715418	1.034812113	0.002956561	0.158713362	0.053465798	0.006429783	0.007906411	0.407382443	0.096061289	0.113763855	0.000605293	0.344693678	0.010954541	0.433284014	0.269034324	0.001517194	0.000173899	0.000572468	0.00078173
HgAffx.10859.1.S1_at	2.797209722	2.388362591	2.229016683	2.063016835	2.092422302	1.855361731	2.592786157	2.059954388	2.388362591	2.059954388	7.73E-06	0.004221405	4.90E-05	5.02E-05	0.097429877	0.077790992	0.076271647	0.004780614	0.00039809	0.123097516	0.00891877	0.681948506	0.152201613	0.010829965	7.48E-06	0.001833554	2.20E-05
HgAffx.10862.1.S1_at	-0.062223697	-0.213026442	-1.136467352	-0.835085174	-0.923292953	-0.584612332	-0.13762507	-0.869864453	-0.213026442	-0.869864453	0.045651401	0.356690672	0.012993488	0.006856833	0.012519545	0.257531214	0.273206615	0.05511276	0.099014268	0.224051406	0.04259958	0.679657939	0.283155518	0.022216895	0.000957693	0.011146467	0.003535905
HgAffx.10865.1.A1_at	-3.862511402	-3.72579781	-3.677330367	-5.091712874	-4.964582119	-5.95171228	-3.794154606	-4.92133441	-3.72579781	-4.92133441	0.000959683	0.417537839	0.014684133	0.019002744	0.385509864	0.101435783	0.101554476	0.001400413	0.00082925	0.033369192	0.014784928	0.687660769	0.03007493	0.017625038	0.001381018	0.006902884	0.000594018
HgAffx.10865.1.S1_at	-3.279126249	-1.598869963	-2.548093575	-2.649859772	-2.419603017	-2.236614028	-2.438998106	-2.463542598	-1.598869963	-2.463542598	0.004173499	0.000941131	0.034769105	0.009485974	0.014705998	0.403799045	0.174235214	0.174589613	0.034990661	0.384569621	0.007175709	0.579181389	0.362054291	0.016822468	0.257675981	0.004208733	0.001137124
HgAffx.10866.1.S1_at	-0.10040218	0.113076825	-0.949967393	-0.554725297	0.081492281	-0.235884207	0.006337322	-0.414771154	0.113076825	-0.414771154	0.254458855	0.337833935	0.101845766	0.209893112	0.016611907	0.328361536	0.268128869	0.049509922	0.143968186	0.211629371	0.064324767	0.321459158	0.025200261	0.344152318	0.030383896	0.049931425	0.011542976
HgAffx.10867.1.S1_at	-4.878055055	-5.31013039	-4.469604779	-4.354829159	-4.478968708	-5.208076216	-5.094092723	-4.627869716	-5.31013039	-4.627869716	0.24882871	0.355317677	0.207627246	0.213520856	0.185202554	0.327073295	0.2342708	0.195201158	0.293023519	0.429425535	0.157674727	0.711895246	0.454484604	0.155249697	0.121426468	0.145314731	0.093901517
HgAffx.10869.1.S1_at	-0.337646591	-0.151423311	-1.319344935	-1.143661821	-0.931947805	-0.796837978	-0.244534951	-1.047948135	-0.151423311	-1.047948135	0.087086812	0.349866715	0.020638832	0.045645253	0.009304993	0.456918276	0.23824605	0.091480712	0.043899811	0.339060071	0.014030107	0.610854169	0.192173547	0.028046159	0.001431297	0.005545497	0.005464051
HgAffx.10876.1.S1_at	-0.405127465	-0.491768186	-0.981825938	-1.319487984	-1.06601762	0.006840898	-0.448447826	-0.840122661	-0.491768186	-0.840122661	0.101477133	0.42426306	0.011662857	0.032157207	0.111631772	0.031875035	0.008745351	0.012602089	0.076205638	0.229710884	0.02630397	0.574741545	0.40148359	0.063656118	0.030194221	0.10406969	0.003116269
HgAffx.10879.1.S1_at	0.091574601	0.172641203	0.071369201	0.142162387	0.178600992	0.285124145	0.132107902	0.169314181	0.172641203	0.169314181	0.04103862	0.288043399	0.236549778	0.149353765	0.193712148	0.28987536	0.164630238	0.043968391	0.125195596	0.300176602	0.35651663	0.668672578	0.213686934	0.350332026	0.175052705	0.353929861	0.050697054
HgAffx.10880.1.S1_at	-0.142816179	0.207343644	-0.296136531	0.123089303	0.246071561	0.459219158	0.032263732	0.133060873	0.207343644	0.133060873	0.002391906	0.055286647	0.060211356	0.016575375	0.013501261	0.223198812	0.074351339	0.001555057	0.069542554	0.047284579	0.299610036	0.574162853	0.013870503	0.31206521	0.107675118	0.237153657	0.001393971
HgAffx.10881.1.S1_at	-2.431479158	-2.536058618	-2.879300734	-4.004389497	-4.683209219	-2.935457008	-2.483768888	-3.625589115	-2.536058618	-3.625589115	0.171728875	0.447784883	0.017517884	0.002940467	0.290211842	0.052872751	0.118610082	0.377080857	0.202318009	0.108890336	0.033862783	0.493157358	0.026055044	0.005820806	0.005952585	0.031790589	0.004106462
HgAffx.10883.1.S1_at	-2.408152546	-3.00466178	-2.447429107	-2.75388494	-3.135863188	-3.389244163	-2.706407163	-2.931605349	-3.00466178	-2.931605349	0.006556892	0.085248856	0.128821367	0.020679568	0.080106936	0.352950496	0.084606678	0.01312248	0.110238768	0.240778787	0.239126397	0.459907729	0.060740412	0.276460569	0.091662087	0.302375238	0.008664996
HgAffx.10885.1.S1_at	-2.282288795	-2.33459979	-2.499720924	-2.802298255	-2.611255005	-2.94905574	-2.308444293	-2.715582481	-2.33459979	-2.715582481	0.025413676	0.446089752	0.055281974	0.113370982	0.289773394	0.270803301	0.363004846	0.098709134	0.03685437	0.232831518	0.098932526	0.608522562	0.373549054	0.173561356	0.01983994	0.073537108	0.033585403
HgAffx.10887.1.S1_at	2.053544681	0.036224719	3.334147691	3.521848622	3.691227797	3.21333531	1.0448847	3.440139855	0.036224719	3.440139855	0.002697693	0.000384406	0.000778525	0.000341106	2.89E-05	0.184681245	0.248760351	0.312563649	6.43E-06	0.322096426	9.73E-06	0.629872195	0.194586973	3.39E-06	6.57E-07	1.09E-06	2.99E-06
HgAffx.10890.1.S1_at	1.288372334	1.345491786	1.21113806	1.153255711	1.296260065	1.451781768	1.31693206	1.278108901	1.345491786	1.278108901	0.037326023	0.315607566	0.064288117	0.286281772	0.095902007	0.129624637	0.013923114	0.014516608	0.101751174	0.300113954	0.035155616	0.337739443	0.219974852	0.239084278	0.147542773	0.152246427	0.008076188
HgAffx.10892.1.S1_at	0.512135522	0.301290019	-0.237109478	-0.343123302	-0.0738736	-0.241269486	0.40671277	-0.223843966	0.301290019	-0.223843966	0.002009993	0.216343465	0.001078916	0.006604896	0.021288298	0.334507882	0.352854241	0.391038975	0.011943301	0.333337325	0.008072533	0.413581063	0.25932988	0.048255389	0.000209825	0.005027784	0.00117796
HgAffx.10893.1.S1_at	-3.767431964	-3.12823912	-2.712973775	-2.737585444	-1.178182281	0.386852922	-3.447835542	-1.560472145	-3.12823912	-1.560472145	3.98E-06	0.119464525	0.015236166	8.39E-05	0.183121932	0.015698403	0.000341268	9.31E-05	1.51E-05	0.447173824	0.196087428	0.050010458	0.007969769	0.000850711	1.66E-05	0.00065424	7.97E-06
HgAffx.10895.1.S1_at	-1.022306583	-4.110058478	0.412106943	1.25136641	1.929088463	-3.382765734	-2.56618253	0.052449021	-4.110058478	0.052449021	0.019782034	0.015579686	0.024271493	0.007240009	0.002897565	0.004662413	0.004417302	0.004401314	0.184610673	0.265856412	0.000622847	0.597333979	0.128499132	0.000230114	0.000798917	0.00045572	0.000133511
HgAffx.10896.1.S1_at	-0.615886665	-0.711305502	-1.006327225	-1.078126165	-1.017782652	-1.634271608	-0.663596083	-1.184126912	-0.711305502	-1.184126912	2.85E-06	0.229376389	0.000521259	0.000987969	0.01297586	0.001686539	0.001273331	0.000212284	6.98E-06	0.280499564	0.00344742	0.603694006	0.431543425	0.006598203	5.27E-06	0.000132267	7.51E-06
HgAffx.10903.1.S1_at	0.685275361	0.453395808	0.036625887	0.392365807	0.582180767	0.565468902	0.569335584	0.394160341	0.453395808	0.394160341	0.237850954	0.264151488	0.12386224	0.23231313	0.098071512	0.53824431	0.321417904	0.048463461	0.239586243	0.167965285	0.371979024	0.58749872	0.066844741	0.259891817	0.099598814	0.303458579	0.03302685
HgAffx.10911.1.S1_at	1.481141964	1.55552771	2.156116399	1.95078702	2.036725006	1.7074	1.518334837	1.962757106	1.55552771	1.962757106	0.026748091	0.308568357	0.000950545	0.000292115	0.000905425	0.034536388	0.056497039	0.002444964	0.08098363	0.089110124	0.00425912	0.561224852	0.192241325	0.001171358	3.43E-05	0.000679746	9.36E-05
HgAffx.10913.1.S1_at	2.159078927	1.551313785	1.603403458	1.333166987	1.248330308	1.045409873	1.855196356	1.307577656	1.551313785	1.307577656	8.92E-05	0.008645851	0.000657813	0.000307483	0.34395707	0.257531214	0.121579887	0.009088472	0.009704415	0.135452815	0.140312361	0.640153559	0.067991696	0.061579442	0.000242089	0.055759432	0.000266144
HgAffx.10917.1.S1_at	-0.989650714	0.333732321	-0.177184582	-0.603867063	-0.785526739	-0.934215455	-0.327959196	-0.62519846	0.333732321	-0.62519846	0.280913005	0.000547592	0.052505716	0.136721316	0.038027132	0.381502109	0.146782095	0.006952779	0.000240529	0.091720472	0.002301939	0.560675976	0.028986617	0.000673769	0.019542789	0.000348919	0.000203561
HgAffx.10920.1.S1_at	-0.248831075	-0.101941076	0.965200208	1.294145928	1.674174554	1.564811805	-0.175386075	1.374583124	-0.101941076	1.374583124	6.28E-05	0.349866715	0.000212129	4.28E-05	0.005006878	0.454180798	0.240276382	0.034640591	0.000143495	0.186753667	0.000725799	0.401319118	0.032589336	0.000124067	4.19E-06	7.59E-05	2.80E-05
HgAffx.10922.1.S1_at	-0.324269098	-0.413706174	-0.70767347	-0.550032842	-0.523244464	-0.362266707	-0.368987636	-0.535804371	-0.413706174	-0.535804371	0.289165327	0.364484822	0.105044025	0.111939883	0.093802227	0.328361536	0.236091727	0.056095499	0.264199152	0.259540947	0.24721223	0.713370052	0.219611202	0.235377748	0.056754191	0.182905619	0.044155988
HgAffx.10923.1.S1_at	2.255418261	-0.131506869	-0.359577151	0.267413287	0.483213894	1.080213572	1.061955696	0.3678159	-0.131506869	0.3678159	0.000348604	2.17E-05	1.54E-05	2.45E-05	0.188048407	0.058314594	0.013158795	0.000295456	0.000368153	0.039751454	0.073238854	0.525456793	0.009011638	0.014949162	0.000288109	0.012399019	3.91E-06
HgAffx.10932.1.S1_at	-0.14286933	-0.377288821	-0.577606536	-0.289545153	-0.401337442	-0.443699241	-0.260079076	-0.428047093	-0.377288821	-0.428047093	0.052363493	0.162743111	0.169904032	0.067843194	0.163549386	0.497293667	0.27033959	0.224736846	0.247861519	0.124357559	0.304943661	0.606544829	0.221484141	0.333876753	0.051460674	0.28425658	0.036579305
HgAffx.10933.1.S1_at	0.430248999	0.290270444	0.135545522	0.216086084	0.282820039	0.513196989	0.360259722	0.286912159	0.290270444	0.286912159	0.214126857	0.244140049	0.077750404	0.12338455	0.178334098	0.172030972	0.078668867	0.021039897	0.072960317	0.331447167	0.303174526	0.647309766	0.219974852	0.351699179	0.136768193	0.355744269	0.023969807
HgAffx.10936.1.S1_at	-1.078096977	-0.04828781	-0.177009007	-0.083886452	-0.421088459	-0.790881879	-0.563192394	-0.368216449	-0.04828781	-0.368216449	0.072781919	0.001033643	0.000427191	0.003676684	0.263204667	0.12066407	0.012476625	0.009723539	0.002591039	0.34861031	0.384254709	0.327375231	0.16994254	0.048152601	0.04584117	0.035792595	0.00031978
HgAffx.10938.1.S1_at	-1.551896691	-1.984460061	-2.118478556	-1.807346069	-1.634218826	-3.118370925	-1.768178376	-2.169603594	-1.984460061	-2.169603594	0.009313938	0.289158045	0.2423374	0.276661575	0.35635006	0.056273761	0.053521374	0.063635253	0.035372295	0.329231285	0.350465537	0.677378515	0.24965977	0.228952176	0.087582099	0.272165605	0.017764739
HgAffx.10942.1.S1_at	-0.162200565	0.698306146	-0.572426772	-1.445125299	-2.115263592	-3.548710519	0.268052791	-1.920381546	0.698306146	-1.920381546	2.06E-05	0.067068218	0.007524557	0.000664676	0.015794199	0.026827145	0.003214492	0.000164208	6.40E-06	0.080049716	0.000855387	0.363545058	0.010019161	0.000121941	8.77E-06	3.57E-05	1.18E-05
HgAffx.10948.1.S1_at	2.234407582	1.994624565	1.996387718	1.876958303	1.796658337	1.538472832	2.114516073	1.802119297	1.994624565	1.802119297	6.83E-06	0.011643321	0.000557427	0.000133765	0.401387258	0.023220054	0.004357599	0.000325471	0.000138986	0.124783103	0.08980787	0.484224443	0.029353705	0.015176476	3.21E-05	0.005514894	2.43E-05
HgAffx.10950.1.S1_at	0.916161945	0.809195599	0.917758518	0.810029845	0.636346759	0.846233478	0.862678772	0.80259215	0.809195599	0.80259215	0.197741703	0.235347214	0.142837876	0.012253294	0.187695072	0.115338547	0.399646725	0.245425495	0.253327659	0.230900358	0.422007798	0.357091903	0.033500256	0.073841461	0.12323459	0.346858245	0.022861823
HgAffx.10962.1.S1_at	-1.89514656	-0.045094869	0.147331664	-0.10963581	-0.255914151	-1.818608075	-0.970120715	-0.509206593	-0.045094869	-0.509206593	0.286555156	0.000982888	0.00040125	0.000557278	0.286144222	0.008534002	0.003220347	0.000565814	0.0004778	0.286230292	0.383282558	0.653206287	0.187032735	0.23333044	0.019905566	0.062308232	7.24E-05
HgAffx.10965.1.S1_at	-1.555584123	-1.688152904	-1.728523263	-0.74069713	-1.350020102	-3.001272497	-1.621868514	-1.705128248	-1.688152904	-1.705128248	0.001608999	0.397748935	0.024284096	0.198015074	0.383610787	0.007971612	0.000952273	0.005965684	0.003302224	0.040900368	0.021172649	0.338993664	0.210746063	0.168161532	0.212625915	0.35022271	0.000435243
HgAffx.10966.1.S1_at	0.035849345	0.017881251	-0.102693024	0.037971724	-0.093639967	-0.247673136	0.026865298	-0.101508601	0.017881251	-0.101508601	0.009236513	0.444545486	0.331504731	0.086137073	0.15219157	0.178705347	0.030106567	0.102055028	0.014333573	0.1586501	0.379917799	0.426773675	0.437631816	0.138264292	0.022830069	0.081323709	0.012502666
HgAffx.10968.1.S1_at	0.366563046	-2.904150664	-0.378109732	1.403406506	1.337669156	-2.135279243	-1.268793809	0.056921672	-2.904150664	0.056921672	0.001304528	0.000910729	0.053649596	0.055046836	0.003934018	0.003056431	0.001331053	0.013232345	0.099304168	0.033653206	0.000110567	0.718716956	0.025474511	8.13E-05	0.002068247	0.000155518	3.73E-05
HgAffx.10970.1.S1_at	-3.818390945	-3.189960581	-0.503759146	-0.605103565	-0.282105319	-0.853106604	-3.504175763	-0.561018658	-3.189960581	-0.561018658	0.001326968	0.263557735	0.000916147	0.000433819	0.006400969	0.349531583	0.397417782	0.287215606	0.005682062	0.429380853	0.005156659	0.647937775	0.387674822	0.002238502	4.06E-05	0.000924263	0.000319266
HgAffx.10973.1.S1_at	0.076354598	-0.099154922	-0.249921521	-0.354878757	-0.439153865	-0.481623391	-0.011400162	-0.381394383	-0.099154922	-0.381394383	0.001055196	0.15788617	0.004678983	0.001515667	0.1581019	0.475275039	0.246120951	0.064218425	0.008989689	0.270273717	0.054031301	0.602836051	0.135056771	0.016939153	0.00044579	0.012912015	0.001634536
HgAffx.10982.1.S1_at	-1.533448855	-1.881600238	0.244498357	1.780625337	0.751777073	-0.1554582	-1.707524547	0.655360642	-1.881600238	0.655360642	0.010492255	0.311632819	9.16E-05	0.000707297	0.003786554	0.134687607	0.009774764	0.216655176	0.004438701	0.030900727	9.90E-05	0.258858378	0.219557261	0.000534459	1.64E-05	0.000132267	6.29E-05
HgAffx.10986.1.S1_at	3.525386251	3.331583535	3.51076384	3.518007781	3.655375751	3.356967432	3.428484893	3.510278701	3.331583535	3.510278701	0.136373738	0.202439494	0.327484132	0.16216232	0.178888572	0.142665894	0.253498804	0.193707077	0.288311603	0.45088619	0.169711252	0.563214024	0.254829809	0.048986097	0.141943941	0.102512442	0.055351042
HgAffx.10991.1.S1_at	-3.082162828	-4.978144078	-3.040376737	-2.397518836	-1.925660003	-2.705607491	-4.030153453	-2.517290767	-4.978144078	-2.517290767	0.179397322	0.006059409	0.089262764	0.019476632	0.005669212	0.176283709	0.330391091	0.245274059	0.00102058	0.177132761	0.000773559	0.528485815	0.05569424	0.000213293	0.000325198	0.00016158	0.000393641
HgAffx.10992.1.S1_at	-3.638928854	-2.787066896	-3.026111431	-3.751551075	-5.12377931	-3.422492759	-3.212997875	-3.830983643	-2.787066896	-3.830983643	0.272630903	0.205237971	0.306276501	0.032604573	0.340609334	0.085410223	0.375722781	0.277704728	0.164073188	0.239137722	0.136459792	0.305865313	0.027709739	0.008551403	0.070818941	0.057783057	0.014175272
HgAffx.11003.1.S1_at	1.039378231	1.108043169	1.367787017	1.368275321	1.525738503	1.459322435	1.0737107	1.430280819	1.108043169	1.430280819	0.000696838	0.294434588	0.003024115	0.000261434	0.018292815	0.365899529	0.240463932	0.172582223	0.002379515	0.458174797	0.014734749	0.325725692	0.097519194	0.001115211	5.50E-05	0.001117611	0.000326259
HgAffx.11006.1.S1_at	1.667806512	1.50727331	1.489659207	1.107016526	1.112264905	0.82029375	1.587539911	1.132308597	1.50727331	1.132308597	2.31E-05	0.135751716	0.000389918	0.000345516	0.372918475	0.054667098	0.037465188	0.000345641	0.000122055	0.020233708	0.004599449	0.731218274	0.011937413	0.003911272	3.51E-05	0.00130088	3.87E-05
HgAffx.11007.1.S1_at	1.399361566	1.601589735	1.144358717	0.997461283	1.004778626	0.898211172	1.500475651	1.011202449	1.601589735	1.011202449	0.000215646	0.048506901	0.000918484	0.000846288	0.001585981	0.250982759	0.2185252	0.016592073	3.00E-05	0.123467836	0.000156475	0.7241115	0.120950206	0.000117229	5.97E-06	2.29E-05	3.32E-05
HgAffx.11014.1.S1_at	-3.07486294	-3.437274859	-4.22247276	-5.082915724	-4.152110098	-4.50258071	-3.256068899	-4.490019823	-3.437274859	-4.490019823	0.10719226	0.413841893	0.057906069	0.140400242	0.264775837	0.485543546	0.362312081	0.345874852	0.156810031	0.292217549	0.121924577	0.571483125	0.443903466	0.236102047	0.042993839	0.135026911	0.074015771
HgAffx.11015.1.S1_at	-0.502189622	-0.586149307	-0.515919646	-0.523430845	-0.780899384	-0.275479875	-0.544169464	-0.523932437	-0.586149307	-0.523932437	0.022024146	0.272600005	0.293376946	0.008925339	0.253658825	0.005389981	0.045605834	0.026440158	0.007082123	0.444099621	0.274603347	0.163981227	0.031628728	0.045519098	0.220986369	0.193577516	0.001799531
HgAffx.11021.1.S1_at	0.602256485	0.351188576	-0.092549018	-0.145515105	-0.15768125	-0.060724447	0.476722531	-0.114117455	0.351188576	-0.114117455	0.000228438	0.060364549	0.000126947	9.01E-05	0.006734368	0.345827519	0.30708352	0.337859982	0.004379968	0.357417571	0.00253108	0.720165327	0.329002941	0.001739533	1.18E-05	0.000657993	8.14E-05
HgAffx.11022.1.S1_at	0.195594582	-0.169542651	0.605731008	0.923286351	1.564236514	0.468531249	0.013025965	0.89044628	-0.169542651	0.89044628	0.070662531	0.069155329	0.00180544	3.15E-05	0.003677116	0.002604959	0.04525609	0.226353715	0.004046221	0.111309357	0.000312356	0.06917864	0.001622854	1.17E-05	1.38E-05	5.22E-05	1.96E-05
HgAffx.11024.1.S1_at	-0.448967794	-0.456584309	0.808983776	1.616386954	1.155847511	1.526440083	-0.452776051	1.276914581	-0.456584309	1.276914581	1.86E-05	0.476977072	1.97E-05	7.29E-05	0.001449271	0.181397784	0.391536822	0.012794144	2.41E-05	0.025121275	4.04E-05	0.289946374	0.141570129	0.000122575	9.92E-07	1.39E-05	7.10E-06
HgAffx.11032.1.S1_at	1.678733594	1.576683092	1.331810188	1.578702414	1.573146891	1.588797789	1.627708343	1.51811432	1.576683092	1.51811432	0.04870699	0.070404916	0.038554778	0.028253235	0.002153492	0.482362496	0.432388146	0.001085624	0.272303295	0.006765367	0.415574272	0.71905079	0.00301548	0.348166925	0.002434468	0.087889906	0.000230289
HgAffx.11034.1.S1_at	-0.59069807	-3.307241224	-3.058346952	-3.253276748	-2.53435622	-0.549672543	-1.948969647	-2.348913116	-3.307241224	-2.348913116	0.311673458	0.000570191	0.000197842	0.001066632	0.28940811	0.010273976	0.001323036	0.000687301	0.000175316	0.361680925	0.398409682	0.365152074	0.190669678	0.06648965	0.062377006	0.015496548	5.16E-05
HgAffx.11037.1.S1_at	1.191440328	-1.812497573	1.320811668	2.192191595	2.491172457	1.548542095	-0.310528622	1.888179454	-1.812497573	1.888179454	0.05554494	4.95E-06	0.000723364	0.000121936	3.12E-06	0.009729079	0.025177832	0.162923989	3.82E-07	0.01232081	6.51E-07	0.407101925	0.001324056	3.17E-07	9.76E-08	1.06E-07	1.73E-07
HgAffx.11043.1.S1_at	0.557134818	-0.121648589	-0.082121	-0.267807386	-0.533780227	0.233937419	0.217743115	-0.162442799	-0.121648589	-0.162442799	0.015482041	0.001073162	0.000112246	1.50E-05	0.342982158	0.002759249	0.009476383	0.025339711	0.012259888	0.152763222	0.162902596	0.257412514	0.01183805	0.007428279	0.000374153	0.276690122	3.86E-05
HgAffx.11045.1.S1_at	-1.528270121	-2.864931195	-2.268593858	-0.719687272	-0.878933851	-3.423423109	-2.196600658	-1.822659523	-2.864931195	-1.822659523	0.007340533	0.060477625	0.100580547	0.121813254	0.202451073	0.014085215	0.006405759	0.062503299	0.158530051	0.055167373	0.007238852	0.691427245	0.057817133	0.008275108	0.116275775	0.036417978	0.001348456
HgAffx.11046.1.S1_at	-0.016885014	0.091471241	0.080682943	0.189930926	0.108997781	-0.087770323	0.037293114	0.072960332	0.091471241	0.072960332	0.213917298	0.265984678	0.059066534	0.123186831	0.38875804	0.171694132	0.062456316	0.115361278	0.081536167	0.256039706	0.23705538	0.603626312	0.407139224	0.333244354	0.195961679	0.323903069	0.042439943
HgAffx.11054.1.S1_at	0.476470342	0.222616198	0.397635753	0.214760031	0.108246295	0.464315974	0.34954327	0.296239513	0.222616198	0.296239513	0.30476335	0.028417173	0.012071232	0.001942007	0.07197165	0.019717881	0.040322188	0.239607857	0.01770887	0.094317607	0.407201852	0.483229966	0.02113726	0.126804651	0.124569687	0.160352223	0.002140631
HgAffx.11057.1.S1_at	1.839806175	1.589150239	2.13223069	1.839717125	1.71958715	1.830637681	1.714478207	1.880543161	1.589150239	1.880543161	0.317137647	0.106520254	0.3351858	0.15566674	0.0073165	0.363527433	0.462097291	0.046856277	0.064526851	0.088612224	0.081807325	0.563517747	0.028150664	0.179949515	0.034961774	0.020067009	0.009026718
HgAffx.11058.1.S1_at	0.127738558	-0.067029813	-0.107010135	0.185359955	0.171768149	0.328937436	0.030354372	0.144763851	-0.067029813	0.144763851	0.066005516	0.133201828	0.245648321	0.241223325	0.342564164	0.247024415	0.219338657	0.007497032	0.007860286	0.066235784	0.056870523	0.719928119	0.060401116	0.053926953	0.061187265	0.036895316	0.007004252
HgAffx.11061.1.S1_at	-1.292231717	-0.269134376	0.72650428	1.012010124	1.807884309	1.701239247	-0.780683046	1.31190949	-0.269134376	1.31190949	1.15E-06	0.003010345	8.28E-06	9.02E-07	0.003833667	0.441263691	0.027665048	0.002866608	2.02E-05	0.189131671	0.00055945	0.081305676	0.003499547	1.93E-05	2.41E-07	2.07E-05	1.14E-06
HgAffx.11071.1.S1_at	1.625265647	0.987276079	0.602705081	0.641804599	0.566174234	0.867094375	1.306270863	0.669444572	0.987276079	0.669444572	1.79E-05	0.00023689	5.21E-06	2.23E-06	0.004238957	0.031110995	0.049379573	0.014651154	0.097850488	0.362873855	0.004530796	0.562759608	0.366797793	0.001238657	1.29E-06	0.00140526	3.53E-06
HgAffx.11077.1.S1_at	-4.042593967	-2.689020196	-1.044907439	1.293380488	0.491504167	-1.540718468	-3.365807081	-0.200185313	-2.689020196	-0.200185313	0.005796021	0.10405067	8.44E-05	0.000184825	0.052236159	0.063393653	0.01373116	0.255283766	0.081636013	0.034524755	0.000919003	0.510794843	0.077980962	0.00250109	5.27E-05	0.002325586	0.000131392
HgAffx.11077.2.A1_at	-3.517621763	-3.697028031	-2.505237607	-1.266236282	-1.789329398	-3.153173973	-3.607324897	-2.178494315	-3.697028031	-2.178494315	0.205829462	0.4146047	0.002498677	0.007758878	0.056778578	0.08315041	0.021382815	0.159432627	0.153586961	0.078759909	0.002853764	0.545938016	0.181091556	0.007450613	0.001321395	0.006598952	0.001779495
HgAffx.11077.2.S1_s_at	-0.988844127	-0.791441652	0.614462917	2.203824012	1.542982351	0.174054055	-0.890142889	1.133830833	-0.791441652	1.133830833	0.02944611	0.401193372	0.000212366	0.000707297	0.028466486	0.069013473	0.01232429	0.217469534	0.054876211	0.036825394	0.000587356	0.459907729	0.106745274	0.001882208	9.27E-05	0.001314901	0.000229727
HgAffx.11079.1.S1_at	2.078739875	2.144319137	2.161832512	2.317317002	2.526134948	2.534353155	2.111529506	2.384909404	2.144319137	2.384909404	0.000596307	0.313756179	0.016888904	0.000608327	0.369156277	0.533852921	0.059820564	0.003838466	0.0018205	0.126083589	0.068767365	0.233918724	0.008107454	0.002489858	0.000454927	0.006921066	0.000405813
HgAffx.11083.1.S1_at	1.710999883	2.307032049	2.148845044	1.881133973	2.178271672	2.058968915	2.009015966	2.066804901	2.307032049	2.066804901	0.016696415	0.003488964	0.110054076	0.004167924	0.167693731	0.337715423	0.188379191	0.252457403	0.053823303	0.095056308	0.012205854	0.249913428	0.412224961	0.17345038	0.161521977	0.032589177	0.002574017
HgAffx.11084.1.S1_at	0.654507901	1.064313879	1.555604256	1.141559863	1.334319742	1.320522501	0.85941089	1.33800159	1.064313879	1.33800159	0.001604596	0.036175182	0.008634937	0.001309401	0.016449384	0.534220451	0.224939114	0.106295527	0.071173475	0.052053	0.313277415	0.467269071	0.155738829	0.072172824	0.000429386	0.035631788	0.000827761
HgAffx.11086.1.S1_at	0.781404539	0.7748991	0.725848378	0.802790208	0.586934998	0.434055741	0.77815182	0.637407331	0.7748991	0.637407331	0.00304605	0.468711207	0.292152357	0.031318161	0.297842047	0.173482967	0.010610123	0.012006245	0.00408998	0.275602657	0.358420303	0.226954399	0.141474239	0.047455792	0.014826647	0.054954982	0.003014011
HgAffx.11090.1.S1_at	1.730189243	1.740759151	1.672406919	1.500069941	1.403969225	1.276852939	1.735474197	1.463324756	1.740759151	1.463324756	0.000891724	0.461547353	0.024284096	0.004818653	0.261434063	0.238540871	0.065301418	0.003864434	0.000974942	0.11768808	0.03098274	0.527911626	0.032692209	0.006321955	0.000687126	0.004657007	0.000783407
HgAffx.11090.2.A1_at	-1.371924244	-1.285300734	-1.23953864	-1.630029963	-1.161392195	-1.584826742	-1.328612489	-1.403946885	-1.285300734	-1.403946885	0.141533356	0.391288792	0.115133763	0.132045192	0.364111205	0.119326732	0.430662367	0.088306492	0.091242077	0.109108714	0.09626564	0.247299842	0.376762049	0.244394427	0.180508122	0.216848633	0.033398684
HgAffx.11090.2.S1_at	1.090464212	1.13110935	0.938381139	0.82107695	0.917109396	0.876406434	1.110786781	0.88824348	1.13110935	0.88824348	0.00486287	0.331375273	0.001585687	0.011729942	0.017161208	0.396562108	0.278683672	0.186371228	0.002437828	0.107064419	0.001273774	0.392871626	0.384588981	0.006868866	0.000152961	0.000911693	0.000830275
HgAffx.11094.1.S1_at	-1.002693449	0.380248349	-0.267795382	-0.526142201	1.531998237	1.546331236	-0.31122255	0.571097973	0.380248349	0.571097973	2.42E-05	0.003405952	0.078582256	2.62E-05	0.057644988	0.542078248	0.000921063	0.000643622	0.003701135	0.2755411	0.017226602	0.00804939	0.001270572	0.004703873	0.000647975	0.204006023	2.02E-05
HgAffx.11095.1.S1_at	0.335199873	0.15875727	-0.747374049	-1.076028304	-1.315746286	-1.650645473	0.246978571	-1.197448528	0.15875727	-1.197448528	1.56E-06	0.217266191	1.82E-05	4.85E-06	0.001075809	0.105763133	0.014717776	0.000676811	3.52E-06	0.085003175	8.31E-05	0.392871626	0.012431645	1.74E-05	2.54E-07	5.55E-06	1.49E-06
HgAffx.11098.1.S1_at	0.64048942	0.211424694	-0.079098424	-0.304807531	-0.345614679	-0.632681448	0.425957057	-0.34055052	0.211424694	-0.34055052	7.24E-07	0.002218145	6.63E-06	3.52E-06	0.013525031	0.037145728	0.014195293	0.000435659	1.21E-05	0.0556611	0.000501761	0.650642162	0.02534883	0.000238016	3.89E-07	4.68E-05	1.52E-06
HgAffx.111.1.A1_at	-3.843956118	-5.068791089	-5.495350741	-4.936188295	-5.622840616	-4.168710267	-4.456373604	-5.05577248	-5.068791089	-5.05577248	0.228698322	0.083209153	0.058178108	0.010118048	0.265245664	0.087391506	0.204471144	0.046256301	0.088376158	0.261472172	0.379212693	0.497785722	0.414631826	0.184987693	0.056274496	0.356489423	0.01391842
HgAffx.111.1.S1_at	-0.673543299	-0.27239286	-1.156153021	-0.590537895	-0.273973793	0.040921925	-0.472968079	-0.494935696	-0.27239286	-0.494935696	0.051821036	0.242879889	0.296077057	0.130834686	0.048239554	0.360321854	0.142167949	0.014119631	0.179608318	0.166082809	0.24297125	0.574741545	0.062529008	0.360648759	0.265392623	0.217194368	0.019923984
HgAffx.11100.1.S1_at	-0.384443053	-0.187074748	-0.616955438	-0.266891987	-0.03701081	0.265231076	-0.2857589	-0.16390679	-0.187074748	-0.16390679	0.00043383	0.129728589	0.156586644	0.010886764	0.010697802	0.079393427	0.007472344	0.000196092	0.004150799	0.042842185	0.278177539	0.32046764	0.004000896	0.130928155	0.053325577	0.315637682	0.000196505
HgAffx.11101.1.S1_at	1.997508186	1.778813578	1.976088912	1.752477249	1.765722794	1.633122587	1.888160882	1.781852886	1.778813578	1.781852886	0.003881249	0.065926456	0.023332535	0.024264489	0.069575037	0.240920538	0.217603178	0.009234726	0.090464138	0.077616107	0.368267218	0.717018066	0.074706794	0.337290533	0.047066514	0.354613335	0.005834366
HgAffx.11103.1.A1_at	-3.829302861	-3.060559309	-4.087929593	-3.538009898	-2.950744458	-2.643867168	-3.444931085	-3.305137779	-3.060559309	-3.305137779	0.048335384	0.202104699	0.247755281	0.084560703	0.103919966	0.440508585	0.174019584	0.039203303	0.203508319	0.269256573	0.255936462	0.546522399	0.104073696	0.328517359	0.21968428	0.263710134	0.037268581
HgAffx.11103.1.S1_at	1.249326297	1.649521501	-0.126124116	0.720510589	1.164898479	2.134253015	1.449423899	0.973384492	1.649521501	0.973384492	0.006137759	0.150938317	0.044790314	0.249338212	0.000562339	0.026425341	0.003220347	8.09E-05	0.058153086	0.033653206	0.00860193	0.367844325	0.003787818	0.06572838	0.00829972	0.009212101	6.83E-05
HgAffx.11104.1.S1_at	-0.567817451	-0.506533496	-0.642949739	-0.552420435	-0.724404581	-0.430117588	-0.537175474	-0.587473086	-0.506533496	-0.587473086	0.065881067	0.3125003	0.301327634	0.04432694	0.102853246	0.028430437	0.165572049	0.027196128	0.161087609	0.227896148	0.300871649	0.280821592	0.239288694	0.022079562	0.121464512	0.128685171	0.010722957
HgAffx.11110.1.S1_at	-0.300608103	-0.618500062	-1.333220469	-1.402787608	-1.219694061	-1.8415183	-0.459554083	-1.449305109	-0.618500062	-1.449305109	7.57E-05	0.158713362	0.000705646	0.001688459	0.014835422	0.057768056	0.094849475	0.038156417	0.000435989	0.392721752	0.007530065	0.569903821	0.344739403	0.018793454	3.49E-05	0.00116095	0.000163289
HgAffx.11113.1.S1_at	2.084296109	1.856805104	2.042998457	1.899932202	1.918590608	1.708718698	1.970550607	1.892559991	1.856805104	1.892559991	0.000527698	0.018752799	0.020078427	0.025125048	0.033430105	0.054164427	0.04672541	0.002316134	0.042679348	0.099377072	0.291341314	0.692716885	0.11491219	0.195081706	0.045391247	0.236906683	0.001220588
HgAffx.11115.1.S1_at	-0.91447623	-0.911121535	0.084220354	0.822368694	1.643360764	0.551548635	-0.912798882	0.775374612	-0.911121535	0.775374612	1.89E-05	0.479541943	9.43E-06	6.53E-07	0.001096457	0.002604959	0.146352623	0.021270691	2.56E-05	0.01232081	2.09E-05	0.02781758	0.000105837	1.18E-06	1.79E-07	2.54E-06	6.24E-07
HgAffx.11123.1.S1_at	-0.416739403	-1.968624328	-0.877429238	0.332521723	0.761559543	-2.294277772	-1.192681865	-0.519406436	-1.968624328	-0.519406436	0.000250609	0.002415643	0.027438664	0.003404525	0.012583337	0.000371771	0.000365877	0.002888064	0.147245259	0.020420542	0.000161955	0.442922241	0.002797352	3.76E-05	0.003831051	0.000401865	1.22E-05
HgAffx.11124.1.S1_at	0.327311204	0.115521835	-0.100310136	0.180736135	0.273617952	0.347599663	0.221416519	0.175410904	0.115521835	0.175410904	0.287632591	0.049432967	0.068429238	0.198029994	0.038725957	0.353520575	0.106013372	0.001448347	0.018887728	0.033068911	0.260329631	0.516497234	0.006770017	0.067245416	0.140245514	0.190927554	0.00108041
HgAffx.11139.1.S1_at	-0.221592868	-0.859125437	-1.518733807	-1.410838921	-1.649240888	-1.692559801	-0.540359152	-1.567843354	-0.859125437	-1.567843354	8.26E-06	0.0045066	4.24E-05	1.03E-05	0.004236558	0.489881079	0.106498417	0.158356929	0.000426433	0.302010072	0.006396283	0.381607705	0.263051961	0.000744483	1.97E-06	0.000298561	1.09E-05
HgAffx.11145.1.S1_at	0.529281364	0.484922998	0.731459413	0.843288292	0.856977767	0.694555589	0.507102181	0.781570265	0.484922998	0.781570265	0.087098794	0.39962993	0.015314963	0.01102728	0.055699689	0.222872078	0.196778239	0.330357231	0.057188194	0.248497949	0.013840731	0.71850909	0.216965939	0.009428929	0.001924702	0.008322987	0.007094673
HgAffx.11149.1.S1_at	-2.33938229	-3.704061548	-4.752077853	-3.67655885	-2.526124258	-5.710142599	-3.021721919	-4.16622589	-3.704061548	-4.16622589	0.002567055	0.134715942	0.078195841	0.266588141	0.162201318	0.024314764	0.062968494	0.16611981	0.028514945	0.19626225	0.417080707	0.440669019	0.042512129	0.111839526	0.024653124	0.225004467	0.004095811
HgAffx.11150.1.S1_at	0.443862884	1.047317134	1.99312505	2.54437594	2.453598563	2.414030615	0.745590009	2.351282542	1.047317134	2.351282542	9.12E-05	0.0739329	7.48E-05	7.87E-05	0.014496944	0.52444096	0.379063866	0.113827136	0.001148512	0.10624073	0.00107145	0.681064439	0.131081123	0.001198884	8.23E-06	0.000400879	5.41E-05
HgAffx.11151.1.S1_at	1.183761879	1.085433879	0.699062862	0.679716156	0.675716253	0.814582826	1.134597879	0.717269524	1.085433879	0.717269524	2.71E-06	0.019051115	6.92E-07	4.40E-07	1.47E-05	0.012233599	0.008337036	0.006738595	2.57E-05	0.325552173	5.75E-06	0.717659565	0.292637764	2.44E-06	3.91E-08	9.42E-07	2.47E-07
HgAffx.11152.1.S1_at	0.485373718	0.045255629	-0.141948421	-0.113964417	0.014425113	0.345521068	0.265314673	0.026008336	0.045255629	0.026008336	0.136832896	0.014715855	0.001288714	0.003967647	0.132380891	0.078628497	0.019276329	0.006654637	0.031442899	0.416395914	0.164100747	0.538638449	0.198139142	0.317124783	0.007736615	0.326960163	0.001019287
HgAffx.11160.1.S1_at	-0.826560312	-1.80295098	-0.51057153	0.584930194	0.286628916	-0.644055976	-1.314755646	-0.070767099	-1.80295098	-0.070767099	0.197196796	0.008660533	0.00045875	0.001533109	0.002505256	0.027982517	0.005522431	0.289991376	0.00164933	0.013946227	3.96E-05	0.492839036	0.025474511	5.56E-05	2.41E-05	3.44E-05	3.30E-05
HgAffx.11163.1.S1_at	1.071103968	0.988215566	1.165419656	0.864086693	0.707636937	0.58032295	1.029659767	0.829366559	0.988215566	0.829366559	0.007120846	0.360029701	0.101374865	0.022118712	0.173499227	0.355100617	0.110812766	0.005653765	0.018108537	0.10010078	0.244501086	0.525357574	0.027119176	0.064008241	0.026460086	0.117248282	0.00496075
HgAffx.11167.1.S1_at	-4.0131373	-3.653983051	-4.925463624	-4.996874005	-4.257612165	-4.312169635	-3.833560175	-4.623029857	-3.653983051	-4.623029857	0.257174545	0.379604182	0.111492385	0.249284815	0.102605173	0.537695131	0.280510996	0.228370993	0.172214788	0.441814791	0.08794761	0.541140267	0.264950336	0.208798407	0.051318863	0.083812829	0.069257333
HgAffx.11168.1.S1_at	-3.456335187	-2.88493803	-3.195748554	-3.579485685	-3.71684464	-3.920595706	-3.170636608	-3.603168646	-2.88493803	-3.603168646	0.168993918	0.235839024	0.293332609	0.219853244	0.290154459	0.469405361	0.335334337	0.1299811	0.05035307	0.304960336	0.149204682	0.692860658	0.242064866	0.09180152	0.08263172	0.073812265	0.066382598
HgAffx.11171.1.S1_at	-0.190560962	-0.561815256	-1.650054439	-1.461433806	-1.086876143	-1.109704705	-0.376188109	-1.327017273	-0.561815256	-1.327017273	0.001545358	0.113264739	0.000251794	0.00163464	0.002153517	0.529350711	0.137827265	0.028068224	0.020601307	0.266889868	0.003319582	0.350693634	0.040271967	0.027407546	3.69E-05	0.001546158	0.000157576
HgAffx.11172.1.S1_at	-1.331999557	-2.098947152	-1.856679973	-1.673131501	-1.668198619	-1.339026903	-1.715473354	-1.634259249	-2.098947152	-1.634259249	0.321667079	0.002907837	0.039096659	0.03524312	0.123734309	0.12456375	0.091720592	0.012732816	0.001295159	0.222532022	0.028319078	0.73358959	0.205237663	0.022007037	0.146783947	0.005339349	0.001441019
HgAffx.11173.1.S1_at	-3.729457785	-4.811175033	-3.32243905	-3.92768047	-4.458092851	-4.420670281	-4.270316409	-4.032220663	-4.811175033	-4.032220663	0.212949129	0.259301173	0.303209873	0.191644547	0.146501779	0.544628647	0.38209761	0.192526368	0.257142149	0.341742965	0.250480328	0.650315364	0.233926135	0.300804988	0.222515054	0.188175985	0.101277591
HgAffx.11174.1.S1_at	0.762766444	1.223672039	0.738949664	0.882323589	0.82132964	1.125294703	0.993219241	0.891974399	1.223672039	0.891974399	0.000612988	0.000521416	0.067744376	0.162109116	0.000503352	0.014377202	0.020878947	0.001050913	0.098469135	0.096642269	0.001717009	0.564651157	0.204632179	0.000527291	0.020450989	0.00034455	8.64E-05
HgAffx.11175.1.S1_at	-0.88244258	-1.095950932	-2.162136745	-2.370487683	-2.474797734	-2.698062118	-0.989196756	-2.42637107	-1.095950932	-2.42637107	4.48E-05	0.275234863	0.000196311	0.000103719	0.004082337	0.329922332	0.183366068	0.042253863	0.00013462	0.269911066	0.000923909	0.657226673	0.176418966	0.000453081	4.99E-06	0.000109681	3.71E-05
HgAffx.11176.1.S1_at	-0.807350927	-1.059016313	-1.354402639	-1.043830832	-1.18011957	-1.799379087	-0.93318362	-1.344433032	-1.059016313	-1.344433032	0.00184971	0.235943061	0.152028357	0.067818004	0.158916277	0.070771275	0.026075618	0.067928347	0.009625784	0.186887881	0.411604753	0.629566317	0.294725883	0.261740764	0.009362013	0.090793773	0.00530102
HgAffx.11177.1.S1_at	0.300318496	-0.068891442	-0.537594582	-0.297380483	-0.209900934	-0.046391299	0.115713527	-0.272816824	-0.068891442	-0.272816824	0.067285978	0.11260993	0.013342218	0.020784179	0.051109637	0.368049006	0.217888691	0.037565409	0.297017337	0.218665421	0.187153449	0.662416977	0.13738588	0.230166318	0.007167077	0.130237848	0.007697667
HgAffx.11181.1.S1_at	0.631641093	-0.658984567	-1.008560358	-0.910579609	-0.773121478	0.278499434	-0.013671737	-0.603440503	-0.658984567	-0.603440503	0.101576246	0.002475144	0.000311408	0.00045981	0.149304301	0.020381919	0.007147098	0.001905104	0.005669181	0.381439386	0.217147509	0.640844335	0.262321475	0.278746367	0.002999964	0.311584889	0.000161584
HgAffx.11183.1.S1_at	-2.447420248	-2.518240042	-4.117326719	-3.657769946	-3.141683301	-2.60576407	-2.482830145	-3.380636009	-2.518240042	-3.380636009	0.271991214	0.455728756	0.026245501	0.088886195	0.017178501	0.304172865	0.089998576	0.016390359	0.28688013	0.265072442	0.046719456	0.527911626	0.093189758	0.133799658	0.008894247	0.040911008	0.007482475
HgAffx.11184.1.S1_at	-4.03643893	-3.86439934	-3.064345632	-3.966948893	-4.229939464	-4.356889757	-3.950419135	-3.904530937	-3.86439934	-3.904530937	0.262015491	0.444234997	0.321706858	0.266504861	0.221646877	0.5227109	0.381527736	0.113562062	0.221647991	0.240702294	0.400960297	0.684782447	0.174511659	0.280907016	0.266612592	0.351249142	0.097005521
HgAffx.11186.1.S1_at	-4.69882239	-5.525464365	-5.053807563	-4.599621439	-3.737909693	-4.648666651	-5.112143377	-4.510001337	-5.525464365	-4.510001337	0.314829505	0.189266247	0.307518405	0.074906043	0.258542956	0.222984067	0.459972758	0.263168648	0.099970332	0.306538553	0.126365901	0.442714775	0.079323649	0.017875555	0.062150435	0.049124829	0.03357542
HgAffx.11187.1.S1_at	-5.499661292	-4.174905005	-4.922699027	-5.468966333	-4.55938157	-5.344988419	-4.837283148	-5.074008837	-4.174905005	-5.074008837	0.300913289	0.175168204	0.330232446	0.140286973	0.251517371	0.361657884	0.449796469	0.306687626	0.120850816	0.337847983	0.143523882	0.547372758	0.377962602	0.285407197	0.21394005	0.139002375	0.090404331
HgAffx.11189.1.S1_at	-2.582869525	-3.077688508	-3.195248559	-3.478838693	-3.082669361	-5.597369347	-2.830279017	-3.83853149	-3.077688508	-3.83853149	0.000121682	0.233397099	0.047034556	0.122866241	0.35712397	0.005340508	0.006104537	0.001284226	0.000490501	0.325718212	0.231801915	0.564193431	0.406944295	0.359469839	0.003097572	0.043407777	0.000316775
HgAffx.11190.1.S1_at	-3.893393256	-4.770372561	-5.527525174	-4.503291497	-5.258515111	-5.044211078	-4.331882908	-5.083385715	-4.770372561	-5.083385715	0.090221284	0.232637518	0.195131815	0.059027674	0.216658464	0.496059658	0.328595404	0.270867242	0.259031358	0.19626225	0.353579308	0.548182283	0.387868056	0.244284846	0.063944477	0.264946549	0.062066287
HgAffx.11194.1.S1_at	-3.507294166	-5.035072065	-5.490738091	-4.041136112	-4.590870235	-3.055923173	-4.271183115	-4.294666903	-5.035072065	-4.294666903	0.214744393	0.078782731	0.201094082	0.079026933	0.283663874	0.118650739	0.192975401	0.011254894	0.018482323	0.103246152	0.142340959	0.59276621	0.194002476	0.245121307	0.272283959	0.125831537	0.010776766
HgAffx.11200.1.S1_at	-0.179524579	-0.286115616	-0.289706225	-0.209320428	0.286726872	0.156527551	-0.232820098	-0.013943057	-0.286115616	-0.013943057	0.008038997	0.252398368	0.284203398	0.001405108	0.399867124	0.265823724	0.020878947	0.003918038	0.002514285	0.296947579	0.265729041	0.035037834	0.002184769	0.00073335	0.004491065	0.009242719	0.000339918
HgAffx.11202.1.S1_at	-0.381729512	-0.03785084	-0.055345981	-0.212385254	-0.134981588	-0.040903201	-0.209790176	-0.110904006	-0.03785084	-0.110904006	0.000686596	0.001972632	0.022434804	0.003753015	0.357043773	0.23142646	0.054887307	0.352970647	0.307634004	0.073347084	0.030209117	0.495236676	0.20250987	0.106337362	0.019108877	0.112153417	0.000875163
HgAffx.11203.1.S1_at	0.865796463	0.341149289	-0.213839633	-0.338533362	-0.471028159	-0.235315164	0.603472876	-0.31467908	0.341149289	-0.31467908	2.06E-05	0.005813065	1.62E-05	5.99E-06	0.004755941	0.150711647	0.298775019	0.361950845	0.001592161	0.250228922	0.000986442	0.525357574	0.08400807	0.000260531	1.59E-06	0.000196399	9.38E-06
HgAffx.11207.1.S1_at	-1.901060042	-1.393260768	-2.141921474	-2.492450265	-3.05333399	-2.684721268	-1.647160405	-2.593106749	-1.393260768	-2.593106749	0.003751399	0.051626323	0.014743648	0.000390366	0.01129016	0.166843483	0.278683672	0.028219087	0.000262489	0.139262739	0.001143542	0.183119614	0.006708043	6.82E-05	3.98E-05	0.000105188	9.70E-05
HgAffx.11209.1.S1_at	-2.240242832	-2.451321924	-2.940022444	-3.520703392	-4.115146388	-2.829864995	-2.345782378	-3.351434305	-2.451321924	-3.351434305	0.04616194	0.324696199	0.002088378	0.000180648	0.108935524	0.015396968	0.072580858	0.323355434	0.116218105	0.108890336	0.008584723	0.309622173	0.010808882	0.000665977	0.000292981	0.0045455	0.000361972
HgAffx.11212.1.S1_at	-3.07325943	-4.033737153	-3.664940907	-3.469953554	-3.353124126	-4.330698297	-3.553498291	-3.704679221	-4.033737153	-3.704679221	0.106769416	0.255952172	0.259684565	0.255181982	0.332754663	0.316235974	0.283178995	0.252779986	0.264196513	0.418784202	0.296569514	0.71860435	0.391098329	0.225667054	0.238978068	0.277855663	0.104159419
HgAffx.11217.1.S1_at	-3.700678753	-4.122847645	-4.461691936	-3.888654833	-4.855421581	-4.41614252	-3.911763199	-4.405477717	-4.122847645	-4.405477717	0.160195822	0.360713952	0.291233736	0.076764416	0.32021383	0.421069342	0.326746628	0.384686573	0.252375883	0.30052562	0.360152628	0.469496254	0.348485317	0.179957215	0.115985061	0.271243423	0.093331233
HgAffx.11224.1.S1_at	0.738784701	0.395568082	-0.188772353	0.002679734	0.195583692	0.299642633	0.567176392	0.077283427	0.395568082	0.077283427	0.065400815	0.185739469	0.014152249	0.034750287	0.051356735	0.465005679	0.230976935	0.069900129	0.254297487	0.301596048	0.119013349	0.594219936	0.151190199	0.213052353	0.006883095	0.09020468	0.011502453
HgAffx.11225.1.S1_at	-1.423927039	-1.312580218	-2.395078438	-2.351135989	-3.495998275	-2.351536204	-1.368253628	-2.648437227	-1.312580218	-2.648437227	0.091276214	0.449315967	0.095504371	0.007286935	0.103525631	0.165623017	0.474754694	0.383195817	0.078508169	0.447173824	0.107874366	0.356386855	0.121407746	0.008675086	0.005674672	0.02268826	0.0123801
HgAffx.11228.1.S1_at	-3.750933306	-4.324614798	-3.730150001	-3.799969225	-3.739722759	-4.547788472	-4.037774052	-3.954407614	-4.324614798	-3.954407614	0.133676441	0.303571216	0.324000506	0.300923039	0.24319247	0.292339972	0.254077999	0.168669223	0.264195656	0.441445771	0.266571835	0.724416244	0.454333964	0.206939971	0.24977404	0.235234438	0.101488812
HgAffx.11230.1.S1_at	0.004245388	-0.76934845	-1.189056357	-1.116546868	-0.998137328	-0.922493142	-0.382551531	-1.056558424	-0.76934845	-1.056558424	6.71E-05	0.000805323	2.55E-05	4.02E-05	0.015199375	0.414666003	0.161919288	0.053778335	0.122812586	0.337682865	0.025260016	0.552117957	0.148538417	0.069977929	1.31E-05	0.016064948	2.69E-05
HgAffx.11232.1.S1_at	0.569303727	0.325853544	0.241639322	0.078098548	0.176449204	0.291844944	0.447578636	0.197008004	0.325853544	0.197008004	0.043758248	0.116911812	0.005434755	0.012482408	0.286336525	0.359303965	0.160521454	0.324299857	0.274510728	0.215567189	0.086832308	0.603694006	0.358225586	0.159510199	0.008576756	0.141071415	0.013497256
HgAffx.11233.1.S1_at	0.429866506	0.416443884	0.06703053	0.213767602	0.227886375	0.261694571	0.423155195	0.192594769	0.416443884	0.192594769	0.058809891	0.455688607	0.031349989	0.033135978	0.009694346	0.475417297	0.367371282	0.056495602	0.075473721	0.15543489	0.055230098	0.715163457	0.121172647	0.054816228	0.001930462	0.013364357	0.005740419
HgAffx.11236.1.S1_at	-0.950331878	-0.981552544	-1.63538401	-1.269209777	-0.884800212	-1.197298633	-0.965942211	-1.246673158	-0.981552544	-1.246673158	0.198900327	0.466163085	0.170077531	0.272640176	0.082932785	0.344680876	0.434795199	0.148919912	0.213859286	0.240378655	0.24617167	0.511215182	0.074959305	0.309432504	0.085946579	0.177000756	0.051799127
HgAffx.11243.1.S1_at	-2.985178329	-3.065552473	-3.824536577	-3.126128145	-3.164538524	-2.757396459	-3.025365401	-3.218149926	-3.065552473	-3.218149926	0.236152757	0.447962741	0.278933864	0.236815586	0.102739337	0.342146017	0.298775019	0.03837405	0.202787665	0.156780099	0.39762874	0.724416244	0.155247075	0.321086314	0.166362218	0.278645262	0.052199831
HgAffx.11244.1.S1_at	1.973694285	1.286108811	0.776712361	0.595776204	0.601496311	0.608675973	1.629901548	0.645665212	1.286108811	0.645665212	3.14E-05	0.00607677	3.94E-05	3.14E-05	0.020126481	0.543082622	0.46009676	0.190432019	0.002985629	0.23280005	0.004110015	0.73278489	0.230171015	0.003409413	6.51E-06	0.00121242	3.24E-05
HgAffx.11248.1.A1_at	-2.057943483	-2.016360881	-1.832196136	-2.473585961	-1.680986877	-1.749150105	-2.037152182	-1.93397977	-2.016360881	-1.93397977	0.065661524	0.437847265	0.031471701	0.036286388	0.204580901	0.472446422	0.012371035	0.303855048	0.091943177	0.027014004	0.034019175	0.046177801	0.276699945	0.066454279	0.132566324	0.249584522	0.00353376
HgAffx.11248.1.S1_at	0.380953579	0.598626136	0.774127438	0.741646533	0.957070193	1.02900833	0.489789858	0.875463123	0.598626136	0.875463123	0.000416154	0.104234621	0.010476998	0.000772906	0.126033436	0.411005342	0.062033145	0.049492897	0.005046882	0.402460847	0.166609657	0.342225546	0.141749964	0.013463829	0.000331275	0.013736422	0.000870034
HgAffx.11249.1.A1_at	-3.837324289	-5.132082346	-2.5547108	-1.182574085	-1.854290443	-2.510364639	-4.484703318	-2.025484992	-5.132082346	-2.025484992	0.048014722	0.100232278	0.003508662	0.011558282	0.009278693	0.329922332	0.106498417	0.383783288	0.004126335	0.101758341	0.000673621	0.541140267	0.236375576	0.001519417	0.000188038	0.000456937	0.000727918
HgAffx.11249.1.S1_at	-2.477127376	-1.956337385	-0.452537983	1.301069295	0.536577105	-0.753247912	-2.216732381	0.157965126	-1.956337385	0.157965126	0.008982497	0.268812945	0.000128939	0.000419126	0.03028305	0.095943155	0.016441582	0.285180568	0.038489051	0.035756996	0.000590254	0.439175664	0.111330387	0.002097081	5.69E-05	0.001259458	0.000174063
HgAffx.1125.1.A1_at	1.718389723	1.665753243	2.084980998	1.616328089	1.549888782	1.248374935	1.692071483	1.624893201	1.665753243	1.624893201	0.006986674	0.405142918	0.203985643	0.113318825	0.023114749	0.117788342	0.053814972	0.000770778	0.013817991	0.032421498	0.351068033	0.652795797	0.012796655	0.206368358	0.155541351	0.291645486	0.00125834
HgAffx.11251.1.S1_at	-3.540175482	-4.069110453	-4.305882763	-3.263236891	-3.006481547	-4.892911143	-3.804642968	-3.867128086	-4.069110453	-3.867128086	0.068869359	0.33775434	0.273642	0.192567223	0.351559964	0.096997696	0.099348165	0.246872827	0.150941156	0.197580484	0.211172196	0.682867673	0.136166301	0.125882997	0.260187215	0.30252299	0.042101377
HgAffx.11254.1.S1_at	-4.349855137	-4.072782514	-4.182309473	-3.827822173	-3.988420224	-3.832238865	-4.211318825	-3.957697684	-4.072782514	-3.957697684	0.205991973	0.408073854	0.211887578	0.224993253	0.380011272	0.510598948	0.473568143	0.305063982	0.264126435	0.364004088	0.358087362	0.704226409	0.407029153	0.342267643	0.192790057	0.327105123	0.122955516
HgAffx.11255.1.S1_at	-4.348682996	-4.393010107	-3.150629249	-3.918600084	-3.200338995	-4.373269842	-4.370846552	-3.660709542	-4.393010107	-3.660709542	0.323825937	0.47193334	0.230508641	0.075477419	0.107012022	0.201550012	0.345801885	0.097914757	0.311168511	0.245218013	0.287355564	0.547588284	0.443834296	0.091834726	0.064381284	0.133598904	0.055110182
HgAffx.11258.1.S1_at	0.467237457	0.266441225	0.587588705	0.231756408	0.041351421	0.180130139	0.366839341	0.260206668	0.266441225	0.260206668	0.097477916	0.262564329	0.134770001	0.037532576	0.119016769	0.398308758	0.425965401	0.064313485	0.247399109	0.133991455	0.391216995	0.556398449	0.044068664	0.158824874	0.145160106	0.354757234	0.031513618
HgAffx.11259.1.S1_at	-2.154706109	-3.198512891	-3.259609772	-2.847595512	-3.037783449	-4.423359382	-2.6766095	-3.392087029	-3.198512891	-3.392087029	0.000177567	0.027408003	0.050725566	0.021215404	0.374315358	0.023288685	0.008346105	0.012526976	0.007120239	0.221846166	0.213571948	0.640506106	0.324099799	0.276333349	0.005517929	0.228642446	0.000767345
HgAffx.11260.1.S1_at	-3.369621671	-4.392925803	-4.247399206	-4.636627283	-3.525652634	-3.362646545	-3.881273737	-3.943081417	-4.392925803	-3.943081417	0.327140914	0.147372337	0.051311914	0.264683888	0.365049433	0.500762372	0.106693157	0.134984205	0.082585535	0.333734525	0.346233005	0.370081606	0.221631201	0.124611924	0.255746402	0.194011497	0.042853871
HgAffx.11262.2.S1_at	1.607942631	0.871870528	1.075619157	1.175067508	1.045428042	1.276689135	1.23990658	1.143200961	0.871870528	1.143200961	0.000549603	1.95E-05	0.00012192	1.86E-05	0.016335788	0.02723349	0.148522025	0.013179871	0.000198481	0.151528504	0.00182708	0.290671112	0.35520977	0.019803374	0.01639291	0.0006066	9.98E-06
HgAffx.11264.1.S1_at	3.605324072	3.643102668	2.590662648	2.169013518	1.90674003	0.237042548	3.62421337	1.725864686	3.643102668	1.725864686	2.62E-05	0.465025035	0.00512662	0.001781412	0.033519499	0.017112219	0.005466276	0.000760004	3.19E-05	0.239045862	0.007278941	0.615055856	0.120882428	0.002564865	2.91E-05	0.000325212	4.66E-05
HgAffx.11265.1.S1_at	-0.451894455	-0.644682384	-0.821441168	-0.726599623	-0.788796725	-0.756575435	-0.54828842	-0.773353238	-0.644682384	-0.773353238	0.005862652	0.071760286	0.010280798	0.003284223	0.072058337	0.474794682	0.407330884	0.245386529	0.116685943	0.236605404	0.225649981	0.605947138	0.381050133	0.087804601	0.001604696	0.064938372	0.00451747
HgAffx.11268.1.S1_at	1.263405801	0.991149105	1.592531547	1.611990827	1.645989249	1.298873248	1.127277453	1.537346218	0.991149105	1.537346218	0.271116902	0.048422962	0.009161586	0.004999966	0.001796063	0.046005375	0.039755198	0.025630274	0.016427955	0.424646276	0.00075532	0.684026926	0.354183713	0.000426395	0.00014409	0.000262111	0.000316924
HgAffx.1127.1.A1_at	-4.108904791	-4.315566891	-4.693457597	-3.143195056	-4.173164799	-4.081281792	-4.212235841	-4.022774811	-4.315566891	-4.022774811	0.323552825	0.431205765	0.126377923	0.29021283	0.315075024	0.528591136	0.229217033	0.239607857	0.267375764	0.110356749	0.129139576	0.466331848	0.317742293	0.328874842	0.217712811	0.272884267	0.078682131
HgAffx.11274.1.S1_at	-2.902940802	-3.07172614	-3.110117244	-3.323861188	-3.192280014	-4.16623916	-2.987333471	-3.448124401	-3.07172614	-3.448124401	0.006991724	0.388146714	0.140265993	0.176257271	0.387735721	0.080013957	0.081241533	0.023096632	0.015197711	0.339993058	0.281126289	0.677250854	0.4144956	0.302182674	0.036268343	0.131494713	0.015169005
HgAffx.11278.1.S1_at	0.304643451	-0.366610137	-1.224166871	-0.803775799	-0.477254022	-0.486458495	-0.030983343	-0.747913797	-0.366610137	-0.747913797	0.018040253	0.065935132	0.004484647	0.017406137	0.025704314	0.545237454	0.250231704	0.034094279	0.249983142	0.177427331	0.128695	0.515692176	0.052057977	0.291541798	0.002214183	0.085797474	0.002512485
HgAffx.11280.1.S1_at	-0.543986096	-2.166478537	-2.465482585	-2.624945523	-2.591681602	-2.81452906	-1.355232316	-2.624159693	-2.166478537	-2.624159693	4.18E-05	0.001236233	9.47E-05	8.23E-05	0.20087112	0.373394867	0.333599051	0.156345529	0.035154269	0.341425515	0.110772347	0.719868282	0.365674728	0.104318649	4.91E-05	0.05177026	8.22E-05
HgAffx.11282.1.S1_at	-0.512296089	-0.400609045	-0.673790648	-0.556955526	-0.348055674	0.071298911	-0.456452567	-0.376875734	-0.400609045	-0.376875734	0.003442668	0.318264072	0.282713748	0.12774967	0.091305358	0.066540813	0.011015433	0.001994656	0.01119637	0.297126759	0.204594435	0.444206741	0.076278248	0.296520498	0.143707665	0.325949066	0.002418363
HgAffx.11284.1.S1_at	-4.950666915	-5.973691278	-5.105777709	-3.673063962	-4.399076395	-5.167209226	-5.462179097	-4.586281823	-5.973691278	-4.586281823	0.257504962	0.103537765	0.030045486	0.137279166	0.114957748	0.232576835	0.046016291	0.373954801	0.092373498	0.057631926	0.003897382	0.455904963	0.185522389	0.017316646	0.014343476	0.010299244	0.006434434
HgAffx.11286.1.S1_at	2.271313733	1.444872865	0.980207179	0.758337079	0.740512099	0.621602451	1.858093299	0.775164702	1.444872865	0.775164702	6.31E-08	6.95E-06	1.30E-07	6.02E-08	0.000202695	0.121997016	0.06642193	0.000551095	1.10E-06	0.020350662	9.83E-06	0.683650124	0.007969769	3.86E-06	7.14E-09	1.13E-06	4.89E-08
HgAffx.11289.1.S1_at	-1.797537065	-1.919629606	-2.219745831	-2.914500757	-2.761705765	-3.28028067	-1.858583336	-2.794058256	-1.919629606	-2.794058256	0.018229248	0.440654921	0.047830207	0.05971094	0.302037712	0.338813664	0.33545966	0.071690715	0.028233471	0.206757553	0.089890881	0.692147663	0.248775276	0.101946658	0.012379778	0.054746699	0.023153274
HgAffx.11290.1.S1_at	-0.274731765	-0.411898187	-1.096015946	-0.714237306	-0.64058652	-0.421687769	-0.343314976	-0.718131885	-0.411898187	-0.718131885	0.065230458	0.141168855	0.000735606	0.001778211	0.000228332	0.080013957	0.022866574	0.000145333	0.296259843	0.012428882	0.009167848	0.569805556	0.002657595	0.023006092	5.17E-05	0.001858071	2.79E-05
HgAffx.11291.1.S1_at	-3.505373365	-4.384246409	-4.080895614	-4.389329747	-3.490902348	-3.862599926	-3.944809887	-3.955931909	-4.384246409	-3.955931909	0.250651045	0.241540264	0.144953155	0.300672355	0.336285207	0.453552522	0.337943553	0.344307117	0.211499626	0.381825809	0.422414516	0.515850809	0.303025859	0.159580341	0.277036432	0.234233428	0.10297199
HgAffx.11292.1.S1_at	0.527411415	0.726223361	0.902721587	1.10644266	1.134910461	0.941533513	0.626817388	1.021402055	0.726223361	1.021402055	0.01620096	0.191984573	0.003923816	0.002555503	0.178888572	0.259791603	0.245284944	0.346063096	0.098420431	0.188009681	0.035371099	0.708553543	0.146935184	0.022393395	0.001421654	0.028792856	0.004542577
HgAffx.11293.1.S1_at	-0.751939322	-1.772072304	-1.595687925	-2.23074869	-3.052730637	-2.83953495	-1.262005813	-2.429675551	-1.772072304	-2.429675551	0.00160046	0.073382161	0.00992249	0.000833996	0.33530277	0.453552522	0.205420073	0.027354584	0.034883324	0.187255558	0.216189973	0.363545058	0.026961715	0.021781296	0.001880529	0.071645248	0.00175901
HgAffx.11306.1.S1_at	-2.032776372	-1.862280482	-2.426119903	-2.321694153	-2.532385757	-2.554039698	-1.947528427	-2.458559878	-1.862280482	-2.458559878	0.04637338	0.339941791	0.141913882	0.04754528	0.061254057	0.535881907	0.287426743	0.298969986	0.02159997	0.37741254	0.093564181	0.585630621	0.373555777	0.027580444	0.006547121	0.016759485	0.022271682
HgAffx.11308.1.S1_at	1.14683751	0.628536264	0.737953739	0.751161548	0.490507812	0.563510904	0.887686887	0.635783501	0.628536264	0.635783501	3.61E-06	4.59E-05	5.65E-05	1.81E-06	0.05860594	0.224832155	0.016703409	0.009988078	0.113841067	0.406292295	0.038914053	0.025663432	0.004057011	0.02112455	2.13E-05	0.328383225	4.19E-06
HgAffx.1131.1.S1_at	-0.402415115	-0.337484494	-0.769183288	-0.506818107	-0.029970617	0.347198935	-0.369949804	-0.239693269	-0.337484494	-0.239693269	0.001612702	0.403169037	0.223047803	0.031531158	0.037849269	0.107386949	0.004620203	0.000422615	0.003222624	0.15874528	0.211072999	0.168633832	0.00688556	0.070545579	0.092500627	0.220401184	0.000394347
HgAffx.11310.1.S1_at	0.316031294	0.501813272	0.120601347	0.183611358	0.404971401	0.690862993	0.408922283	0.350011775	0.501813272	0.350011775	0.034425927	0.237159101	0.194639444	0.216179279	0.054722823	0.18211537	0.03589823	0.011550437	0.138260476	0.383353243	0.080678229	0.464260915	0.128402375	0.253672907	0.188448657	0.150492135	0.012636343
HgAffx.11311.1.S1_at	-1.159309713	-1.429645689	-2.323559632	-2.117185831	-2.404757926	-1.533464297	-1.294477701	-2.094741921	-1.429645689	-2.094741921	0.087098794	0.240464885	0.004006074	0.000775711	0.012021339	0.034536388	0.072652188	0.014681698	0.248345536	0.286419986	0.026427055	0.502486598	0.391610997	0.004791326	0.000433121	0.008705768	0.000788564
HgAffx.11313.1.S1_at	1.97001094	1.206618452	0.399817976	0.204296435	0.421612516	0.378145862	1.588314696	0.350968197	1.206618452	0.350968197	1.01E-05	0.003202793	7.60E-06	1.25E-05	0.002805014	0.496282803	0.247286813	0.370006665	0.000866784	0.211634758	0.000455724	0.45223276	0.431552194	0.001444416	1.17E-06	0.000184057	7.08E-06
HgAffx.11313.2.A1_at	-1.809223843	-2.300360012	-3.475365605	-2.402642565	-2.253212129	-2.449059664	-2.054791927	-2.645069991	-2.300360012	-2.645069991	0.053853983	0.16882828	0.06745141	0.100737889	0.013820061	0.423007759	0.449272836	0.017689949	0.244895187	0.037594468	0.36238301	0.660880288	0.016388915	0.336701841	0.01099038	0.128958671	0.003413149
HgAffx.11313.2.S1_at	0.936541482	0.057597647	-0.752144911	-0.811780315	-0.64945034	-0.744281504	0.497069565	-0.739414268	0.057597647	-0.739414268	4.09E-06	0.000957248	4.86E-06	5.93E-06	0.001852265	0.405634827	0.381387252	0.385925275	0.00062888	0.376293411	0.000631334	0.515563029	0.30857406	0.001591181	6.40E-07	0.000166211	3.66E-06
HgAffx.11314.1.S1_at	-2.821373496	-3.630272786	-3.946089263	-3.670898931	-4.125509614	-4.50447143	-3.225823141	-4.06174231	-3.630272786	-4.06174231	0.006507163	0.138407406	0.069675815	0.017575735	0.282880764	0.376682149	0.142433594	0.172233856	0.067066906	0.342430145	0.408899718	0.559339221	0.383545215	0.174872851	0.012197025	0.155577183	0.017279338
HgAffx.11316.1.S1_at	1.263624923	1.118036823	0.495079151	0.506947416	0.474041612	0.50003474	1.190830873	0.49402573	1.118036823	0.49402573	0.000728363	0.263774646	0.000836441	0.000542627	0.006397377	0.517597699	0.466372479	0.389639982	0.002930687	0.444949303	0.004713693	0.701957354	0.430204903	0.002857614	3.55E-05	0.000804853	0.000292128
HgAffx.11317.1.S1_at	-0.609380854	-0.575444629	-1.88543479	-1.106981173	-0.668915666	-1.266753251	-0.592412742	-1.23202122	-0.575444629	-1.23202122	0.079468276	0.467677358	0.129602072	0.280229735	0.019490492	0.23074791	0.398200494	0.11854348	0.076684387	0.119873688	0.160948757	0.527911626	0.033500256	0.320976126	0.017798116	0.054810137	0.01346886
HgAffx.1132.1.A1_at	-3.813653322	-5.69234789	-3.924858007	-3.637625908	-3.090661192	-4.61262912	-4.753000606	-3.816443557	-5.69234789	-3.816443557	0.138054257	0.045463388	0.292900469	0.141992218	0.045309289	0.125670343	0.199740762	0.20596538	0.094000989	0.379109698	0.024546862	0.597916328	0.21661255	0.007416904	0.031822053	0.010344019	0.012630036
HgAffx.11321.1.S1_at	-5.204516428	-3.349785622	-4.917741129	-2.798491583	-3.742298361	-2.944078883	-4.277151025	-3.600652489	-3.349785622	-3.600652489	0.009788264	0.046674111	0.008197942	0.041762311	0.061394398	0.302637947	0.436653591	0.025773101	0.225133696	0.046382814	0.262928955	0.466331848	0.137571964	0.260183622	0.068275735	0.278577155	0.007482475
HgAffx.11324.1.S1_at	2.142005886	0.865291869	-0.258083118	0.20702873	0.678896806	0.71898095	1.503648877	0.336705842	0.865291869	0.336705842	0.000192574	0.001244529	3.35E-05	0.000152234	0.002881325	0.51704774	0.076865737	0.003708242	0.209532965	0.097539749	0.020875912	0.289946374	0.008619867	0.205395097	1.70E-05	0.014701724	2.20E-05
HgAffx.11325.1.S1_at	-0.450788796	-0.486855088	-0.768796848	-0.630604305	-0.637254827	-0.564238537	-0.468821942	-0.650223629	-0.486855088	-0.650223629	0.09689966	0.38810685	0.035409862	0.027343546	0.013039746	0.344556497	0.299437201	0.031923927	0.160512939	0.137151837	0.090067517	0.724786499	0.134369015	0.06699131	0.003235793	0.025597889	0.006504061
HgAffx.11326.1.S1_at	0.833303609	0.431005727	-0.034132187	-0.204664148	-0.044002149	0.001968171	0.632154668	-0.070207578	0.431005727	-0.070207578	1.89E-05	0.005034223	6.80E-06	1.39E-05	0.002810776	0.442708023	0.08105772	0.319765938	0.001597987	0.121729704	0.000261064	0.366218944	0.436422193	0.00110902	1.31E-06	0.000166466	7.80E-06
HgAffx.11331.1.A1_at	1.230406729	1.630414588	0.423714365	0.803673005	1.192698527	1.952386859	1.430410659	1.093118189	1.630414588	1.093118189	0.002696418	0.067532381	0.028546119	0.268962376	0.000620755	0.016602998	0.001384386	9.23E-05	0.063665837	0.092094637	0.002457829	0.27494799	0.007387865	0.031354661	0.007481762	0.004731035	6.07E-05
HgAffx.11334.1.S1_at	-4.914826891	-4.358215171	-4.422644809	-5.050844503	-3.901331554	-4.293976904	-4.636521031	-4.417199442	-4.358215171	-4.417199442	0.204718491	0.348511265	0.309356542	0.124227716	0.393543673	0.459412662	0.298529064	0.368784034	0.303708537	0.314726084	0.261605484	0.473922671	0.336393869	0.267382881	0.216853837	0.347405178	0.106642477
HgAffx.11336.1.S1_at	-2.973242899	-3.340240639	-3.456294534	-5.942087487	-6.147424758	-4.346795785	-3.156741769	-4.973150641	-3.340240639	-4.973150641	0.038028567	0.358091649	0.001441377	0.000814389	0.372918475	0.065181731	0.062210057	0.131913915	0.084738894	0.020987585	0.004962428	0.682867673	0.008496297	0.002681046	0.000918747	0.010702318	0.000659714
HgAffx.11341.1.S1_at	0.381307722	0.056718297	0.023705326	0.14771929	-0.060114064	0.23601149	0.21901301	0.08683051	0.056718297	0.08683051	0.035090891	0.002758676	0.005958217	0.000130557	0.310225586	0.013552831	0.198971423	0.013845808	0.019592625	0.118184521	0.143467498	0.134421812	0.191438298	0.075696827	0.005853942	0.25076643	0.000306807
HgAffx.11342.1.S1_at	-1.519724716	-1.39070838	-1.66456123	-1.080278667	-0.728245685	-0.786665206	-1.455216548	-1.064937697	-1.39070838	-1.064937697	6.17E-05	0.191296541	0.001659545	3.77E-05	0.028466486	0.416737723	0.035209992	6.96E-05	0.00028247	0.004281892	0.014941288	0.094339702	0.000102572	0.000204417	9.89E-05	0.002801314	1.11E-05
HgAffx.11343.1.S1_at	-0.499990944	-0.800539637	-1.105243834	-1.45911603	-1.422915317	-1.476486436	-0.650265291	-1.365940405	-0.800539637	-1.365940405	0.000173357	0.093406024	0.00022435	0.000232681	0.072580131	0.478203682	0.453584584	0.036055037	0.001975981	0.076443618	0.003494522	0.698686271	0.081965229	0.003713969	3.32E-05	0.001556649	0.000159094
HgAffx.11344.1.S1_at	-3.027602169	-2.818134721	-3.295331902	-3.635032044	-2.756714224	-4.396963714	-2.922868445	-3.521010471	-2.818134721	-3.521010471	0.069918234	0.432147348	0.201081531	0.248876604	0.293034585	0.135121656	0.278683672	0.137300645	0.054784496	0.374117223	0.212308901	0.52315535	0.316703237	0.348383841	0.100322477	0.158001871	0.060048178
HgAffx.11345.1.S1_at	-3.664631853	-4.003180306	-3.395886411	-4.115720861	-3.641526293	-4.076306754	-3.833906079	-3.80736008	-4.003180306	-3.80736008	0.239044772	0.397947278	0.236560087	0.298760443	0.26399761	0.435897674	0.466106257	0.229396602	0.301189612	0.277798379	0.39762874	0.634003176	0.397831174	0.279821855	0.272431375	0.306169254	0.11875419
HgAffx.11348.1.S1_at	-1.215466754	-1.192642874	-1.860450246	-1.353858786	-1.141228391	-1.096717955	-1.204054814	-1.363063845	-1.192642874	-1.363063845	0.201930238	0.457629433	0.189041225	0.231658026	0.008234386	0.498122506	0.168449844	0.003212937	0.224048772	0.04355283	0.222787924	0.477306359	0.008113824	0.305337977	0.067283003	0.130615421	0.002913166
HgAffx.11351.1.S1_at	-0.875338446	-0.908972675	-1.594164644	-0.818735551	-0.846707241	-0.648005922	-0.892155561	-0.97690334	-0.908972675	-0.97690334	0.143180531	0.453217878	0.288567873	0.281976251	0.01845581	0.340437311	0.306259572	0.003535023	0.124783397	0.026715399	0.335881719	0.717659565	0.018338822	0.307813103	0.176637405	0.285408255	0.004686106
HgAffx.11352.1.S1_at	-3.194418015	-2.45135124	-3.266594323	-4.090293765	-3.978334033	-2.4236975	-2.822884628	-3.439729905	-2.45135124	-3.439729905	0.126275478	0.229977229	0.106338129	0.114012058	0.167706917	0.096000784	0.058845504	0.146930171	0.30830934	0.206025071	0.036872272	0.711895246	0.227094344	0.037398315	0.066792056	0.06112502	0.021344694
HgAffx.11354.1.S1_at	-3.805324509	-3.461036005	-2.877649882	-3.519333427	-3.935927921	-3.927080222	-3.633180257	-3.564997863	-3.461036005	-3.564997863	0.294660373	0.359530813	0.249836772	0.268623733	0.218268611	0.547912159	0.332742167	0.089509521	0.19130177	0.241841913	0.406094116	0.611317817	0.12081428	0.214760611	0.251153455	0.32282471	0.076264976
HgAffx.11359.1.S1_at	-2.559861493	-2.677090627	-2.84878569	-2.787450261	-3.105850659	-3.003126123	-2.61847606	-2.936303183	-2.677090627	-2.936303183	0.192177821	0.44450427	0.265858147	0.150102649	0.35184623	0.517597699	0.401467072	0.345217073	0.22525872	0.439942317	0.387533351	0.640153559	0.366557104	0.223367432	0.140506402	0.254455947	0.119130765
HgAffx.11361.1.S1_at	-3.347143935	-4.635091366	-2.784177117	-3.217472267	-2.927540544	-3.365775296	-3.991117651	-3.073741306	-4.635091366	-3.073741306	0.322552381	0.035878997	0.286352837	0.155532086	0.008019369	0.337715423	0.41223195	0.153542261	0.019612182	0.266220153	0.01846008	0.625005915	0.395608403	0.006564741	0.006420209	0.002841361	0.007198555
HgAffx.11365.1.S1_at	-3.734643583	-3.488841125	-3.722580775	-3.444460323	-3.847120108	-3.944714257	-3.611742354	-3.739718866	-3.488841125	-3.739718866	0.280413894	0.416026118	0.265859828	0.278938565	0.348394853	0.525828223	0.332870927	0.337811943	0.216273985	0.383353243	0.412908626	0.640506106	0.425763184	0.27196871	0.236046476	0.280904385	0.12308955
HgAffx.11366.1.S1_at	-2.435770591	-2.437023166	-2.736790833	-2.216028643	-2.562055799	-2.577879186	-2.436396879	-2.523188615	-2.437023166	-2.523188615	0.189556498	0.482090967	0.129347168	0.189623482	0.112033606	0.53531342	0.106712532	0.221160898	0.191355386	0.049965418	0.173728172	0.339398065	0.254566873	0.23333044	0.157335756	0.247979749	0.033540393
HgAffx.11367.1.S1_at	-2.2559409	-2.955875739	-3.050998917	-3.207256185	-2.885074943	-2.920675639	-2.605908319	-3.016001421	-2.955875739	-3.016001421	0.108248222	0.179728723	0.056385298	0.108082687	0.371709296	0.538229778	0.35560798	0.346063096	0.303805934	0.396770037	0.317956501	0.619920442	0.391285273	0.336483247	0.086471715	0.335142344	0.078601185
HgAffx.1137.1.S1_at	0.467291173	0.218639763	0.63817318	0.169606702	0.314877516	-0.085452688	0.342965468	0.259301178	0.218639763	0.259301178	0.018418582	0.216730763	0.098398978	0.181801058	0.07203883	0.146781136	0.219921207	0.010110572	0.095258212	0.083118706	0.376757113	0.60790489	0.145358054	0.274904085	0.174491977	0.316467135	0.014389095
HgAffx.1137.1.S1_x_at	0.391568069	0.210132257	0.630118746	0.198745936	0.316874513	-0.015283278	0.300850163	0.282613979	0.210132257	0.282613979	0.017584812	0.215858083	0.117691865	0.22128421	0.02964227	0.112199795	0.184897915	0.004070611	0.092373498	0.048805381	0.410028916	0.589923528	0.08400807	0.228180272	0.24895225	0.24545528	0.006521741
HgAffx.11370.1.S1_at	-4.579207432	-4.956652787	-5.592548053	-5.321007389	-5.006901425	-4.256568899	-4.767930109	-5.044256442	-4.956652787	-5.044256442	0.212175151	0.31573992	0.093273922	0.162009427	0.163321499	0.217885733	0.091509525	0.027292729	0.102348075	0.346520557	0.269203906	0.623097573	0.210826407	0.34371961	0.138598298	0.321851374	0.032379711
HgAffx.11373.1.S1_at	2.475304127	2.40951348	2.93133421	2.797134188	2.856276648	2.46602581	2.442408803	2.762692714	2.40951348	2.762692714	0.307402934	0.286264525	0.00215433	0.0006801	0.00053134	0.007204497	0.008566557	0.000618027	0.192681229	0.127259816	0.00133371	0.588568419	0.242390677	0.00045978	6.36E-05	0.000389409	6.15E-05
HgAffx.11376.1.S1_at	-0.520502223	0.134251852	-0.498547555	-2.066445916	-2.517234721	-1.960879521	-0.193125185	-1.760776928	0.134251852	-1.760776928	0.000327619	0.040927781	0.000239409	3.88E-05	0.038012736	0.106855741	0.38818262	0.000797584	3.57E-05	0.003507103	5.66E-05	0.351904371	0.000252818	1.09E-05	4.50E-06	1.71E-05	6.33E-06
HgAffx.11379.1.S1_at	-1.368892511	-2.512412825	-1.934085688	-1.379365	-0.698012726	-1.855948058	-1.940652668	-1.466852868	-2.512412825	-1.466852868	0.098557028	0.018494532	0.330574722	0.046584758	0.108477582	0.040894101	0.193759164	0.351993925	0.058421047	0.154111382	0.013820528	0.322908711	0.017079755	0.001038617	0.026604525	0.004929609	0.002029866
HgAffx.11380.1.S1_at	-2.122493502	-1.000218994	-2.024331668	-2.276496255	-2.550706874	-3.461973062	-1.561356248	-2.578376965	-1.000218994	-2.578376965	0.00145382	0.009649606	0.240368217	0.084647343	0.013498303	0.050892392	0.012908335	0.00214115	4.01E-05	0.280314874	0.003575792	0.557024098	0.11531048	0.000977574	0.000270091	0.000182041	0.000146937
HgAffx.11381.1.S1_at	-1.23333755	-1.053000822	-1.963628687	-2.301641232	-3.45262366	-2.723039132	-1.143169186	-2.610233178	-1.053000822	-2.610233178	0.009383487	0.404440967	0.034877595	0.001138834	0.081307079	0.210147863	0.287683856	0.103556397	0.006712522	0.310607117	0.031112771	0.234641804	0.026575967	0.001229067	0.000546281	0.003132322	0.001335644
HgAffx.11385.1.S1_at	-0.929004449	-0.84146603	-0.765056134	-0.682016378	-0.509075305	-0.042392595	-0.885235239	-0.499635103	-0.84146603	-0.499635103	4.38E-06	0.232642292	0.009984862	0.000504512	0.214923448	0.004333219	0.000445336	6.10E-05	1.11E-05	0.240636178	0.066296947	0.269928791	0.022788593	0.003108915	2.48E-05	0.000624876	9.52E-06
HgAffx.11388.1.S1_at	-0.176137037	0.058182379	-0.142205093	-0.116674426	0.070226703	-0.052834635	-0.058977329	-0.060371863	0.058182379	-0.060371863	0.215286559	0.218477784	0.281863726	0.107660652	0.207292256	0.410789597	0.411338019	0.305988053	0.224350379	0.43498548	0.235694159	0.552448341	0.228499972	0.350847613	0.278514365	0.215742093	0.098055084
HgAffx.11391.1.S1_at	-4.796359235	-3.689445408	-3.150617381	-4.361852958	-3.682898922	-3.163337171	-4.242902322	-3.589676608	-3.689445408	-3.589676608	0.023534094	0.130453364	0.215450793	0.062700521	0.246179546	0.37126828	0.12351177	0.391467017	0.185170756	0.121729704	0.207600947	0.531229379	0.284466938	0.359573051	0.059261661	0.326822801	0.028814501
HgAffx.11395.1.S1_at	1.34305281	0.88242527	0.285068571	0.352033737	0.319336433	0.322240964	1.11273904	0.319669926	0.88242527	0.319669926	0.000742178	0.062906255	0.000959754	0.000662546	0.02303563	0.547912159	0.447199519	0.359241137	0.017358379	0.391670846	0.029991186	0.713343563	0.424905764	0.019586804	0.000104965	0.006674933	0.000598847
HgAffx.11403.1.A1_at	-2.033353341	-1.559097151	-1.906901853	-1.996517772	-1.694788321	-1.72082718	-1.796225246	-1.829758782	-1.559097151	-1.829758782	0.057899561	0.034964725	0.297345899	0.043373835	0.070913259	0.522364199	0.153746578	0.178933209	0.162896623	0.350998359	0.034193262	0.363545058	0.196188101	0.212315894	0.228910119	0.05402397	0.02047639
HgAffx.11403.1.S1_at	0.989062465	0.811735364	0.223028285	0.221062731	0.62572368	0.889893239	0.900398915	0.489926983	0.811735364	0.489926983	0.186474623	0.174401929	0.000273664	0.012259104	0.003866934	0.12217211	0.003759824	0.001409711	0.214400721	0.456650421	0.002297269	0.126197738	0.024638903	0.105510379	0.000377959	0.010320878	0.00015972
HgAffx.11404.1.S1_at	-4.683320334	-5.145324767	-4.141380435	-4.574517825	-4.068084456	-4.397128857	-4.914322551	-4.295277893	-5.145324767	-4.295277893	0.271070554	0.368764447	0.313934474	0.186364231	0.182715678	0.473511892	0.43618284	0.338567759	0.176475817	0.356838322	0.283994937	0.632391455	0.44091622	0.138555031	0.104455461	0.135346362	0.108455598
HgAffx.11407.1.S1_at	-4.90448325	-4.31801578	-5.666911567	-4.73324625	-4.732314159	-4.720356575	-4.611249515	-4.963207138	-4.31801578	-4.963207138	0.306368065	0.395765373	0.314189355	0.283522306	0.217631333	0.548783721	0.473089496	0.258680547	0.268732576	0.320148378	0.363162405	0.737097664	0.31505113	0.306596358	0.214159633	0.249820358	0.12075418
HgAffx.11410.1.S1_at	0.626226442	0.310955852	0.350708623	-0.007122954	-0.074706936	0.144017182	0.468591147	0.103223979	0.310955852	0.103223979	0.003018782	0.043714848	0.000711138	0.000326755	0.345332096	0.165527284	0.216555445	0.091743155	0.104825555	0.044980604	0.031376879	0.636885675	0.017861564	0.012187036	0.000637086	0.043775451	0.000687246
HgAffx.11414.1.S1_at	-4.995799221	-2.093579451	-3.06090078	-4.125865325	-3.95968041	-5.289025346	-3.544689336	-4.108867965	-2.093579451	-4.108867965	0.254416943	0.006399069	0.12221474	0.081817989	0.145659796	0.150800774	0.146352623	0.014356324	0.001754997	0.164666479	0.021717109	0.699182123	0.189025982	0.02398003	0.087419711	0.006014421	0.002545272
HgAffx.11417.1.S1_at	-4.406704243	-3.999868192	-4.514928934	-3.899923442	-4.867072246	-4.95673971	-4.203286217	-4.559666083	-3.999868192	-4.559666083	0.195347041	0.364331	0.212493142	0.201067964	0.272550886	0.527598397	0.184808783	0.276093686	0.116012119	0.286634293	0.397871586	0.466067245	0.359438941	0.149261635	0.155683834	0.181324465	0.089557579
HgAffx.11422.1.S1_at	-3.315602264	-3.349970865	-4.170562374	-3.563351035	-3.344998518	-3.476355826	-3.332786565	-3.638816938	-3.349970865	-3.638816938	0.216670628	0.458081869	0.165820573	0.284798054	0.019153213	0.4410475	0.409418022	0.027196128	0.236850954	0.076712167	0.249563128	0.575287994	0.025529038	0.357912386	0.040160893	0.11211847	0.012475665
HgAffx.11425.1.S1_at	-0.71926658	-0.63556906	-1.65141471	-1.215296081	-1.229293415	-0.758951072	-0.67741782	-1.21373882	-0.63556906	-1.21373882	0.295131725	0.396671845	0.02640073	0.020494673	0.002823726	0.099464906	0.078824688	0.003472724	0.216090886	0.090076416	0.022664721	0.727036435	0.082539379	0.016757959	0.001330885	0.00618742	0.001140379
HgAffx.11426.1.S1_at	-1.056614866	-1.364277162	-1.760028034	-1.571362936	-1.526907387	-1.950123678	-1.210446014	-1.702105509	-1.364277162	-1.702105509	0.000294751	0.087428222	0.006981185	0.008811943	0.035185763	0.06450987	0.060305492	0.150397332	0.004088266	0.206025071	0.143639785	0.688292012	0.146366086	0.161990531	0.00038161	0.017757544	0.000837825
HgAffx.11428.1.S1_at	0.075868139	0.119069481	-0.520293529	-0.994424053	-0.828416291	-1.363167506	0.09746881	-0.926575345	0.119069481	-0.926575345	2.40E-06	0.405142918	2.15E-05	4.66E-05	0.001812325	0.011685908	0.029299456	0.000236759	2.45E-06	0.017476093	3.51E-05	0.4311423	0.044054218	5.96E-05	4.43E-07	5.79E-06	2.12E-06
HgAffx.11432.1.S1_at	-0.14912894	0.251490704	-1.27677862	-1.055382392	-1.005154261	-1.296120393	0.051180882	-1.158358916	0.251490704	-1.158358916	6.57E-05	0.04328514	0.000343745	0.000403968	6.82E-05	0.151648333	0.160711058	0.371682705	1.21E-05	0.174780648	7.49E-05	0.681064439	0.117401708	6.19E-05	1.02E-06	5.55E-06	7.99E-06
HgAffx.11433.1.S1_at	-4.892663099	-3.087208982	-4.491415317	-5.222455183	-3.879212062	-4.982222758	-3.989936041	-4.64382633	-3.087208982	-4.64382633	0.303234171	0.024692964	0.234566183	0.061427101	0.04764991	0.155512023	0.39294927	0.227808923	0.010194621	0.209136759	0.008691183	0.259465788	0.23695508	0.124565739	0.046905235	0.009230923	0.008311154
HgAffx.11435.1.S1_at	0.000766477	-0.262475186	-0.364216715	-0.042495836	0.327217351	0.419303162	-0.130854354	0.084951991	-0.262475186	0.084951991	0.007033488	0.081395578	0.273642	0.018264629	0.247813978	0.383982803	0.017847598	0.000598976	0.000637053	0.062401286	0.093328856	0.156778536	0.002272917	0.001795725	0.01124431	0.007165972	0.000254885
HgAffx.11437.1.S1_at	-2.464127827	-2.662727619	-2.552419563	-2.695580936	-3.212123574	-2.697780642	-2.563427723	-2.789476179	-2.662727619	-2.789476179	0.182176115	0.329542282	0.190048825	0.018106015	0.333547403	0.166177179	0.473383376	0.294887217	0.295213265	0.356067559	0.402199011	0.355413339	0.066082196	0.06296131	0.08988626	0.254263378	0.038402699
HgAffx.11439.1.S1_at	0.383660919	0.016673453	-0.451453497	-0.712123354	-0.617115504	-0.507275461	0.200167186	-0.571991954	0.016673453	-0.571991954	7.00E-05	0.024927236	2.43E-05	3.31E-05	0.008668296	0.343995219	0.140677779	0.304114986	0.002298117	0.089872495	0.000560173	0.589639457	0.174043303	0.000978796	4.26E-06	0.000321875	2.53E-05
HgAffx.11446.1.A1_at	1.10408096	0.873559689	0.848495009	0.543050974	0.458223413	1.161277705	0.988820324	0.752761775	0.873559689	0.752761775	0.258310492	0.144463202	0.00372728	0.001453739	0.374253855	0.009915035	0.009781953	0.051917514	0.050676869	0.093753264	0.04836844	0.631452055	0.042593176	0.018117023	0.013797349	0.16280322	0.001085601
HgAffx.11447.1.S1_at	0.99462399	1.142340741	-0.523221662	-0.937309554	-1.517603794	-2.334243992	1.068482365	-1.32809475	1.142340741	-1.32809475	0.000129585	0.421884236	0.003627844	0.000692204	0.015149821	0.187662608	0.042797102	0.00814321	0.00012599	0.283779435	0.004126606	0.495431727	0.089974982	0.000863287	2.79E-05	0.000280278	0.000120027
HgAffx.1145.1.S1_at	-4.59448038	-4.038027198	-4.780387674	-4.047561499	-3.982559762	-5.138039156	-4.316253789	-4.487137023	-4.038027198	-4.487137023	0.238440555	0.372179907	0.243887712	0.209832233	0.273989678	0.309658653	0.264533934	0.331449709	0.153614323	0.318607871	0.422007798	0.729660826	0.300726179	0.352604304	0.239665592	0.261843519	0.109970251
HgAffx.11453.1.S1_at	-4.242727698	-4.212257339	-5.253200682	-3.130119711	-4.280918739	-4.26235782	-4.227492519	-4.231649238	-4.212257339	-4.231649238	0.324311512	0.474567101	0.072261096	0.293799442	0.118244898	0.545633532	0.137901247	0.115455099	0.302896282	0.035756996	0.106875486	0.365152074	0.156751749	0.343130932	0.278664112	0.354940168	0.027088624
HgAffx.11455.1.S1_at	-0.724998261	-0.558034629	-1.438951112	-1.640124055	-2.179003926	-1.433639301	-0.641516445	-1.672929598	-0.558034629	-1.672929598	0.012139172	0.329228241	0.004107661	0.000239932	0.01086434	0.050023987	0.293059162	0.391183607	0.005594598	0.283736333	0.002891748	0.263140038	0.02794226	0.000213672	6.26E-05	0.000431715	0.000246778
HgAffx.11459.1.S1_at	-1.684936317	-2.054922762	-2.083885109	-2.484531126	-2.056821976	-2.480049189	-1.86992954	-2.27632185	-2.054922762	-2.27632185	0.01327637	0.187675875	0.014083858	0.095385406	0.38700313	0.20950019	0.472197333	0.124321507	0.087108933	0.172957364	0.11728526	0.40708297	0.438071435	0.360067769	0.020232365	0.169847631	0.020522439
HgAffx.11461.1.S1_at	-1.58946427	-2.077225484	-1.306592491	-1.872861849	-1.508087733	-1.79763464	-1.833344877	-1.621294178	-2.077225484	-1.621294178	0.176439666	0.092696674	0.134179323	0.248771748	0.019252611	0.282134315	0.41416497	0.063487717	0.134638745	0.078162816	0.246222144	0.421783972	0.282006651	0.037398315	0.077550414	0.033888987	0.018415097
HgAffx.11464.1.S1_at	0.23973597	-0.561511796	-2.335775839	-2.138802615	-1.913413225	-1.592658167	-0.160887913	-1.995162461	-0.561511796	-1.995162461	0.000419702	0.052816363	9.77E-05	0.000144336	0.001980456	0.328361536	0.144866813	0.045506069	0.010900139	0.333375378	0.002018279	0.610967114	0.18824721	0.003610632	1.03E-05	0.000616828	6.08E-05
HgAffx.11468.1.S1_at	-4.258299388	-4.843250723	-4.881203784	-4.157549127	-5.307096818	-5.083168697	-4.550775056	-4.857254606	-4.843250723	-4.857254606	0.142761813	0.315801307	0.312983647	0.095787362	0.397711612	0.493248893	0.226775031	0.345874852	0.26483116	0.265639701	0.236689299	0.424274626	0.342673344	0.249262728	0.176655599	0.357192465	0.088815805
HgAffx.11472.1.S1_at	-1.000754642	-1.05662122	-1.304550854	-1.65062832	-1.693787675	-1.830544431	-1.028687931	-1.61987782	-1.05662122	-1.61987782	0.000725487	0.411901496	0.003129826	0.00185814	0.124279048	0.359489857	0.24200483	0.01324103	0.001350591	0.091860055	0.007984939	0.692716885	0.059375527	0.00459324	0.000184567	0.002276841	0.000608694
HgAffx.11479.1.S1_at	0.913341547	0.811112401	1.350683443	1.162472702	1.184037476	1.017003102	0.862226974	1.178549181	0.811112401	1.178549181	0.208709774	0.339963434	0.082055511	0.060420632	0.014011448	0.30924984	0.279618035	0.054579545	0.112488408	0.215597186	0.051717786	0.717018066	0.231415797	0.034958513	0.005659585	0.015101828	0.012017166
HgAffx.11480.1.S1_at	-2.378826302	-3.431786852	-2.595750668	-3.041467968	-3.807283783	-1.856010441	-2.905306577	-2.825128215	-3.431786852	-2.825128215	0.203591512	0.178912043	0.1786843	0.049178246	0.19128029	0.080352499	0.160870514	0.199190636	0.04534899	0.336105179	0.313763122	0.538638449	0.139696676	0.268420627	0.252742752	0.170474127	0.034457946
HgAffx.11482.1.S1_at	-2.175889644	-1.763516337	-2.899057659	-2.222898824	-2.062265627	-2.645614551	-1.96970299	-2.457459165	-1.763516337	-2.457459165	0.085774671	0.191193007	0.309140647	0.243276138	0.011103595	0.153919019	0.19483654	0.230607252	0.016609153	0.089072633	0.128827757	0.64527772	0.043356333	0.18187931	0.016305039	0.01818274	0.009658644
HgAffx.11484.1.S1_at	1.767161549	1.194021216	1.190959725	0.54526131	0.432272083	0.218818513	1.480591382	0.596827908	1.194021216	0.596827908	5.31E-06	0.006968368	3.19E-05	1.40E-05	0.402448085	0.213643486	0.073999135	0.000341226	0.00013979	0.011818123	0.002570019	0.585997777	0.002614615	0.000833074	4.83E-06	0.000742113	8.45E-06
HgAffx.11487.1.S1_at	0.98539047	1.371471215	-0.017586308	0.461666808	0.038542705	0.114145791	1.178430843	0.149192249	1.371471215	0.149192249	0.029153511	0.251273851	0.101924565	0.020195868	0.010260601	0.51109274	0.278981002	0.326958846	0.008147084	0.20086055	0.039860046	0.507688296	0.428705029	0.007283889	0.001072074	0.003142521	0.004732344
HgAffx.11488.1.S1_at	0.71328732	-0.296272866	-1.345085932	-0.881474179	-1.056305082	-0.7751633	0.208507227	-1.014507123	-0.296272866	-1.014507123	0.000394814	0.009188263	0.000287651	0.000124423	0.007773984	0.308563368	0.393203989	0.051874284	0.062812224	0.131286202	0.052419994	0.615399005	0.224400779	0.017790294	3.66E-05	0.00771066	0.000120355
HgAffx.11495.1.S1_at	-1.361647393	-1.259611138	-2.196475672	-1.874874002	-1.345378452	-1.111353776	-1.310629265	-1.632020475	-1.259611138	-1.632020475	0.1374169	0.388335746	0.034891697	0.291627268	0.006972018	0.318242168	0.025210515	0.002444964	0.210219599	0.179406283	0.028583426	0.251717782	0.014058994	0.291246702	0.023768555	0.049963513	0.001721399
HgAffx.11497.1.S1_at	1.021750537	0.680733953	0.350634991	0.350933639	0.291107682	0.510191716	0.851242245	0.375717007	0.680733953	0.375717007	0.001034638	0.020025547	0.000225768	0.00010734	0.020042537	0.127571716	0.170385753	0.115371418	0.080897931	0.458866435	0.016600225	0.634705608	0.339333699	0.006349104	4.72E-05	0.006033252	0.000180562
HgAffx.11499.1.S1_at	0.928696851	0.261752684	0.133197341	-0.099204504	0.026963493	-0.632861849	0.595224768	-0.14297638	0.261752684	-0.14297638	1.15E-05	0.00627667	0.000207372	0.000378849	0.249928117	0.019514135	0.025506787	0.002369004	0.00054692	0.173639958	0.050753102	0.589639457	0.315794171	0.107407629	3.91E-05	0.011020758	5.01E-05
HgAffx.11503.1.A1_at	-4.080507173	-2.546088779	-3.249761285	-3.028100539	-4.285933471	-4.810523985	-3.313297976	-3.84357982	-2.546088779	-3.84357982	0.086634452	0.021521973	0.038976899	0.234074807	0.135754618	0.306132872	0.018164684	0.013866966	0.001567416	0.365685389	0.214019754	0.205904331	0.07874682	0.007172357	0.04828181	0.008581612	0.002079679
HgAffx.11503.1.S1_at	-0.632163556	1.398838768	0.070096668	-1.106500555	-0.630649051	-0.795680006	0.383337606	-0.615683236	1.398838768	-0.615683236	0.241311148	0.000929237	0.101237938	0.302679443	0.008095605	0.444310912	0.280423895	0.030791096	0.000206563	0.02907783	0.000164919	0.436535405	0.08335257	0.000439727	0.000697244	8.83E-05	0.000149404
HgAffx.11507.1.S1_at	-2.995077498	-3.598196514	-3.503445697	-4.00242007	-3.297898375	-3.07085598	-3.296637006	-3.468655031	-3.598196514	-3.468655031	0.299762522	0.184738952	0.033939602	0.190186194	0.366919933	0.439421316	0.093358738	0.199564087	0.128533067	0.229732543	0.230769139	0.399642662	0.36140924	0.233550131	0.178268372	0.291551605	0.047741533
HgAffx.11511.1.S1_at	-2.216674432	-2.960151404	-3.06195274	-4.038039127	-3.723785782	-3.066090152	-2.588412918	-3.472466951	-2.960151404	-3.472466951	0.12774471	0.255403181	0.025122325	0.038785679	0.380534594	0.346478794	0.200083654	0.394014641	0.291757712	0.191151722	0.129086719	0.662523517	0.263556256	0.167919386	0.03729664	0.192387835	0.043321994
HgAffx.11512.1.S1_at	-5.094608354	-6.471166871	-4.759160427	-3.841082957	-4.682549772	-4.370633357	-5.782887612	-4.413356629	-6.471166871	-4.413356629	0.181306954	0.14974289	0.099272829	0.225729573	0.078436911	0.478138547	0.347933222	0.308478923	0.030428417	0.243304827	0.0194976	0.550054119	0.440645096	0.054817118	0.016747194	0.01517135	0.02779072
HgAffx.11513.1.S1_at	-4.617811944	-3.463895485	-3.52692062	-4.747336508	-3.937572856	-3.474866938	-4.040853715	-3.92167423	-3.463895485	-3.92167423	0.112882229	0.198038329	0.309964366	0.177222342	0.393543673	0.437619547	0.183531693	0.385071636	0.313470141	0.186267442	0.134349485	0.562405793	0.362054291	0.261857579	0.245654837	0.237135415	0.07686429
HgAffx.11514.1.S1_at	-3.135837526	-3.224874721	-2.228863148	-2.280822068	-2.232477417	-2.217193239	-3.180356124	-2.239838968	-3.224874721	-2.239838968	0.041907664	0.444465732	0.053303465	0.040272435	0.055124479	0.544628647	0.448437039	0.390820188	0.03553592	0.437502278	0.059530126	0.720519383	0.455430459	0.042082083	0.004460261	0.018572962	0.020821859
HgAffx.11518.1.S1_at	-4.470697424	-4.733558379	-4.931947859	-5.562909422	-5.127749898	-5.225291786	-4.602127901	-5.211974741	-4.733558379	-5.211974741	0.100903148	0.380655936	0.048859858	0.113547693	0.33862421	0.51712232	0.344686452	0.289215122	0.170375554	0.224439505	0.124130701	0.587867526	0.384940597	0.225667054	0.046249515	0.155568511	0.069258821
HgAffx.11519.1.S1_at	0.909493303	0.911208176	0.771411911	0.677472265	1.009142435	0.778792271	0.910350739	0.809204721	0.911208176	0.809204721	0.123503827	0.480597304	0.041385775	0.153403853	0.161704205	0.12217211	0.279890529	0.383418997	0.125343349	0.279948909	0.058903164	0.145402501	0.075576496	0.193705107	0.068916887	0.143678617	0.020167301
HgAffx.11519.2.S1_at	0.619998077	1.888839608	1.788832272	1.081026149	1.684400037	1.947643955	1.254418843	1.625475603	1.888839608	1.625475603	0.002056346	0.006956542	0.092971083	0.005858634	0.346677698	0.359469101	0.045002086	0.294404922	0.28511152	0.081280871	0.032397355	0.325725692	0.389671971	0.23752683	0.038683917	0.160998013	0.002512485
HgAffx.11519.3.S1_at	1.607311044	2.327918102	3.084916971	3.09212324	3.293444791	3.054257417	1.967614573	3.131185605	2.327918102	3.131185605	1.15E-05	0.002961595	1.38E-05	4.42E-06	0.002667976	0.195974394	0.425663326	0.355435499	0.001200077	0.450822326	0.001410683	0.452841261	0.169178183	0.000275109	1.05E-06	0.000170669	6.33E-06
HgAffx.11523.1.S1_at	0.190527718	0.18806742	-0.214856313	0.127057227	0.305508414	0.284237564	0.189297569	0.125486723	0.18806742	0.125486723	0.241124452	0.480872934	0.276499668	0.204334842	0.065838275	0.529400686	0.301330078	0.029881061	0.234565339	0.129613761	0.358666982	0.557242906	0.042593176	0.246813496	0.192790057	0.283160652	0.030588566
HgAffx.11525.1.S1_at	1.579943925	1.318265033	1.134398766	0.734584505	0.737325396	0.669225904	1.449104479	0.818883643	1.318265033	0.818883643	4.64E-05	0.066940724	9.56E-05	7.72E-05	0.117327266	0.419678441	0.356282092	0.005413169	0.000536295	0.029809127	0.001585695	0.734990863	0.019215609	0.001272682	1.27E-05	0.000680248	4.52E-05
HgAffx.11531.1.S1_at	0.342397794	0.321609342	0.161623965	0.201620205	0.246582235	0.356542331	0.332003568	0.241592184	0.321609342	0.241592184	0.286299276	0.40750612	0.025847128	0.063831526	0.028650835	0.146454905	0.048119823	0.010880769	0.215712997	0.312374456	0.061028619	0.589207996	0.154689839	0.127136806	0.015596817	0.071947076	0.00705532
HgAffx.11532.1.S1_at	-0.863634884	-0.923733797	-1.627567178	-1.411019662	-1.162971426	-1.273615429	-0.893684341	-1.368793424	-0.923733797	-1.368793424	0.022601143	0.40664424	0.007561496	0.05235696	0.005517755	0.398308758	0.29656875	0.051548065	0.041642115	0.192374877	0.01943121	0.41584708	0.036109519	0.107039113	0.000770297	0.007718418	0.00198229
HgAffx.11533.1.S1_at	-4.085383461	-3.809756783	-4.846904426	-3.583926138	-4.07027375	-4.019452637	-3.947570122	-4.130139238	-3.809756783	-4.130139238	0.317056947	0.424374786	0.240104187	0.300923039	0.195250467	0.541370748	0.382247377	0.220939244	0.27999248	0.194446296	0.376757113	0.647309766	0.284466938	0.311187859	0.230519462	0.281040985	0.109445551
HgAffx.11535.1.S1_at	-1.298165263	-1.59933361	-1.98785143	-2.032138941	-1.693833687	-2.626821583	-1.448749436	-2.08516141	-1.59933361	-2.08516141	0.000281248	0.185389699	0.008204174	0.056273548	0.098521427	0.017784118	0.05068082	0.021065908	0.001633414	0.420391908	0.074545012	0.41584708	0.182554661	0.281887028	0.00085474	0.019597648	0.000855241
HgAffx.11538.1.S1_at	-4.184969194	-3.824197663	-4.141356113	-4.569323593	-4.533473598	-4.611414677	-4.004583429	-4.463891995	-3.824197663	-4.463891995	0.254368025	0.409664886	0.267750522	0.247211607	0.348530965	0.537128043	0.467506613	0.304288075	0.189937761	0.373073538	0.26787824	0.73278489	0.378090996	0.229719412	0.16204494	0.208773359	0.121342082
HgAffx.11540.1.S1_at	-3.958475811	-4.318780019	-3.799086679	-3.057859861	-2.976416401	-4.22343209	-4.138627915	-3.514198758	-4.318780019	-3.514198758	0.261100805	0.370905439	0.114719119	0.088183103	0.260767436	0.165845506	0.142914868	0.271934032	0.293038716	0.239137722	0.086701854	0.719822748	0.207027014	0.061740769	0.072332119	0.10386712	0.048676203
HgAffx.11541.1.S1_at	-0.263819095	0.164054273	-0.949695725	-0.73031976	-0.368210596	-0.121593773	-0.049882411	-0.542454963	0.164054273	-0.542454963	0.231653205	0.141670301	0.065923161	0.238389093	0.00625005	0.339217095	0.075793822	0.015328479	0.143968186	0.286046368	0.011723541	0.450066616	0.07386425	0.056502171	0.008180328	0.008639514	0.004658387
HgAffx.11544.1.S1_at	1.35895622	1.068462021	0.858350629	0.591389032	0.634098986	0.495050049	1.213709121	0.644722174	1.068462021	0.644722174	9.50E-06	0.016373813	2.68E-05	3.04E-05	0.043970194	0.194535525	0.240463932	0.00427971	0.000180644	0.039221758	0.000924201	0.649512413	0.047638936	0.001229564	3.46E-06	0.000305441	1.49E-05
HgAffx.11545.1.S1_at	-5.642192223	-5.187859913	-5.778451123	-5.258636463	-5.350864788	-5.568872526	-5.415026068	-5.489206225	-5.187859913	-5.489206225	0.315705008	0.381779688	0.263501855	0.253484003	0.28641792	0.506002385	0.411127228	0.352970647	0.250971262	0.34576802	0.410065901	0.72391098	0.364873257	0.330630378	0.260313893	0.28554031	0.123636893
HgAffx.11546.1.S1_at	-0.520741058	-0.255533009	-1.413159517	-0.714826628	-0.491378533	-0.688974883	-0.388137034	-0.82708489	-0.255533009	-0.82708489	0.217627224	0.266682943	0.207897731	0.285896763	0.006201128	0.388308129	0.457773383	0.02830514	0.083764165	0.064145947	0.103028804	0.583146161	0.020836992	0.200578156	0.015199887	0.023552378	0.00645677
HgAffx.11548.1.S1_at	0.995143244	0.563258846	-0.580652802	-0.316933567	0.090940965	0.353931055	0.779201045	-0.113178587	0.563258846	-0.113178587	0.042868465	0.180397549	0.002471117	0.012303699	0.011015897	0.360321854	0.089291824	0.018234989	0.206790441	0.28263361	0.024255884	0.464597461	0.077286749	0.102311732	0.000870517	0.020347113	0.001603899
HgAffx.11551.1.S1_at	-2.561901932	-2.475003114	-2.375007494	-2.031544076	-2.030801851	-2.816588512	-2.518452523	-2.313485483	-2.475003114	-2.313485483	0.242717863	0.451873756	0.158331681	0.140649717	0.371775842	0.221892863	0.174466387	0.227793089	0.211170882	0.324873882	0.246704093	0.737097664	0.3194059	0.205111857	0.178785186	0.288745463	0.089910912
HgAffx.11552.1.S1_at	-2.094126946	-2.812516768	-3.879182867	-3.414514394	-2.969389655	-2.812947752	-2.453321857	-3.269008667	-2.812516768	-3.269008667	0.132863199	0.23139604	0.04421386	0.093183328	0.107123348	0.501805422	0.277094811	0.095301905	0.315227772	0.307404866	0.224001119	0.6084079	0.165543204	0.316570716	0.031931613	0.189114846	0.034072627
HgAffx.11553.1.S1_at	-2.517952831	-2.291517248	-2.12912628	-2.598290045	-2.885996963	-2.853010803	-2.40473504	-2.616606023	-2.291517248	-2.616606023	0.117555405	0.296100294	0.282640272	0.094430824	0.290154459	0.527598397	0.277201388	0.026826768	0.045585421	0.135063816	0.185985283	0.525357574	0.038310108	0.044288148	0.09102953	0.097818262	0.019830095
HgAffx.11561.1.S1_at	-4.673231594	-3.578596373	-3.876031819	-2.971605212	-3.207273385	-3.039297102	-4.125913983	-3.273551879	-3.578596373	-3.273551879	0.021258428	0.126705854	0.019650574	0.02823748	0.317090753	0.498122506	0.455407128	0.142845722	0.1784193	0.177921212	0.222406033	0.672731828	0.234137848	0.25207959	0.028136395	0.245754872	0.028018663
HgAffx.11563.1.A1_at	-2.618990792	-3.463074295	-3.583792374	-3.832887392	-4.513373064	-4.097221524	-3.041032543	-4.006818589	-3.463074295	-4.006818589	0.022148183	0.168528772	0.043698728	0.007471127	0.368475822	0.389785178	0.382844052	0.21783177	0.142809044	0.371827245	0.288357542	0.499020174	0.140669196	0.073140598	0.013247898	0.143859332	0.020421555
HgAffx.11563.1.S1_at	0.319376566	-0.089953373	-0.760152828	-0.644857469	-0.783303237	-0.432035297	0.114711596	-0.655087208	-0.089953373	-0.655087208	0.000859199	0.03772076	0.000210874	7.39E-05	0.00487239	0.09932078	0.185602023	0.051263983	0.035527411	0.299773567	0.00789019	0.559399324	0.428507361	0.002047432	1.95E-05	0.001527149	9.40E-05
HgAffx.11565.1.S1_at	-2.273313541	-2.207476831	-3.422438464	-2.592759621	-3.045949967	-2.542467203	-2.240395186	-2.900903814	-2.207476831	-2.900903814	0.239262027	0.460631945	0.228854525	0.087585785	0.055527845	0.339916184	0.457859369	0.100743124	0.215145269	0.163682535	0.272627763	0.576811801	0.309429368	0.098499599	0.036690342	0.087326458	0.04448596
HgAffx.11567.1.S1_at	0.651702328	0.467676608	0.417716349	0.52923513	0.530703979	0.612209028	0.559689468	0.522466122	0.467676608	0.522466122	0.267467986	0.142059807	0.146724484	0.131658207	0.322668199	0.389410259	0.321417904	0.091532464	0.11800223	0.255952757	0.308217652	0.73644023	0.245354053	0.257363106	0.193906429	0.2454483	0.059175615
HgAffx.11568.1.S1_at	1.223637183	2.767710092	2.016993376	0.432599434	-0.643577537	-0.893591636	1.995673638	0.228105909	2.767710092	0.228105909	5.74E-06	0.0001918	0.00293999	1.31E-05	0.008874918	0.259909107	0.001066078	4.12E-06	2.74E-07	0.001330985	1.02E-05	0.020636444	2.08E-05	7.26E-07	4.02E-07	6.21E-07	2.38E-07
HgAffx.11570.1.S1_at	1.940827916	1.546127098	0.642055635	0.824023795	0.230132995	0.362104952	1.743477507	0.514579344	1.546127098	0.514579344	0.000317373	0.165011157	0.002619553	0.000177957	0.015315101	0.44408488	0.138025154	0.187362859	0.002140262	0.318154659	0.028903134	0.270258466	0.148654715	0.001458081	4.13E-05	0.001344312	0.000231398
HgAffx.11571.1.S1_at	1.985096683	2.9459449	2.094414103	1.03734093	0.964184588	0.295620606	2.465520792	1.097890057	2.9459449	1.097890057	0.000360399	0.018752799	0.009135974	0.005459147	0.025732827	0.104548307	0.059798193	0.000671563	2.47E-05	0.026909828	0.000368974	0.696250991	0.012414171	0.000216354	3.66E-05	6.41E-05	4.16E-05
HgAffx.11572.1.S1_at	-3.454342481	-4.961215072	-5.055272767	-4.552984344	-4.645507163	-3.821370312	-4.207778776	-4.518783647	-4.961215072	-4.518783647	0.236794069	0.082685008	0.08846751	0.066268613	0.382486339	0.290429928	0.261769507	0.090619842	0.083290383	0.313603943	0.302809669	0.717659565	0.337518517	0.279483783	0.16704933	0.21256047	0.041116553
HgAffx.11574.1.S1_at	-0.033553269	-0.166228584	-0.738604324	-1.342187154	-1.013838154	-0.328228577	-0.099890927	-0.855714552	-0.166228584	-0.855714552	0.130221788	0.371916324	0.000832228	0.00346005	0.056444717	0.074488308	0.013860953	0.103986312	0.213321816	0.076070567	0.002717616	0.471652321	0.230171015	0.010434428	0.000739038	0.008475362	0.001023224
HgAffx.11578.1.S1_at	-3.456810109	-3.301076041	-3.630228612	-3.642041482	-3.480301113	-3.52399327	-3.378943075	-3.569141119	-3.301076041	-3.569141119	0.305300477	0.417975795	0.267747196	0.295367395	0.276006859	0.53473387	0.427841864	0.35321024	0.241891536	0.45503251	0.275750279	0.680963133	0.395608403	0.293006465	0.17803717	0.228645574	0.123262194
HgAffx.11579.1.S1_at	-1.961227435	-1.284679714	-1.550790549	-1.44069254	-1.332205975	-1.651686923	-1.622953574	-1.493843997	-1.284679714	-1.493843997	0.094984496	0.022720502	0.028555044	0.01219651	0.169893334	0.222754523	0.270648409	0.303819903	0.073416169	0.354107671	0.270644602	0.648581669	0.241716099	0.321558763	0.128923343	0.137415487	0.01773571
HgAffx.11583.1.S1_at	-3.874777058	-4.450970107	-3.787688753	-4.659374385	-5.490631107	-5.224483554	-4.162873582	-4.79054445	-4.450970107	-4.79054445	0.068053778	0.322201308	0.159795943	0.040233798	0.243241513	0.482832111	0.324621162	0.080668287	0.158893912	0.233924781	0.370864052	0.528485815	0.077622168	0.127989281	0.089873397	0.258089075	0.043545096
HgAffx.11586.1.S1_at	-0.177155255	-0.137399114	-0.207676858	-0.157037891	-0.037816868	0.323103322	-0.157277184	-0.019857074	-0.137399114	-0.019857074	0.001171756	0.405142918	0.301802182	0.099498493	0.27786527	0.037778632	0.007752234	0.001893262	0.002299961	0.360601341	0.388097449	0.509760509	0.139264223	0.18569094	0.030652768	0.112174727	0.00147935
HgAffx.11595.1.S1_at	-2.792416364	-3.236142969	-2.931661387	-3.325373769	-2.981232922	-3.443717474	-3.014279666	-3.170496388	-3.236142969	-3.170496388	0.045901268	0.183801988	0.077274002	0.207059425	0.22272476	0.232659599	0.402751458	0.106696959	0.211935198	0.214098343	0.368206634	0.526390018	0.428666502	0.214152174	0.155298004	0.314862774	0.05658394
HgAffx.11596.1.S1_at	-1.931266568	-1.345166552	-1.647454955	-1.308464372	-1.042556191	-1.065917547	-1.63821656	-1.266098266	-1.345166552	-1.266098266	0.008525551	0.074573154	0.032407299	0.007002205	0.188339443	0.5352976	0.285698136	0.052883207	0.150415419	0.206025071	0.39762874	0.543335013	0.070407718	0.155939118	0.025502983	0.291353927	0.011296323
HgAffx.11597.1.S1_at	0.038392968	0.632666976	-0.222321854	0.170553704	0.236508524	0.166056377	0.335529972	0.087699188	0.632666976	0.087699188	0.233375877	0.052247761	0.236296461	0.167378012	0.012604607	0.492806166	0.471780839	0.102429388	0.055033036	0.149522624	0.077961844	0.692668268	0.102258063	0.088504571	0.055774621	0.017484038	0.01715292
HgAffx.11598.1.S1_at	-2.489721456	-3.438072893	-2.936109922	-2.707705115	-2.239473402	-2.334301293	-2.963897175	-2.554397433	-3.438072893	-2.554397433	0.24859508	0.036627919	0.221592995	0.183568523	0.135641085	0.496059658	0.249033884	0.088125108	0.010414847	0.321671364	0.060880904	0.45375554	0.090126546	0.008402693	0.039582725	0.010563375	0.010952933
HgAffx.11600.1.S1_at	-1.417310733	-1.453634233	-2.298782759	-2.068075252	-1.881158285	-2.031250048	-1.435472483	-2.069816586	-1.453634233	-2.069816586	0.015575019	0.451639031	0.013297551	0.036690967	0.009165558	0.398308758	0.443687175	0.158488991	0.022405209	0.242901442	0.0253553	0.574639765	0.102783583	0.061741519	0.00083765	0.006978034	0.003638843
HgAffx.11603.1.S1_at	1.797377284	1.713628962	1.455425728	1.412676804	1.42051504	1.90109127	1.755503123	1.547427211	1.713628962	1.547427211	0.080516112	0.203988619	0.000380327	0.000360595	0.008591067	0.001791846	0.000757332	0.000402713	0.016866866	0.325187075	0.002823241	0.719822748	0.347699199	0.002545915	0.000495712	0.011459045	4.53E-05
HgAffx.11604.1.S1_at	-1.317960595	-1.911154606	-1.866830195	-2.98978019	-2.942028058	-2.517600655	-1.6145576	-2.579059774	-1.911154606	-2.579059774	0.007895847	0.142148047	0.001596593	0.001569616	0.384424609	0.288657251	0.208858205	0.084881913	0.077328563	0.0407506	0.021014813	0.717659565	0.033140698	0.02002338	0.001431648	0.036875431	0.001807226
HgAffx.11607.1.S1_at	0.426084823	0.87816306	-0.073388579	-0.039323964	0.702127137	0.038343469	0.652123942	0.156939516	0.87816306	0.156939516	0.049938329	0.066917459	0.031532162	0.092346327	0.003623667	0.041148734	0.39708463	0.283861944	0.002766924	0.426501012	0.002672577	0.086175312	0.012058163	0.196441598	0.001978054	0.001890014	0.000905932
HgAffx.11608.1.S1_at	-0.659638719	-0.637334334	-1.055626478	-0.989158867	-1.082194209	-1.016933118	-0.648486526	-1.035978168	-0.637334334	-1.035978168	0.006914849	0.442815019	0.010858802	0.00279654	0.008226534	0.413501392	0.424127793	0.324964669	0.006243744	0.329213948	0.012831857	0.568884227	0.407790112	0.00339413	0.000188464	0.001530944	0.001354012
HgAffx.11621.1.A1_at	-1.943508404	-1.952070654	-1.669601099	-1.589394454	-1.430842964	-1.485053563	-1.947789529	-1.54372302	-1.952070654	-1.54372302	0.025053818	0.47466557	0.056073834	0.015467405	0.128147477	0.493182465	0.357812027	0.198039686	0.026664018	0.371649798	0.07585882	0.574741545	0.190669678	0.020723451	0.004115141	0.019941655	0.014872725
HgAffx.11621.1.S1_at	0.177043827	-0.738505021	-0.458758345	-0.265894516	-0.486144525	0.015820617	-0.280730597	-0.298744192	-0.738505021	-0.298744192	0.048418906	3.00E-05	0.000590726	3.98E-05	0.014646018	0.004004685	0.023415884	0.000921708	2.21E-05	0.076102268	0.000752029	0.192811953	0.390302029	0.014116148	0.222756415	0.000183685	9.05E-06
HgAffx.11624.1.S1_at	-0.216775913	-0.86074335	-0.545556566	-0.253932748	0.012358073	0.866312081	-0.538759632	0.01979521	-0.86074335	0.01979521	0.000102644	0.006374897	0.292993314	0.08214481	0.070948434	0.005954568	0.000837249	6.62E-05	6.40E-06	0.118173004	0.005946601	0.369901263	0.016328649	0.000667716	0.000204007	0.000124736	1.60E-05
HgAffx.11625.1.S1_at	1.691770094	1.980278051	1.505294368	1.684231086	1.745598595	1.469078322	1.836024073	1.601050593	1.980278051	1.601050593	0.045733646	0.043854584	0.32421036	0.223014743	0.005814114	0.086619443	0.110236232	0.331908098	0.001686417	0.1516914	0.029737978	0.638298566	0.076333192	0.049718059	0.004507819	0.002539572	0.003035439
HgAffx.11628.1.S1_at	0.492507994	0.469717071	1.124682766	0.657890607	0.685362397	0.821845589	0.481112532	0.82244534	0.469717071	0.82244534	0.008513092	0.440336672	0.079769426	0.049840548	0.000899954	0.250595588	0.155979596	0.019243314	0.007519546	0.012278063	0.085505398	0.692716885	0.007806074	0.050494222	0.000343597	0.002461813	0.000363533
HgAffx.11630.1.S1_at	-0.505075034	-0.156083328	-0.116461955	-0.36569115	-0.811843205	-0.167971607	-0.330579181	-0.365491979	-0.156083328	-0.365491979	0.020360047	0.039393119	0.147055461	0.025968306	0.350051431	0.009253986	0.167654616	0.318699846	0.300660586	0.113921756	0.110804932	0.107030969	0.002717514	0.00123987	0.209499984	0.051726242	0.000822018
HgAffx.11642.1.S1_at	1.950932214	1.806581632	2.009313251	1.734267771	1.752257764	1.568974237	1.878756923	1.766203256	1.806581632	1.766203256	0.00777087	0.208838721	0.058431487	0.062260683	0.099684729	0.203389639	0.185030381	0.007180709	0.048179412	0.075183954	0.291365031	0.715163457	0.073351162	0.274681378	0.063361212	0.278167814	0.008350574
HgAffx.11660.1.S1_at	0.850622018	0.737657087	1.003123492	0.770827341	0.770924502	0.695229665	0.794139553	0.81002625	0.737657087	0.81002625	0.067538542	0.208370641	0.178554212	0.158836901	0.025222108	0.362775661	0.298936772	0.011418226	0.240460149	0.063714197	0.348816195	0.737097664	0.050894086	0.293143583	0.235225504	0.171875146	0.01442745
HgAffx.11669.1.S1_at	0.314710805	0.038389734	0.654491514	0.263963834	0.149791033	0.165893837	0.17655027	0.308535055	0.038389734	0.308535055	0.194840588	0.181643346	0.290657251	0.167229266	0.021197786	0.536564869	0.37480377	0.037078502	0.212409925	0.111139361	0.187864828	0.634003176	0.052941263	0.257132059	0.115677504	0.078996522	0.023323342
HgAffx.11676.1.S1_at	1.090331427	1.4695727	2.449351429	2.362704741	2.435907686	2.238233651	1.279952064	2.371549377	1.4695727	2.371549377	5.09E-06	0.011387968	3.91E-06	1.91E-06	8.97E-05	0.148620179	0.224086068	0.060565542	8.63E-05	0.283736333	6.79E-05	0.606416772	0.432412857	2.65E-05	1.63E-07	7.54E-06	1.20E-06
HgAffx.11678.1.S1_at	-1.404184961	-1.478852969	-0.104564951	2.62649825	3.791163001	3.629772395	-1.441518965	2.485717174	-1.478852969	2.485717174	1.68E-06	0.445291888	9.62E-06	1.38E-06	0.011548232	0.460929252	0.05250081	4.22E-05	1.87E-06	0.00217379	1.88E-05	0.142538645	7.36E-05	2.25E-06	1.80E-07	2.43E-06	4.86E-07
HgAffx.11685.1.S1_at	1.209107999	0.928539973	1.206675297	0.845716638	0.804822515	0.701215954	1.068823986	0.889607601	0.928539973	0.889607601	0.005143077	0.094442047	0.022882176	0.013157911	0.077322798	0.38561954	0.261426072	0.00926151	0.081677506	0.064170648	0.299235168	0.689883437	0.036992584	0.198097975	0.03321964	0.296388421	0.005198706
HgAffx.11688.1.S1_at	1.12496732	1.609778481	1.173665717	1.294938117	1.609597237	1.418100182	1.367372901	1.374075314	1.609778481	1.374075314	0.027134696	0.008103986	0.10420053	0.002900439	0.012458364	0.205684718	0.264554161	0.064855772	0.085556033	0.254001546	0.033951867	0.211339724	0.017063781	0.36095966	0.266457385	0.030942614	0.002512485
HgAffx.11692.1.S1_at	3.367530907	0.304369264	0.771875535	0.435113704	0.445158363	0.940594597	1.835950086	0.64818555	0.304369264	0.64818555	1.34E-06	4.11E-06	6.92E-07	4.70E-07	0.034227979	0.06439341	0.040768446	0.202715644	0.005862795	0.114189907	0.265729041	0.730416642	0.106980943	0.211290557	3.00E-06	0.029284134	4.52E-07
HgAffx.11695.1.S1_at	-0.140935588	0.140669288	-0.131736358	0.429613781	0.508013372	0.52876982	-0.00013315	0.333665154	0.140669288	0.333665154	0.005396516	0.161423953	0.012134635	0.005780974	0.137067303	0.529537328	0.365696179	0.010000231	0.047146423	0.04409773	0.121924577	0.665399971	0.020217285	0.061460434	0.010214572	0.127778065	0.003191301
HgAffx.11699.1.S1_at	0.459140944	0.784382068	0.812428726	0.916998908	0.968341524	1.081564288	0.621761506	0.944833361	0.784382068	0.944833361	2.34E-05	0.00402176	0.000208999	8.68E-05	0.332164602	0.200318089	0.075336627	0.007198478	0.002886263	0.172296656	0.082938352	0.603694006	0.074744923	0.027112176	4.44E-05	0.017707363	7.35E-05
HgAffx.11717.1.S1_at	1.478632034	1.788807336	1.894066636	1.656292566	1.677153112	1.56322736	1.633719685	1.697684918	1.788807336	1.697684918	0.107406008	0.002954337	0.016771287	0.009075119	0.110031419	0.167805101	0.177587053	0.001604729	0.006584613	0.024648162	0.063621109	0.681064439	0.019986265	0.077730422	0.058590695	0.069654239	0.000374734
HgAffx.11720.1.S1_at	-0.934288478	-0.453684354	-0.813295287	-0.628115765	-0.57322088	-0.155285629	-0.693986416	-0.54247939	-0.453684354	-0.54247939	6.60E-06	0.00058024	0.002494578	0.000815806	0.003102517	0.005185358	0.001377334	7.00E-05	0.003175073	0.064530234	0.042536582	0.597089713	0.022513206	0.088755373	0.004931406	0.095780174	1.68E-05
HgAffx.11725.2.S1_at	1.340616777	0.987111698	1.389183621	1.068284368	1.042368962	0.961723952	1.163864237	1.115390226	0.987111698	1.115390226	0.008781939	0.027046794	0.033187561	0.021106181	0.015039216	0.398608581	0.286196903	0.008912156	0.280978053	0.0556611	0.278840501	0.70281683	0.033500256	0.27479617	0.173326017	0.117599028	0.004291075
HgAffx.11732.1.S1_at	0.774007455	0.97789991	0.969030886	0.715466731	0.551150431	0.552476168	0.875953682	0.697031054	0.97789991	0.697031054	0.022636022	0.062299115	0.21497396	0.020344636	0.387946377	0.547842605	0.12067962	0.002494759	0.001280603	0.047648018	0.019752624	0.342225546	0.004875978	0.001534478	0.005453777	0.003600058	0.000641845
HgAffx.11734.1.S1_at	0.186640239	-0.063153962	-0.828006664	-0.791291028	-0.684614339	-0.607725771	0.061743139	-0.72790945	-0.063153962	-0.72790945	0.004782092	0.228019497	0.001762988	0.002765699	0.013220965	0.478917801	0.297444625	0.19391012	0.026691017	0.427102091	0.012497386	0.650642162	0.317708198	0.019049074	0.000201135	0.004618361	0.001255414
HgAffx.11741.1.S1_at	-0.539717182	-0.523776385	-0.643846935	-0.582590806	-0.480767721	-0.08215288	-0.531746784	-0.447339586	-0.523776385	-0.447339586	0.000488692	0.446089752	0.2423374	0.186573284	0.137868727	0.010547684	0.002148488	0.00040417	0.000771314	0.306783648	0.274255925	0.4857005	0.096921195	0.265047431	0.057758063	0.147381047	0.00032589
HgAffx.11744.1.S1_at	2.655769818	2.188961056	1.925549532	2.083152411	2.011160563	1.979710273	2.422365437	1.999893195	2.188961056	1.999893195	0.013852413	0.094424234	0.027674841	0.015567676	0.189214188	0.525391391	0.386265756	0.351141066	0.172353767	0.320026999	0.329143261	0.686035046	0.38366266	0.219274509	0.009680333	0.170723367	0.018336398
HgAffx.11751.1.S1_at	0.380281123	0.549107611	-0.283191877	0.45039181	-0.05223355	-0.221704933	0.464694367	-0.026684638	0.549107611	-0.026684638	0.016094771	0.311327847	0.278334278	0.043157985	0.009304993	0.374810155	0.032927672	0.340912392	0.006539993	0.031964591	0.327987227	0.255836469	0.232032081	0.02132246	0.003264962	0.009103965	0.002844924
HgAffx.11752.1.S1_at	1.309760969	1.727584195	1.083732753	0.451837232	0.369679392	0.781920357	1.518672582	0.671792434	1.727584195	0.671792434	8.50E-05	0.001254089	5.38E-06	2.12E-06	0.000139197	0.005577744	0.008075168	0.004861803	2.45E-06	0.001233113	1.88E-06	0.510794843	1.00E-04	5.06E-07	9.51E-08	4.01E-07	2.90E-07
HgAffx.11764.1.S1_at	-0.767648106	-0.603522073	-1.395495285	-1.486514464	-1.285737391	-1.220757086	-0.68558509	-1.347126057	-0.603522073	-1.347126057	0.026748091	0.289078158	0.004195143	0.015321401	0.006373792	0.481177616	0.186712988	0.209375625	0.00941949	0.359824113	0.002410655	0.525456793	0.335075313	0.006943287	0.000246253	0.001173583	0.001429094
HgAffx.11775.1.S1_at	-1.653989299	-1.810249213	-1.170476065	-1.851934743	-1.87011091	-0.866249512	-1.732119256	-1.439692807	-1.810249213	-1.439692807	0.001495095	0.28271025	0.137537104	0.108668529	0.010869297	0.005035852	0.002857629	0.087242918	0.000658991	0.020509487	0.375958443	0.72188791	0.010342482	0.297551303	0.012494309	0.02172983	0.000312245
HgAffx.11791.1.S1_at	2.35384919	1.680425436	2.069577305	1.96567214	1.956384993	1.663388392	2.017137313	1.913755707	1.680425436	1.913755707	0.000788286	0.002686327	0.015329254	0.01197517	0.027165107	0.117796942	0.082969535	0.018555946	0.294835667	0.30028763	0.062218041	0.727332022	0.280958316	0.05556705	0.095635138	0.043860334	0.001422541
HgAffx.11794.1.S1_at	0.097024932	0.164800258	0.16421749	0.291577733	0.696987563	0.706416606	0.130912595	0.464799848	0.164800258	0.464799848	0.002019215	0.381691919	0.106091776	0.002033284	0.405604432	0.538838377	0.039088937	0.006867908	0.004570601	0.27217499	0.234840798	0.167232989	0.013821798	0.005889387	0.00264166	0.022477867	0.00120212
HgAffx.11801.1.S1_at	0.399925735	0.511975161	0.24045065	0.588606496	0.354013855	0.491955775	0.455950448	0.418756694	0.511975161	0.418756694	0.116742172	0.157105481	0.022882176	0.200287316	0.010772158	0.154662324	0.203856409	0.01101301	0.271143958	0.0112593	0.204531438	0.13047474	0.147660878	0.047789379	0.149511525	0.089174552	0.002652729
HgAffx.11804.1.S1_at	-2.639050547	-5.603514433	-3.476818005	-1.592924397	-0.576624026	-0.459000729	-4.12128249	-1.526341789	-5.603514433	-1.526341789	0.001912603	0.001049404	0.043892462	0.00238929	0.006177685	0.504956377	0.079821005	0.000756987	1.12E-05	0.024303539	0.00011251	0.308449663	0.001799303	1.74E-05	1.85E-05	1.22E-05	1.36E-05
HgAffx.11814.1.S1_at	2.050768949	1.841020424	2.49077244	2.496774381	3.245050992	3.157433268	1.945894687	2.84750777	1.841020424	2.84750777	2.86E-05	0.14375094	0.007099908	1.84E-05	0.002981797	0.400291728	0.004778291	0.001744313	1.22E-05	0.451089743	0.00164144	0.018067457	0.001784016	1.10E-05	2.60E-06	1.70E-05	6.59E-06
HgAffx.11821.1.S1_at	2.208659367	2.191552031	2.288679807	2.263180017	2.528417628	2.122459164	2.200105699	2.300684154	2.191552031	2.300684154	0.23268349	0.463172599	0.27532101	0.043644078	0.290211842	0.085517411	0.291448153	0.190420192	0.246808172	0.429380853	0.330664701	0.388679496	0.156139211	0.051784726	0.123515669	0.198689886	0.044030528
HgAffx.11838.1.S1_at	-0.275938805	0.269372148	-0.402758078	-1.159834112	-1.943131551	-2.460344417	-0.003283329	-1.49151704	0.269372148	-1.49151704	1.02E-05	0.051170126	0.003148655	5.89E-05	0.021519108	0.097749216	0.002293281	5.72E-05	3.23E-06	0.029935642	0.000370467	0.098947468	0.000627192	1.67E-05	2.97E-06	1.32E-05	3.55E-06
HgAffx.11844.1.S1_at	-0.239931437	-0.412526365	-0.465508232	-0.165716015	-0.411066286	-0.076191228	-0.326228901	-0.27962044	-0.412526365	-0.27962044	0.127333704	0.210488588	0.239318095	0.111399053	0.335378868	0.095091957	0.339958661	0.023983368	0.030206414	0.092473462	0.093559081	0.365152074	0.377738613	0.359573051	0.192790057	0.141071415	0.019247584
HgAffx.11848.1.S1_at	1.231353877	1.967416249	1.252257466	0.293408071	1.035408776	0.918751816	1.599385063	0.874956532	1.967416249	0.874956532	0.083271766	0.012131605	0.001470705	0.145649915	0.012921537	0.423668245	0.033206596	0.098810289	0.000887911	0.0112593	9.24E-05	0.091565885	0.230804338	0.002096705	0.000220292	0.000178339	0.000160069
HgAffx.11860.1.S1_at	1.343154574	0.959741229	0.884160321	0.701211203	0.659195626	0.785178964	1.151447902	0.757436529	0.959741229	0.757436529	0.000714069	0.013463659	0.00033538	0.000187601	0.271278157	0.286629569	0.310591105	0.211379459	0.080854453	0.141354434	0.042820265	0.669265141	0.08400807	0.020936581	0.000192111	0.033763638	0.000429628
HgAffx.11861.1.S1_at	-2.776377883	-3.701189724	-3.673821324	-3.667747592	-3.958007765	-4.484782872	-3.238783804	-3.946089888	-3.701189724	-3.946089888	0.005505723	0.101496759	0.059712602	0.023152853	0.396169669	0.304742242	0.142302005	0.094965012	0.080129443	0.457146483	0.411170719	0.629385433	0.33374823	0.261859522	0.021046972	0.239022319	0.017778919
HgAffx.11862.1.S1_at	1.083906247	0.616516461	0.820272764	0.667181795	0.698786659	0.657865353	0.850211354	0.711026643	0.616516461	0.711026643	0.000490007	0.00095373	0.000618779	0.00081995	0.035901195	0.435897674	0.452592438	0.057642988	0.229676684	0.109030286	0.284944721	0.665799578	0.145202716	0.16626552	0.00975048	0.096306061	0.000509791
HgAffx.11864.1.S1_at	2.137245921	2.250709195	2.590379237	2.444228288	2.516054858	2.230775399	2.193977558	2.445359445	2.250709195	2.445359445	0.217641614	0.318179335	0.047962376	0.021958816	0.05659899	0.155299003	0.188418994	0.041137602	0.293917731	0.260555237	0.162069508	0.653297149	0.356045024	0.078810524	0.013564228	0.087934575	0.01574426
HgAffx.11878.1.S1_at	-4.461385506	-4.782167526	-5.08243566	-4.099504803	-4.61008852	-4.60708345	-4.621776516	-4.599778108	-4.782167526	-4.599778108	0.293968966	0.38810685	0.243133529	0.269697246	0.325785737	0.549990898	0.324621162	0.260424523	0.275210176	0.183960276	0.220915821	0.603694006	0.315930448	0.317346386	0.272797144	0.301670951	0.107756748
HgAffx.11891.1.S1_at	-2.971608077	-3.717669211	-4.079277955	-3.153602255	-0.110440821	3.095666066	-3.344638644	-1.061913741	-3.717669211	-1.061913741	6.83E-06	0.196226116	0.278933864	0.000771281	0.284530199	0.005590213	8.31E-05	1.02E-05	4.24E-06	0.15085755	0.215647453	0.023742234	0.000656696	0.000336888	0.000102892	0.000440845	3.17E-06
HgAffx.11892.1.S1_at	1.209431261	0.313314737	0.101562372	0.245671747	0.415830905	0.681954786	0.761372999	0.361254952	0.313314737	0.361254952	0.000903699	0.00013992	2.53E-05	6.67E-05	0.075094254	0.08607366	0.011997492	0.001262761	0.007252791	0.188800875	0.288212543	0.398482914	0.032264079	0.18187931	0.00015524	0.252492473	1.71E-05
HgAffx.11899.1.S1_at	-1.866250218	-1.843368964	-1.26895561	-1.314321806	-1.193718316	-0.253306169	-1.854809591	-1.007575475	-1.843368964	-1.007575475	0.00026929	0.467037167	0.044664315	0.020898683	0.062012872	0.033793224	0.013586684	0.007005444	0.000376502	0.426613895	0.071922277	0.658030687	0.401362854	0.032805709	0.000468093	0.004021515	0.000574113
HgAffx.11902.1.S1_at	2.120700458	1.520917058	1.559676067	1.156306976	0.873033862	0.867288346	1.820808758	1.114076313	1.520917058	1.114076313	4.85E-05	0.010529772	0.00030564	5.05E-05	0.361967432	0.544516558	0.127059845	0.003918038	0.003233983	0.065660795	0.049708195	0.363545058	0.007806074	0.004076519	5.37E-05	0.010901427	7.27E-05
HgAffx.11904.1.S1_at	1.125348491	0.941902571	0.73550823	0.859786174	0.777929403	0.967934408	1.033625531	0.835289554	0.941902571	0.835289554	0.07079083	0.097728142	0.016036097	0.004116598	0.058957978	0.134687607	0.236082051	0.035666894	0.270507412	0.194856134	0.238940681	0.570206141	0.364542543	0.078730205	0.004648729	0.10912713	0.005163889
HgAffx.11913.1.S1_at	-3.711034151	-4.275012386	-3.942991856	-3.38102096	-3.32762287	-3.580375225	-3.993023268	-3.558002728	-4.275012386	-3.558002728	0.296975699	0.303571216	0.249345174	0.212139808	0.315075024	0.476317569	0.419002374	0.292646561	0.156114172	0.290997933	0.160039769	0.725406326	0.269427038	0.12206268	0.12317563	0.126861701	0.100381075
HgAffx.11921.1.S1_at	-0.694674825	-0.115463057	0.544192581	0.237021494	0.522111048	0.964054409	-0.405068941	0.566844883	-0.115463057	0.566844883	0.000953818	0.127312529	0.017441705	0.004639722	0.078301677	0.25648651	0.089352625	0.15437228	0.010415492	0.269890998	0.204200331	0.574900014	0.443903466	0.066092591	0.000847794	0.026358268	0.002453247
HgAffx.11923.1.S1_at	-0.409765897	-0.58835969	-0.506104133	-0.529056594	-0.56702173	-0.407141567	-0.499062793	-0.502331006	-0.58835969	-0.502331006	0.32550219	0.160755653	0.15824213	0.099492627	0.272986691	0.249002774	0.261114704	0.228116303	0.090190396	0.422118405	0.318389126	0.683495863	0.351560329	0.329006672	0.273724385	0.188175985	0.078486429
HgAffx.11924.1.S1_at	0.1476571	0.09925071	-0.402960009	-0.887555758	-0.637248198	-0.680930941	0.123453905	-0.652173727	0.09925071	-0.652173727	0.00042521	0.41626005	0.00012514	0.000546453	0.014835422	0.491934125	0.188797627	0.074715422	0.000782512	0.034355684	0.000319657	0.376161203	0.142087427	0.001338103	1.65E-05	0.00025524	9.36E-05
HgAffx.11937.1.S1_at	-1.932723227	-3.127033664	-2.505658292	-1.925174199	1.499825941	3.510470626	-2.529878446	0.144866019	-3.127033664	0.144866019	3.99E-07	0.011082847	0.331505999	6.69E-06	0.080908751	0.003645394	5.17E-06	1.24E-06	1.81E-07	0.127549223	0.007552229	0.000759188	2.73E-05	1.88E-06	7.30E-07	2.92E-06	1.67E-07
HgAffx.11942.1.S1_at	-3.697470519	-3.498558231	-3.027913493	-3.008192163	-2.792524639	-0.794315623	-3.598014375	-2.40573648	-3.498558231	-2.40573648	0.000155773	0.38810685	0.084984186	0.039676936	0.198671661	0.013118764	0.005018187	0.001818709	0.000310654	0.451161625	0.190611805	0.650642162	0.346239821	0.092890338	0.001224806	0.012123845	0.000367046
HgAffx.11948.1.S1_at	-1.960790468	-0.849015109	-0.155339814	-0.308551618	0.520882415	-1.004057096	-1.404902788	-0.236766528	-0.849015109	-0.236766528	0.10253221	0.146553733	0.030449675	0.005012881	0.212653345	0.115345811	0.266927515	0.158944718	0.279680138	0.416638605	0.260329631	0.494188603	0.251383896	0.0607146	0.012920646	0.155579137	0.014127429
HgAffx.11962.1.A1_at	-0.663530073	-0.532691176	-0.812124411	-0.985418636	-0.952623755	-1.269623431	-0.598110624	-1.004947558	-0.532691176	-1.004947558	0.039251189	0.386554191	0.139297337	0.138960725	0.215179364	0.299818846	0.266687322	0.103567354	0.023789716	0.332895227	0.114731443	0.71994421	0.355078739	0.107355357	0.023061904	0.048453869	0.038613783
HgAffx.11962.1.S1_at	2.806113948	2.854168659	2.371764383	1.889752211	1.764872793	1.665139366	2.830141303	1.922882188	2.854168659	1.922882188	5.43E-07	0.334712349	3.03E-06	9.10E-07	0.000634469	0.236793428	0.030709341	4.05E-05	4.84E-07	0.002788326	5.55E-06	0.364706331	0.000197484	1.38E-06	5.57E-08	6.21E-07	2.47E-07
HgAffx.11964.1.S1_at	0.197204779	0.213164598	0.500419965	0.517486369	0.637113066	1.260725846	0.205184688	0.728936311	0.213164598	0.728936311	0.000118499	0.463737189	0.044835808	0.013542874	0.088101648	0.021988605	0.006138067	0.00212369	0.000170279	0.439097906	0.073977033	0.591818328	0.269909289	0.022272829	0.000317149	0.002953205	0.000252107
HgAffx.11966.1.S1_at	0.495112713	-0.513815863	0.184254308	0.209284689	0.368428959	0.889637988	-0.009351575	0.412901486	-0.513815863	0.412901486	0.003620101	6.11E-05	0.016775512	0.109635092	0.000620791	0.008221929	0.001273331	0.000354983	1.68E-06	0.410748731	0.000232095	0.40829028	0.114617603	4.57E-05	8.49E-05	6.03E-06	5.26E-06
HgAffx.11969.1.S1_at	1.023918973	1.255353012	1.935189463	1.704700848	1.619529673	1.33606363	1.139635992	1.648870903	1.255353012	1.648870903	0.054150845	0.178908398	0.002849892	0.004723999	0.007026405	0.179754022	0.083037556	0.008819471	0.236938341	0.183123902	0.028352935	0.646605577	0.102369045	0.04488322	0.00057714	0.01453902	0.001007474
HgAffx.11975.1.S1_at	-3.72693481	-3.77323689	-1.34272789	-0.716842282	-1.425089476	-0.397762047	-3.75008585	-0.970605424	-3.77323689	-0.970605424	0.006457021	0.474270912	0.011102614	0.025983469	0.041654386	0.312119791	0.410728965	0.200886103	0.007244786	0.325552173	0.016184414	0.602954291	0.44091622	0.033755025	0.000888223	0.00611953	0.004835875
HgAffx.11977.1.S1_at	-4.250832106	-3.800586715	-4.056981426	-4.480245187	-3.944966462	-4.184420629	-4.02570941	-4.166653426	-3.800586715	-4.166653426	0.307065346	0.29055416	0.256007309	0.206263615	0.312015744	0.453130285	0.355634882	0.348888818	0.196308349	0.289706288	0.156515247	0.534128161	0.415204973	0.310284399	0.209175289	0.192488046	0.107761151
HgAffx.11990.1.S1_at	-2.567016204	-3.133342337	-2.636065074	-2.933754528	-3.235994072	-2.930184519	-2.85017927	-2.933999548	-3.133342337	-2.933999548	0.205377729	0.245323251	0.211185147	0.107179634	0.223569957	0.423685874	0.473406959	0.285465076	0.253847664	0.342129227	0.346573601	0.634525068	0.219611202	0.32663578	0.239665592	0.271574933	0.102934976
HgAffx.11997.1.S1_at	-0.977388015	-0.94515917	-0.585781838	-1.052843862	-1.060980467	-0.999946807	-0.961273592	-0.924888243	-0.94515917	-0.924888243	0.310535681	0.453804888	0.271736338	0.238202415	0.103919966	0.493205061	0.426098886	0.067206043	0.273053498	0.086247223	0.315090046	0.73210282	0.069828617	0.25840753	0.23584557	0.340539431	0.047656809
HgAffx.12001.1.S1_at	-5.179256948	-4.468125978	-4.269500559	-5.399796153	-4.08781807	-4.256765702	-4.823691463	-4.503470121	-4.468125978	-4.503470121	0.093289658	0.23448899	0.27385288	0.061965835	0.348849925	0.497996642	0.128808218	0.391467017	0.261490868	0.131115059	0.131658182	0.299565862	0.400700461	0.249695133	0.150414082	0.349613908	0.046314466
HgAffx.12025.1.S1_at	0.492327836	0.486689098	-0.389091389	-0.118270266	-0.203624275	-0.064552058	0.489508467	-0.193884497	0.486689098	-0.193884497	0.003340569	0.475896636	0.002243419	0.00088397	0.001075809	0.329634909	0.399475827	0.045520511	0.004261049	0.116233991	0.004000919	0.629566317	0.187032735	0.001558256	3.06E-05	0.000372112	0.000196505
HgAffx.12030.1.S1_at	0.805318582	-0.233326144	-1.35061593	-1.360737899	-0.847850152	0.564318699	0.285996219	-0.748721321	-0.233326144	-0.748721321	0.0777801	0.000449313	1.53E-06	5.48E-06	0.000394244	0.000512278	3.06E-05	9.58E-06	0.000776235	0.44729842	0.000163545	0.111778982	0.021577847	0.003943995	2.73E-06	0.002560001	6.04E-07
HgAffx.12035.1.S1_at	0.999622595	0.726040961	1.110889408	0.794236367	0.780485207	0.73376459	0.862831778	0.854843893	0.726040961	0.854843893	0.033746827	0.063950924	0.069311389	0.052457118	0.017736888	0.469645518	0.370048279	0.014742344	0.304699117	0.057529606	0.301666765	0.719932283	0.039626668	0.276168507	0.263263153	0.117316948	0.00917837
HgAffx.12038.1.S1_at	0.751883095	1.725333443	0.260085444	0.688701095	1.0246182	1.166782227	1.238608269	0.785046741	1.725333443	0.785046741	0.089083515	0.014546207	0.295517124	0.144268104	0.002317877	0.440635345	0.139831288	0.013525899	0.050818372	0.16364476	0.007729097	0.490991301	0.041583472	0.029822515	0.014438469	0.002776473	0.002063412
HgAffx.12044.1.S1_at	0.862241102	0.719126996	0.913978075	0.869635251	0.845302188	1.09534532	0.790684049	0.931065208	0.719126996	0.931065208	0.026933129	0.165029756	0.322785033	0.275340527	0.073930652	0.081199706	0.074619133	0.076215549	0.004266057	0.365959711	0.119781338	0.696250991	0.307700353	0.130190552	0.022069147	0.020057597	0.012124241
HgAffx.12051.1.S1_at	-2.381765954	-3.430650953	-2.416901418	-2.33927306	-1.750069389	-3.230483802	-2.906208454	-2.434181917	-3.430650953	-2.434181917	0.096625035	0.122347751	0.323678039	0.132899967	0.105331811	0.088142387	0.173203797	0.136548517	0.261024667	0.43498548	0.086931051	0.544411038	0.222051997	0.020130043	0.090635151	0.047664314	0.025136999
HgAffx.12058.1.S1_at	0.427220639	0.364768634	0.153572831	0.194544657	0.408581079	0.428750947	0.395994637	0.296362378	0.364768634	0.296362378	0.325886239	0.309781985	0.013972727	0.265714543	0.034617381	0.500595744	0.038310313	0.010573219	0.185173872	0.353270924	0.059221714	0.192258504	0.025038716	0.258259159	0.034268688	0.158886048	0.004481148
HgAffx.12059.1.S1_at	0.011198924	-0.237686252	1.030045949	1.645473975	2.442632306	2.609278921	-0.113243664	1.931857788	-0.237686252	1.931857788	2.49E-07	0.09891029	3.29E-06	2.80E-07	7.38E-05	0.258672184	0.000729223	1.14E-05	1.50E-07	0.010849727	3.53E-06	0.013977056	4.75E-05	3.71E-07	1.83E-08	2.25E-07	1.00E-07
HgAffx.12061.1.S1_at	-0.811381816	-0.71299464	-1.629331127	-1.057894257	-0.771474136	-0.482976301	-0.762188228	-0.985418955	-0.71299464	-0.985418955	0.08766248	0.388205882	0.13971295	0.274112296	0.006491707	0.254772343	0.054324439	0.001554196	0.14880354	0.060802987	0.116378225	0.464762632	0.011747283	0.312264483	0.056958044	0.092602638	0.001855977
HgAffx.12067.1.S1_at	1.274575524	1.036598091	1.083409445	1.05541913	1.08058725	1.003879704	1.155586807	1.055823882	1.036598091	1.055823882	0.001192563	0.006466734	0.004135954	0.006249908	0.247748193	0.249605452	0.286010663	0.132547767	0.223379319	0.358901213	0.356637743	0.661158689	0.447741087	0.217406926	0.010988381	0.281088612	0.002989045
HgAffx.12072.1.S1_at	-0.485923896	-0.366153974	-1.116284278	-1.404447404	-1.525116705	-1.155158627	-0.426038935	-1.300251754	-0.366153974	-1.300251754	0.001497493	0.303158858	0.000254285	9.54E-05	0.002730946	0.085900411	0.142811956	0.345296271	0.000729889	0.110790829	0.000234288	0.582907892	0.040071954	8.28E-05	7.30E-06	6.30E-05	4.52E-05
HgAffx.12073.1.S1_at	-0.762842149	-2.460918912	-2.345921226	-1.23482226	-1.459091623	-1.824543417	-1.61188053	-1.716094632	-2.460918912	-1.716094632	0.003978841	0.000935754	0.073772404	0.02220746	0.328784058	0.258412916	0.094030371	0.077184266	0.036239485	0.020278567	0.003509744	0.587867526	0.026299993	0.007448336	0.182753466	0.009094273	0.000390027
HgAffx.12078.1.S1_at	1.283595725	0.694463829	1.324676233	0.921383509	1.143117993	0.210264573	0.989029777	0.899860577	0.694463829	0.899860577	0.002051768	0.060164856	0.097563731	0.210280358	0.040877717	0.027963315	0.042796857	0.003418741	0.055290489	0.152485683	0.232410638	0.56654615	0.303331698	0.074331967	0.186730754	0.16707311	0.002735864
HgAffx.12081.1.S1_at	0.854422073	0.454181386	0.257881714	0.107806334	0.034660761	0.278919196	0.654301729	0.169817001	0.454181386	0.169817001	0.001048458	0.016979388	0.000243378	0.000110615	0.110421585	0.130275965	0.181895217	0.361373994	0.094958745	0.206025071	0.021830104	0.625967569	0.105606742	0.007868864	9.22E-05	0.014176999	0.000269267
HgAffx.12081.2.A1_at	-2.067041149	-2.561011317	-3.368699372	-3.385346485	-4.149360845	-3.351562708	-2.314026233	-3.563742352	-2.561011317	-3.563742352	0.012726079	0.231906077	0.012466777	0.001050158	0.08887344	0.163914743	0.460487733	0.388800347	0.064799939	0.452652114	0.081215121	0.366236351	0.116700178	0.006901384	0.000897308	0.016759485	0.003015286
HgAffx.12081.2.S1_at	0.709846447	0.143425435	0.135000358	-0.288242882	-0.413045388	0.109672047	0.426635941	-0.114153967	0.143425435	-0.114153967	0.000110439	0.000614551	5.87E-06	1.99E-06	0.388648737	0.004161307	0.007387508	0.33894886	0.252541247	0.0100732	0.001717252	0.432384863	0.001092337	0.000303097	5.17E-06	0.005203158	4.85E-06
HgAffx.12092.1.S1_at	0.329187994	0.289318596	0.261493062	-0.248535693	0.083908137	0.268291448	0.309253295	0.091289238	0.289318596	0.091289238	0.213336644	0.396135388	0.00029705	0.019428143	0.352296217	0.146781136	0.003549307	0.382850654	0.279878667	0.006834705	0.000855387	0.103983876	0.106970353	0.047442059	0.003079193	0.023976367	0.000436794
HgAffx.12096.1.S1_at	-0.54113008	-0.530745035	0.126079154	0.449862905	0.008691414	0.689491612	-0.535937558	0.318531271	-0.530745035	0.318531271	9.66E-05	0.471951846	0.000435477	0.008517032	0.009744527	0.023658653	0.192975401	0.01365614	0.000132667	0.120703062	0.000861501	0.216682742	0.31402774	0.01372006	2.62E-05	0.000328398	9.79E-05
HgAffx.12103.1.S1_at	1.869964827	1.42540205	1.522446507	1.038435008	1.237643484	0.942994727	1.647683439	1.185379931	1.42540205	1.185379931	0.000487675	0.042457005	0.001023162	0.003840802	0.295369636	0.174596309	0.356307697	0.010927944	0.016417369	0.048805381	0.048926219	0.495248318	0.128346337	0.158035201	0.001144511	0.070636375	0.000988991
HgAffx.12107.1.S1_at	-1.65695107	-0.587637312	-0.691196639	0.038511037	0.677923991	0.555761626	-1.122294191	0.145250004	-0.587637312	0.145250004	1.86E-06	0.000743076	1.36E-05	1.34E-06	0.28795519	0.387943649	0.034028531	0.000230837	0.000167359	0.014597744	0.0077492	0.08026026	0.000270461	0.000113253	1.50E-06	0.000666454	2.03E-06
HgAffx.12108.1.S1_at	-4.985609604	-5.165833591	-5.221431331	-5.046813786	-5.256177825	-5.408552435	-5.075721598	-5.233243844	-5.165833591	-5.233243844	0.095156705	0.349902635	0.298987106	0.153209787	0.37184785	0.438623195	0.22145867	0.268241211	0.182387751	0.336105179	0.340393926	0.60665512	0.434483565	0.305072389	0.143210521	0.308489748	0.100549471
HgAffx.12110.1.S1_at	-1.248939135	1.139358693	0.274495586	0.300001337	0.837575407	1.73783879	-0.054790221	0.78747778	1.139358693	0.78747778	2.63E-06	6.03E-05	0.000212684	2.67E-05	0.012170338	0.027947754	0.002252284	0.000730257	0.027436557	0.439890282	0.010541911	0.268911522	0.064948747	0.137357691	0.000258159	0.066845522	8.11E-06
HgAffx.12111.1.S1_at	0.057170657	0.008661045	0.024200335	-0.05885226	-0.049688192	-0.020647741	0.032915851	-0.026246965	0.008661045	-0.026246965	0.075900681	0.258200392	0.028513908	0.031692063	0.346659361	0.416583088	0.306984254	0.208414529	0.216884852	0.137135319	0.140227037	0.708521636	0.148959397	0.142785908	0.036026352	0.187504408	0.036579305
HgAffx.12119.1.S1_at	-0.643606824	-1.363209436	-0.874236663	-0.304298163	-0.728760753	-0.285196881	-1.00340813	-0.548123115	-1.363209436	-0.548123115	0.034300889	0.004507435	0.042540844	0.215972805	0.022206729	0.068919744	0.452656606	0.008375105	0.00018021	0.028375712	0.000354779	0.199875461	0.264888005	0.004682878	0.000945604	0.000264672	0.000262595
HgAffx.12121.1.S1_at	-0.625923752	-0.43954464	-0.965562999	-1.384418136	-1.43815217	-1.486469738	-0.532734196	-1.318650761	-0.43954464	-1.318650761	0.001246387	0.256706425	0.002751064	0.001585083	0.027148406	0.498122506	0.358390957	0.022385013	0.000493279	0.081535785	0.00143624	0.688874306	0.049877735	0.000832157	6.59E-05	0.000369134	0.000288395
HgAffx.12125.1.S1_at	1.9132981	0.760190733	1.158376104	1.086935792	1.088989288	1.106186897	1.336744417	1.11012202	0.760190733	1.11012202	0.001132952	0.000481385	0.001078916	0.000906243	0.049311481	0.532597269	0.454054086	0.335615211	0.048153066	0.373202958	0.076815333	0.73644023	0.373460583	0.06187384	0.028223446	0.024414684	0.00047647
HgAffx.12133.1.S1_at	-0.604281504	-0.727572868	0.549587919	0.9015048	1.051319959	1.203340215	-0.665927186	0.926438223	-0.727572868	0.926438223	1.56E-05	0.344079677	6.57E-05	2.88E-05	0.000763023	0.374110468	0.163105299	0.011720818	1.33E-05	0.126144243	8.30E-05	0.591818328	0.04935018	3.07E-05	7.98E-07	9.03E-06	6.29E-06
HgAffx.12135.1.S1_at	0.879415517	1.125106814	1.223158584	1.431429972	1.745630745	1.724067218	1.002261165	1.531071629	1.125106814	1.531071629	0.000400753	0.137262623	0.004825357	0.000319643	0.279291021	0.524107422	0.10758556	0.011777729	0.003503692	0.181776273	0.065486157	0.290201692	0.018021438	0.003534876	0.000229261	0.00793129	0.000424784
HgAffx.12139.1.S1_at	-0.709866621	-1.053079564	-1.458809567	-1.508465569	-1.633522748	-2.047336036	-0.881473093	-1.66203348	-1.053079564	-1.66203348	5.59E-05	0.095919194	0.001561169	0.000558482	0.050715287	0.096335366	0.033003491	0.011642462	0.00049365	0.401867557	0.032194989	0.60435661	0.243747196	0.010111984	4.91E-05	0.002288928	0.000164122
HgAffx.12143.1.S1_at	-0.750301139	1.067660907	0.549606725	0.956832676	2.01486444	1.621455538	0.158679884	1.285689845	1.067660907	1.285689845	3.11E-06	8.85E-05	3.45E-05	1.25E-06	0.036173572	0.138707462	0.025177832	0.001317449	0.017777544	0.100083292	0.304340406	0.023698538	0.000463548	0.00168655	9.52E-06	0.114187224	3.23E-06
HgAffx.12145.1.A1_at	-3.454933234	-4.521499985	-2.596030856	-2.959769695	-3.282939583	-3.841668526	-3.988216609	-3.170102165	-4.521499985	-3.170102165	0.254720713	0.226541353	0.238336559	0.273514841	0.067452886	0.416565827	0.275715555	0.138394302	0.196728601	0.379109698	0.101967306	0.677250854	0.299770067	0.125223966	0.075384771	0.066509022	0.064599503
HgAffx.12145.1.S1_at	0.673899127	0.541559178	0.839812408	0.764225393	0.635688267	0.840460454	0.607729153	0.770046631	0.541559178	0.770046631	0.058254533	0.168489201	0.159989118	0.234822794	0.017096709	0.10782483	0.298612532	0.393806413	0.009376976	0.286437801	0.04005767	0.439175664	0.07106161	0.17060246	0.00999481	0.011621879	0.010052992
HgAffx.12167.1.S1_at	-2.013261125	-2.100087271	-0.405174361	1.531354549	0.970084339	-0.627608502	-2.056674198	0.367164006	-2.100087271	0.367164006	0.030989946	0.455729153	0.000357317	0.000826573	0.02892336	0.076034708	0.020261738	0.32435715	0.02873396	0.03644255	0.000583967	0.557242906	0.068029976	0.001195254	9.93E-05	0.000945133	0.000269267
HgAffx.12180.1.S1_at	-3.09503159	-3.367178066	-4.584166344	-4.901047762	-4.148355282	-4.259854742	-3.231104828	-4.473356032	-3.367178066	-4.473356032	0.068365443	0.400891859	0.020638832	0.076605566	0.095845419	0.519965157	0.278683672	0.30247719	0.114082879	0.36446989	0.052026378	0.516497234	0.322418346	0.153189576	0.00922464	0.051569414	0.027357665
HgAffx.12181.1.S1_at	0.242711009	0.077588284	0.257023836	0.072780814	0.251873254	0.351437395	0.160149646	0.233278825	0.077588284	0.233278825	0.116937017	0.103609641	0.051826842	0.286175693	0.068906509	0.291321695	0.029577604	0.180031175	0.011136036	0.094317607	0.413493964	0.299565862	0.445449763	0.057399547	0.082281133	0.038883198	0.011540592
HgAffx.12187.1.S1_at	-3.744547907	-5.523140281	-5.110626491	-4.785974949	-5.216856982	-4.588210471	-4.633844094	-4.925417223	-5.523140281	-4.925417223	0.013853559	0.000929237	0.006007608	0.000771281	0.14318975	0.119193247	0.332680746	0.08472579	0.01066466	0.233566168	0.036773664	0.426773675	0.384362486	0.168978555	0.060112464	0.025803396	0.000718821
HgAffx.1219.1.S1_at	-5.889751503	-4.56284349	-3.747150058	-4.371272553	-3.47045885	-6.031088245	-5.226297497	-4.404992427	-4.56284349	-4.404992427	0.295916991	0.114536614	0.044307965	0.006958765	0.189936601	0.034536388	0.078824688	0.015675419	0.050450119	0.281482435	0.371148365	0.483727398	0.380250774	0.104962304	0.045685971	0.311753002	0.006032618
HgAffx.12200.1.S1_at	0.880185208	0.273479928	0.701755968	0.096178068	0.086050888	0.043758822	0.576832568	0.231935937	0.273479928	0.231935937	0.00078049	0.011289083	0.001233616	0.000951101	0.036582809	0.499316624	0.412176234	0.005600277	0.102822226	0.025572799	0.197470749	0.729354912	0.013991985	0.153439657	0.00474722	0.302636761	0.000622045
HgAffx.12214.1.S1_at	2.061299997	1.708037729	2.108235117	1.666126713	1.648210726	1.541155213	1.884668863	1.740931942	1.708037729	1.740931942	0.004065088	0.046763397	0.015299865	0.010941205	0.026189279	0.375882622	0.285336476	0.004991201	0.12639881	0.036825394	0.362107242	0.717659565	0.021794351	0.280740153	0.054415716	0.306054026	0.002602961
HgAffx.12221.1.S1_at	-0.242835681	-0.093767148	0.432346308	0.937366845	0.01925639	0.569121196	-0.168301415	0.489522685	-0.093767148	0.489522685	0.000348622	0.245323251	3.95E-05	0.050504744	0.009963981	0.02347079	0.05383988	0.199625518	0.001463854	0.026920106	0.000178313	0.011360509	0.032442126	0.210339429	3.53E-05	0.000845716	4.65E-05
HgAffx.12230.1.A1_at	-2.321995728	-2.086556338	-1.999886885	-2.104579681	-2.413128052	-2.418902211	-2.204276033	-2.234124207	-2.086556338	-2.234124207	0.266139143	0.290617201	0.192566449	0.248711076	0.347417026	0.546845924	0.235222495	0.111887363	0.124695406	0.380839634	0.411693127	0.509030565	0.151665021	0.144785197	0.251914538	0.230787515	0.074983167
HgAffx.12230.1.S1_at	0.596046962	0.661993438	0.679210988	0.633789116	0.587010031	0.751447876	0.6290202	0.662864503	0.661993438	0.662864503	0.019855769	0.235347214	0.220797522	0.278718901	0.352553406	0.068259894	0.10551703	0.158429096	0.091439495	0.300176602	0.323372301	0.589786942	0.146548476	0.135155603	0.134748141	0.358061632	0.027249866
HgAffx.12231.1.S1_at	1.460564861	0.923763031	1.634337395	1.554956269	1.755087548	2.298231707	1.192163946	1.81065323	0.923763031	1.81065323	0.004169818	0.056906149	0.25940364	0.099880897	0.018899283	0.092311736	0.026139524	0.019034256	0.000307886	0.386872031	0.024457772	0.564235667	0.344739403	0.00614527	0.001079292	0.001142555	0.001074583
HgAffx.12234.1.A1_at	-0.715337174	-1.392657215	-0.780987282	-0.957584404	-0.96537793	-0.173362629	-1.053997194	-0.719328061	-1.392657215	-0.719328061	0.053079208	0.058877923	0.183820654	0.159152685	0.062838252	0.068024517	0.047241722	0.054926898	0.002584549	0.330763171	0.123275415	0.734063476	0.320173408	0.104561043	0.040862577	0.014887996	0.007499405
HgAffx.12234.1.S1_at	0.290659975	0.072100412	-0.145819918	0.155671892	0.342658402	1.164918025	0.181380194	0.3793571	0.072100412	0.3793571	2.01E-05	0.069702531	0.10506787	0.215436968	0.056643523	0.000852923	0.000114292	6.81E-06	6.40E-06	0.040163876	0.242577195	0.332234692	0.003990049	0.02132246	0.005644765	0.003958559	4.47E-06
HgAffx.12236.1.S1_at	0.121288078	-0.515826394	-0.949686949	-0.795428862	-0.766291925	-0.308581482	-0.197269158	-0.704997304	-0.515826394	-0.704997304	0.003120514	0.001073162	3.91E-05	3.71E-05	0.007818321	0.017715459	0.008282866	0.0008269	0.056915864	0.177848001	0.033625106	0.692716885	0.127671591	0.038589398	3.62E-05	0.041941729	2.14E-05
HgAffx.12241.1.S1_at	-0.468829859	-1.005306879	-0.987995385	-0.963227001	-1.145713999	-0.587405857	-0.737068369	-0.921085561	-1.005306879	-0.921085561	0.132546179	0.002258207	0.001304831	0.000164988	0.376150899	0.006744566	0.020115613	0.0068363	0.003649924	0.412603441	0.340513935	0.366236351	0.153214225	0.124839252	0.010548113	0.170474127	0.000221102
HgAffx.12244.1.S1_at	0.738645875	0.448365387	0.259768947	0.314612448	0.200819269	0.389126043	0.593505631	0.291081677	0.448365387	0.291081677	0.004364273	0.024192226	0.001725939	0.000358099	0.074194581	0.137186023	0.30747231	0.134599428	0.213881531	0.33785814	0.137575095	0.490120973	0.325380078	0.02564852	0.000438824	0.047355357	0.000944853
HgAffx.12245.1.S1_at	0.588765045	-0.213557538	-0.564934854	-0.183864246	-0.274224217	-0.308337653	0.187603754	-0.332840242	-0.213557538	-0.332840242	0.000292472	0.001807157	0.000797492	0.000346536	0.05011865	0.506224029	0.29951139	0.092107341	0.213575161	0.064987533	0.385633293	0.629463166	0.099187162	0.286517824	0.000270303	0.17265495	0.000196505
HgAffx.12248.1.S1_at	-3.405958528	-4.208696265	-4.353135891	-4.251228645	-3.475526179	-5.07436171	-3.807327397	-4.288563106	-4.208696265	-4.288563106	0.00850958	0.153315801	0.078369848	0.281967432	0.354369856	0.051662019	0.158231927	0.13211927	0.075975354	0.421211204	0.408954697	0.421783972	0.127548885	0.11502402	0.068883735	0.326539847	0.015254452
HgAffx.12249.1.S1_at	0.590388345	0.119525197	-0.438823035	-0.237287404	-0.373974349	-0.131888921	0.354956771	-0.295493427	0.119525197	-0.295493427	3.65E-06	0.000244643	2.30E-06	6.77E-07	0.000117653	0.023528036	0.140286999	0.001978623	0.003278156	0.034709909	0.000737825	0.270319432	0.234210375	7.41E-05	1.67E-07	4.15E-05	6.30E-07
HgAffx.12250.1.S1_at	-1.056927969	-1.268317362	-0.811900683	-0.928935928	-1.094273459	-0.45424331	-1.162622666	-0.822338345	-1.268317362	-0.822338345	0.020011076	0.27892897	0.235174158	0.277311539	0.076078734	0.06805732	0.097645164	0.110265462	0.006707778	0.354620383	0.130303236	0.604603047	0.200657623	0.219394799	0.020620001	0.030564849	0.013784649
HgAffx.12252.1.S1_at	-0.828810226	-0.003164654	-1.291194468	-1.429992266	-1.090993005	-1.066448623	-0.41598744	-1.219657091	-0.003164654	-1.219657091	0.078814788	0.001509204	0.003194653	0.058908847	0.000158659	0.519763285	0.066735393	0.116602855	0.000121946	0.266860596	3.98E-05	0.262332491	0.181091556	0.000137359	1.41E-05	1.21E-05	3.33E-05
HgAffx.12253.1.S1_at	-4.547267469	-5.678568338	-4.268892444	-4.279736988	-6.23591685	-4.981016565	-5.112917903	-4.941390712	-5.678568338	-4.941390712	0.224515983	0.15969275	0.272033739	0.030454382	0.085719151	0.186120206	0.278981002	0.205244184	0.165721463	0.456886121	0.082938352	0.204475735	0.047398478	0.221731342	0.220640299	0.134831646	0.022876751
HgAffx.12256.1.S1_at	-1.970517819	-2.883245739	-3.364831907	-2.661748904	-0.599548128	2.5922781	-2.426881779	-1.00846271	-2.883245739	-1.00846271	4.69E-06	0.067758731	0.071115733	0.006222132	0.176859778	0.001129113	2.80E-05	4.33E-06	1.85E-06	0.13541812	0.307243638	0.027292908	0.000705388	0.000670025	0.000248257	0.000449144	1.48E-06
HgAffx.12264.1.S1_at	-0.027251212	-0.010055903	-0.505213686	-0.419505225	-0.442674955	-0.188055667	-0.018653557	-0.388862383	-0.010055903	-0.388862383	0.135656665	0.4610271	0.018631724	0.012845696	0.014482016	0.172030972	0.156066948	0.050699993	0.123168054	0.335706854	0.024140697	0.713901573	0.368202461	0.015833281	0.001671864	0.009563838	0.005002198
HgAffx.12275.1.S1_at	-0.108217476	-0.036282637	-0.192595382	0.235840817	0.172807813	0.06009913	-0.072250057	0.069038094	-0.036282637	0.069038094	0.103223958	0.356435655	0.016863029	0.029419457	0.164356962	0.344442266	0.184808783	0.0609837	0.189617784	0.029809127	0.054704297	0.647309766	0.032231041	0.083566571	0.043549703	0.160437758	0.009290099
HgAffx.12276.1.S1_at	-0.604464357	-0.159064144	-0.800056247	-0.318334982	-0.78981567	-0.201914285	-0.38176425	-0.527530296	-0.159064144	-0.527530296	0.070623721	0.109403565	0.130199996	0.176030375	0.03414829	0.090479354	0.37640717	0.034765862	0.28688013	0.105549682	0.282811111	0.322908711	0.44858598	0.025726477	0.12686038	0.058946522	0.014563742
HgAffx.12285.1.S1_at	-0.625832715	-0.826466366	-0.885125279	-0.618849013	-0.85057225	-0.671567426	-0.72614954	-0.756528492	-0.826466366	-0.756528492	0.254713999	0.111739424	0.324784842	0.039640426	0.30329552	0.191713762	0.376810116	0.068422483	0.10068039	0.07063284	0.079724869	0.288687506	0.39394115	0.321558763	0.207535833	0.206976359	0.020617536
HgAffx.12286.1.S1_at	1.10331603	0.93611646	1.373118587	1.30876972	1.118082155	1.019167299	1.019716245	1.20478444	0.93611646	1.20478444	0.143377987	0.081972402	0.022227526	0.273514841	0.001896214	0.268938926	0.018844669	0.003392229	0.14920029	0.290288809	0.002384248	0.239903374	0.024832098	0.039446065	0.002781218	0.002693265	0.000740462
HgAffx.1229.1.S1_at	-1.356859133	0.829112133	0.715778897	-1.101192696	-2.019366267	-1.9583864	-0.2638735	-1.090791616	0.829112133	-1.090791616	0.056947741	0.000529709	0.194797857	0.040835394	0.341836197	0.514828259	0.054006316	0.000126897	3.50E-05	0.005972258	0.000645044	0.172654502	0.000220721	4.19E-05	0.001768202	0.000100696	1.32E-05
HgAffx.12291.1.S1_at	-2.057285175	-2.132568705	-2.20412963	-2.457592532	-1.984993105	-2.451637649	-2.09492694	-2.274588229	-2.132568705	-2.274588229	0.113753407	0.435215699	0.115728961	0.265714543	0.363911709	0.216189417	0.471680863	0.233766951	0.150873704	0.288254782	0.202520917	0.41584708	0.307069274	0.272516537	0.132175823	0.250370014	0.078900305
HgAffx.12299.1.S1_at	-2.378182239	-2.481753039	-2.068808599	-1.799893527	-1.287632813	-1.067057046	-2.429967639	-1.555847996	-2.481753039	-1.555847996	4.53E-05	0.346530312	0.006461586	0.000147496	0.041898083	0.25085924	0.008827314	0.000735284	3.52E-05	0.150665927	0.004715431	0.140926819	0.005155877	0.000145104	1.60E-05	0.000140108	2.84E-05
HgAffx.12300.1.S1_at	-2.951880966	-2.47404998	-2.44389495	-2.961363737	-3.96088577	-2.799578981	-2.712965473	-3.041430859	-2.47404998	-3.041430859	0.268879114	0.244920875	0.331848795	0.030301529	0.394120526	0.080013957	0.403118716	0.235099694	0.198005067	0.224439505	0.195486037	0.268362534	0.020341358	0.010219193	0.100652799	0.089332568	0.013251307
HgAffx.12304.1.S1_at	1.51357694	2.705165962	1.986194217	0.570132973	-0.514296292	-1.132011302	2.109371451	0.227504899	2.705165962	0.227504899	3.75E-07	0.000207914	0.000256558	1.66E-06	0.00377515	0.02106414	7.46E-05	8.67E-07	1.08E-07	0.001225225	4.52E-06	0.007440412	1.24E-05	3.71E-07	6.22E-08	2.50E-07	8.64E-08
HgAffx.12318.1.S1_at	-0.29180595	-0.757806205	-0.923704013	-0.72854683	-0.722558623	-0.37216582	-0.524806077	-0.686743822	-0.757806205	-0.686743822	0.172702162	0.002325427	0.001230397	0.00111251	0.092176279	0.025513244	0.014880693	0.000745083	0.002759878	0.093118457	0.358420303	0.72841176	0.074334821	0.289564936	0.010250937	0.17619422	0.000159506
HgAffx.12320.1.S1_at	1.778799271	1.330735544	1.92746474	1.668124645	1.945168773	2.362930951	1.554767407	1.975922277	1.330735544	1.975922277	0.002901714	0.024192226	0.198673477	0.121303239	0.007002477	0.062006311	0.006212836	0.018445162	0.000122248	0.129674691	0.047065382	0.334388433	0.433793701	0.003282158	0.000819052	0.000587662	0.000376767
HgAffx.12325.1.S1_at	1.26755193	1.437193585	2.016236085	1.704961881	1.75627382	1.298939588	1.352372758	1.694102844	1.437193585	1.694102844	0.291807305	0.22213007	0.012166922	0.006292275	0.007785748	0.048166586	0.044320934	0.001999785	0.161801111	0.091387629	0.084079778	0.676044798	0.114495702	0.044261848	0.002589566	0.039736042	0.000929612
HgAffx.12326.1.S1_at	-4.973390934	-4.77882728	-4.33873086	-4.986275399	-4.846149345	-4.113620987	-4.876109107	-4.571194148	-4.77882728	-4.571194148	0.117527047	0.426310338	0.332308148	0.27380041	0.283713375	0.311208766	0.213808377	0.332154933	0.161024586	0.265290153	0.362575176	0.706484283	0.30111834	0.344213509	0.165071731	0.289634697	0.099191485
HgAffx.12328.1.S1_at	0.377252692	0.66023751	0.441821677	0.582400424	0.65099922	0.665201982	0.518745101	0.585105826	0.66023751	0.585105826	0.005796021	0.015352294	0.025365679	0.006751541	0.034578561	0.51802166	0.264533934	0.025923127	0.305515737	0.139289208	0.224008651	0.576822455	0.051669841	0.342030429	0.08775166	0.147939216	0.005122836
HgAffx.12336.1.S1_at	0.187542256	-0.205633872	-0.515478435	-0.100798739	-0.301397661	0.136445126	-0.009045808	-0.195307427	-0.205633872	-0.195307427	0.26927709	0.044178007	0.055173619	0.007724573	0.0701254	0.060844407	0.161272053	0.003986125	0.036362528	0.054034064	0.277141572	0.460516108	0.168168274	0.242894161	0.035862766	0.346868228	0.002167919
HgAffx.12338.1.S1_at	1.151541601	0.562876682	0.394354811	0.088683259	-0.094124453	-0.105302076	0.857209142	0.070902885	0.562876682	0.070902885	1.10E-07	3.09E-05	3.23E-07	1.31E-07	0.018773973	0.50962335	0.018631798	5.52E-05	2.93E-06	0.005327136	5.67E-05	0.106041893	0.000129725	4.11E-06	2.60E-08	5.21E-06	1.16E-07
HgAffx.12342.1.S1_at	1.127000558	1.151014018	0.875460538	0.849868311	1.021998841	0.982266004	1.139007288	0.932398423	1.151014018	0.932398423	0.157710497	0.452433894	0.058940281	0.187136515	0.088574013	0.497932813	0.288417216	0.250772256	0.136934723	0.426501012	0.068873728	0.502934089	0.248024796	0.200051503	0.025422144	0.066060662	0.048819552
HgAffx.12346.1.A1_at	-1.832876545	-1.81300821	-1.736156659	-1.810970262	-1.377939205	-1.570211223	-1.822942377	-1.623819337	-1.81300821	-1.623819337	0.096769628	0.462902081	0.31505797	0.022916337	0.327598879	0.316235974	0.207183219	0.215523853	0.113422085	0.376696201	0.421665566	0.250925151	0.099220391	0.036733764	0.050506864	0.128204017	0.031513618
HgAffx.12346.1.S1_at	1.747751966	0.917629105	0.716284954	0.617216512	0.092740875	0.438634129	1.332690535	0.466219118	0.917629105	0.466219118	0.000165599	0.006616615	0.000462978	3.52E-05	0.210348519	0.177582661	0.287683856	0.133104774	0.030805739	0.357697535	0.126898883	0.202937592	0.02763152	0.003789525	6.23E-05	0.017861984	0.000122448
HgAffx.12347.1.S1_at	-2.702155391	-2.911979932	-2.491644718	-2.372267918	-2.299946009	-2.38109763	-2.807067661	-2.386239069	-2.911979932	-2.386239069	0.189549132	0.373958522	0.192866825	0.145142942	0.208130985	0.512647469	0.4712122	0.34478316	0.116838112	0.401241247	0.156957097	0.711285552	0.361816333	0.106726512	0.057319404	0.089166292	0.092302525
HgAffx.1235.1.A1_at	-1.969401389	-1.187243063	-1.877943522	-1.364346498	-1.402787799	-1.256813465	-1.578322226	-1.475472821	-1.187243063	-1.475472821	0.000829221	0.001486321	0.002272662	0.002723795	0.003267579	0.317259402	0.314296097	0.003633475	0.23622213	0.026453728	0.16496908	0.692716885	0.020970874	0.101514368	0.101749392	0.025650963	0.00038973
HgAffx.1235.1.S1_at	0.648195844	1.517188993	0.282500104	0.695399428	0.66735518	0.802363792	1.082692418	0.611904626	1.517188993	0.611904626	0.178619911	0.003339668	0.290005523	0.286266843	0.000664348	0.384544473	0.352376605	0.022370143	0.004108967	0.083817361	0.003044053	0.715163457	0.082331189	0.001993803	0.001634546	0.000305441	0.000541248
HgAffx.12350.1.S1_at	-4.730044701	-5.579026986	-4.439497439	-4.375595827	-5.205882642	-4.654590464	-5.154535844	-4.668891593	-5.579026986	-4.668891593	0.313605998	0.26236958	0.261221194	0.211567691	0.154844583	0.407023342	0.411338019	0.347866248	0.144936177	0.446432667	0.140582343	0.548182283	0.267577422	0.280448127	0.135826617	0.121605675	0.095622738
HgAffx.12352.1.S1_at	2.696095177	1.668485185	2.036170984	2.21192081	2.388651758	2.635359426	2.182290181	2.318025744	1.668485185	2.318025744	0.201241043	1.95E-05	0.000467513	0.004868632	0.005917155	0.062386761	0.005489977	0.000334427	6.24E-06	0.101697603	0.000442652	0.300811648	0.009696298	5.50E-05	0.016215722	1.99E-05	5.39E-06
HgAffx.12356.1.S1_at	0.375878331	0.03310164	-0.110034271	-0.021940759	0.108714448	0.049503234	0.204489986	0.006560663	0.03310164	0.006560663	0.050413789	0.08912593	0.030488599	0.072484983	0.241155851	0.479257772	0.389394112	0.205434827	0.29963256	0.351640761	0.357091606	0.591612951	0.187917959	0.277988295	0.040609798	0.325983066	0.030784436
HgAffx.12362.1.S1_at	-5.675502766	-4.0159979	-2.80709902	-2.872497407	-3.609620097	-2.261825599	-4.845750333	-2.887760531	-4.0159979	-2.887760531	0.006845583	0.138281931	0.01708998	0.040123252	0.175696267	0.250433023	0.347881808	0.288587326	0.070113207	0.447548483	0.186966443	0.602836051	0.288705877	0.286596805	0.006902729	0.111696803	0.014658982
HgAffx.12364.1.S1_at	-2.562855754	-1.85387871	-0.802523948	1.335798365	0.701329534	-0.73373738	-2.208367232	0.125216643	-1.85387871	0.125216643	0.007072928	0.197627123	0.000111476	0.000266788	0.08092946	0.077309484	0.016401731	0.371682705	0.047493911	0.020518236	0.000692379	0.500544298	0.04056459	0.001887922	6.60E-05	0.001854716	0.000150492
HgAffx.12366.1.S1_at	-1.374146379	-1.682068145	-1.481093339	-1.594925347	-1.212782402	-0.907187428	-1.528107262	-1.298997129	-1.682068145	-1.298997129	0.021975414	0.132756986	0.128476085	0.158571554	0.193472699	0.18687281	0.017042512	0.015503792	0.00272269	0.330413506	0.323372301	0.294127681	0.15992479	0.028009647	0.034469339	0.023528763	0.004618396
HgAffx.12384.1.S1_at	1.352542029	0.956454484	1.196940625	1.014135882	0.973279346	0.846457908	1.154498257	1.00770344	0.956454484	1.00770344	0.006554039	0.040687892	0.033824908	0.019928876	0.113762354	0.358370977	0.239284873	0.041069952	0.195839166	0.210594494	0.343688985	0.692264819	0.153214225	0.341833963	0.060545802	0.278645262	0.012822527
HgAffx.12389.1.S1_at	-2.495799199	-3.427245615	-2.57543259	-2.877305034	-1.264013625	0.528918502	-2.961522407	-1.546958187	-3.427245615	-1.546958187	0.000240487	0.103988866	0.196135842	0.021371772	0.100832571	0.0300429	0.001000652	0.000584858	5.32E-05	0.331779227	0.189432705	0.123328294	0.044830507	0.002646987	0.000851073	0.001394584	9.05E-05
HgAffx.12390.1.S1_at	-2.223522903	-2.939680441	-2.244511706	-2.706464494	-2.373063249	-2.815015562	-2.581601672	-2.534763753	-2.939680441	-2.534763753	0.087098794	0.113467286	0.125066979	0.241034877	0.097236293	0.297000939	0.421057936	0.12367479	0.264038142	0.221602865	0.297539608	0.574741545	0.391610997	0.111559354	0.249508568	0.126881502	0.056154531
HgAffx.12393.1.S1_at	-1.230496652	-1.249767738	-1.795194206	-1.24522456	-0.995427238	-0.974666869	-1.240132195	-1.252628218	-1.249767738	-1.252628218	0.073765967	0.460171147	0.319549661	0.079704109	0.013334698	0.525391391	0.136475152	0.001505479	0.067760488	0.028544881	0.418098435	0.398482914	0.003478545	0.08983828	0.259731241	0.357158503	0.001414279
HgAffx.12397.1.S1_at	1.072887877	0.347883674	0.295660241	0.007917228	0.04611379	-0.266618628	0.710385776	0.020768158	0.347883674	0.020768158	2.35E-06	0.000480837	1.38E-05	1.29E-05	0.31221454	0.05868737	0.056705079	0.001481698	0.000455804	0.0556611	0.015017661	0.674625166	0.063887282	0.019391971	4.01E-06	0.004418197	6.93E-06
HgAffx.12398.1.S1_at	1.325716612	1.789867613	1.311284288	0.648682087	0.402803044	0.530010911	1.557792113	0.723195083	1.789867613	0.723195083	0.001404744	0.040254748	0.00372728	0.000542541	0.030830105	0.385288994	0.330558437	0.003238501	0.000104353	0.022588829	0.00035264	0.436535405	0.003087812	7.41E-05	3.02E-05	7.49E-05	5.05E-05
HgAffx.1240.1.A1_at	-3.782203925	-3.08500059	-2.623456561	-2.715582791	-3.40018122	-2.956050406	-3.433602258	-2.923817745	-3.08500059	-2.923817745	0.035870257	0.110030777	0.015922944	0.13898193	0.171062383	0.28417784	0.340318495	0.21791583	0.260290729	0.410748731	0.217285473	0.355387625	0.086105299	0.205288186	0.027346614	0.258443441	0.017300832
HgAffx.1240.1.S1_at	-3.117494179	-2.957860039	0.112382261	-0.091277496	-0.457280505	-0.272557266	-3.037677109	-0.177183251	-2.957860039	-0.177183251	1.89E-05	0.373921173	1.80E-05	3.06E-05	7.97E-05	0.42083076	0.353994304	0.15793373	3.57E-05	0.325187075	5.18E-05	0.501020217	0.113260017	7.77E-05	4.12E-07	7.11E-06	3.85E-06
HgAffx.12405.1.S1_at	-0.069453361	-0.694943225	-0.676828051	-0.857923077	-1.076411861	-0.651328771	-0.382198293	-0.81562294	-0.694943225	-0.81562294	0.002382786	0.004460678	0.000455341	8.27E-05	0.382713054	0.053479452	0.174486927	0.359938374	0.26443866	0.19925223	0.180541195	0.405303917	0.036109519	0.022272829	0.000537639	0.157868065	0.000326889
HgAffx.12406.1.S1_at	0.579712246	0.243244746	0.581946793	0.51665582	0.456160083	0.699173297	0.411478496	0.563483998	0.243244746	0.563483998	0.158766787	0.038429476	0.24342289	0.141523879	0.031893025	0.143175085	0.175986546	0.205926453	0.005527677	0.350998359	0.054696752	0.650979308	0.241401515	0.081296951	0.03640019	0.010237809	0.012636343
HgAffx.12409.1.S1_at	-2.771019203	-2.465608409	-2.764870162	-2.959726592	-3.300622458	-3.637852923	-2.618313806	-3.165768034	-2.465608409	-3.165768034	0.116845204	0.390311575	0.287353649	0.177188969	0.323963933	0.445802823	0.270083723	0.151624321	0.073964109	0.402663315	0.272443134	0.650315364	0.293238544	0.143942669	0.09041591	0.129953638	0.085305199
HgAffx.1241.1.S1_at	-4.558284204	-4.70325285	-5.469979243	-4.109326113	-4.73825906	-5.338470369	-4.630768527	-4.914008696	-4.70325285	-4.914008696	0.13650405	0.443732994	0.220679637	0.262440337	0.195193212	0.359149923	0.135566644	0.359268198	0.170327142	0.112984257	0.245478882	0.56460387	0.237057701	0.352815639	0.175127601	0.289933203	0.066810298
HgAffx.1241.1.S1_s_at	3.83159923	2.811372223	3.989139369	3.932859805	4.273236186	3.701194977	3.321485726	3.974107584	2.811372223	3.974107584	0.187374189	0.000838045	0.224781009	0.01701845	0.000488162	0.036201094	0.188418994	0.088306492	0.000701593	0.390687394	0.000288681	0.299565862	0.124159013	3.87E-05	0.000112232	3.08E-05	7.11E-05
HgAffx.12413.1.S1_at	-0.237411008	0.16898398	0.045394193	-0.726411247	-0.820810654	0.353314455	-0.034213514	-0.287128313	0.16898398	-0.287128313	0.021007779	0.119847686	0.041109924	0.020202214	0.302529522	0.007971612	0.006655028	0.138692398	0.185173872	0.032120507	0.006078752	0.665492252	0.013551445	0.002932662	0.047392038	0.027840253	0.000754221
HgAffx.12424.1.S1_at	1.119759421	0.224564187	0.724056567	0.506604127	0.187080245	0.372033726	0.672161804	0.447443666	0.224564187	0.447443666	0.000843454	0.00095373	0.002794306	0.000199043	0.015624579	0.269970127	0.285321107	0.040921781	0.157058729	0.173091432	0.079956117	0.283253187	0.01635074	0.315497818	0.019000096	0.062585613	0.000358583
HgAffx.12432.1.S1_at	-1.27947636	-0.889905978	0.072448384	0.258320574	0.007388355	0.825442449	-1.084691169	0.290899941	-0.889905978	0.290899941	1.34E-06	0.046618673	1.31E-05	3.05E-05	0.000950322	0.006548975	0.017486371	0.00203029	6.13E-06	0.212707567	0.000156898	0.387660681	0.369311436	0.000519102	4.23E-07	1.64E-05	2.35E-06
HgAffx.12442.1.S1_at	-0.652600998	-1.154857956	-0.704733523	-0.674834853	-0.521539007	-0.560646644	-0.903729477	-0.615438507	-1.154857956	-0.615438507	0.186917351	0.005319752	0.301706186	0.123340089	0.008879589	0.482832111	0.269336238	0.155051754	0.000949406	0.408163541	0.004642128	0.462960395	0.143602242	0.000824151	0.001990914	0.000445504	0.00116565
HgAffx.12445.1.S1_at	-0.683346931	-0.198500463	-0.616272964	-0.824691126	-0.430379401	-0.37885926	-0.440923697	-0.562550688	-0.198500463	-0.562550688	0.007297326	0.001858019	0.086767957	0.014951606	0.004435694	0.426969072	0.005692697	0.030147916	0.052655185	0.081657631	0.000274001	0.051007696	0.088991367	0.028769858	0.028752348	0.00111122	0.000257407
HgAffx.12451.1.S1_at	-4.633006312	-4.850801062	-4.673437528	-4.563789757	-4.762295598	-4.937910094	-4.741903687	-4.734358244	-4.850801062	-4.734358244	0.282326373	0.445952837	0.325102653	0.284639926	0.37754835	0.521400103	0.409639704	0.350194486	0.3026953	0.441683129	0.372486438	0.711111502	0.441468215	0.347834278	0.278567261	0.338879782	0.124904226
HgAffx.12456.1.S1_at	-4.674627824	-5.386883195	-4.716252729	-3.975267945	-4.622223765	-4.036576914	-5.030755509	-4.337580338	-5.386883195	-4.337580338	0.169003657	0.258952059	0.160611546	0.291233569	0.221506358	0.364958028	0.458681965	0.203362029	0.057383794	0.243877257	0.071284066	0.561296635	0.432183759	0.163062988	0.062022817	0.064405619	0.064958319
HgAffx.12457.1.S1_at	0.256000722	0.890258323	2.088424154	1.941493714	2.260503201	1.963105721	0.573129523	2.063381698	0.890258323	2.063381698	0.000181814	0.057730931	0.000226354	6.16E-05	0.0046498	0.29764261	0.459432913	0.302762572	0.003425414	0.34377745	0.005717916	0.490991301	0.319789953	0.001111184	1.05E-05	0.000601612	7.17E-05
HgAffx.12462.1.S1_at	1.991559881	1.019478302	1.200594199	1.025344162	1.024522952	1.028641746	1.505519091	1.069775765	1.019478302	1.069775765	1.96E-06	1.34E-05	2.87E-06	1.92E-06	0.044556147	0.541051521	0.466783294	0.043528166	0.295151806	0.075379611	0.409544558	0.73644023	0.062066172	0.349728903	7.72E-06	0.198438237	2.04E-06
HgAffx.12466.1.S1_at	2.739991491	2.985130203	3.163610846	2.969349404	3.065173258	2.70244628	2.862560847	2.975144947	2.985130203	2.975144947	0.282798565	0.122459417	0.077659086	0.027493278	0.16290492	0.080013957	0.114352167	0.012736047	0.049610024	0.183409693	0.402757774	0.612012263	0.308412836	0.254029258	0.088129497	0.346309392	0.010640941
HgAffx.12479.1.S1_at	-3.95923798	-3.373467476	-4.026409404	-2.665524775	-3.012242318	-2.80686273	-3.666352728	-3.127759807	-3.373467476	-3.127759807	0.046093145	0.255929915	0.035160089	0.067286081	0.18622602	0.47795507	0.427012959	0.055433982	0.157814763	0.075071819	0.168820331	0.628916969	0.118553359	0.243766932	0.067661794	0.258443441	0.028124028
HgAffx.12480.1.S1_at	-2.682094693	-2.642300835	-3.100073202	-3.841555429	-4.313538926	-2.930500693	-2.662197764	-3.546417062	-2.642300835	-3.546417062	0.207513497	0.46286578	0.010537498	0.001617387	0.169399689	0.027917669	0.064507642	0.305384192	0.189851791	0.105577995	0.014227069	0.472316337	0.023031825	0.002313642	0.002447437	0.012912015	0.001753085
HgAffx.12483.1.S1_at	-0.184309771	-0.031290747	-0.499208692	-0.242390099	-0.227841511	0.12053931	-0.107800259	-0.212225248	-0.031290747	-0.212225248	0.014977433	0.175168204	0.238035534	0.237154882	0.005546743	0.046005375	0.025177832	0.000966774	0.102005899	0.074483541	0.074755237	0.717581489	0.053624998	0.072123177	0.063621549	0.047013521	0.001240172
HgAffx.12484.1.S1_at	-3.856913387	-4.492637886	-4.139439119	-3.7186455	-3.136889361	-4.95478303	-4.174775637	-3.987439253	-4.492637886	-3.987439253	0.104991924	0.310550331	0.305681552	0.15803966	0.323603658	0.109337267	0.168830358	0.195725203	0.223981373	0.35296177	0.223376473	0.605518025	0.199188267	0.086461894	0.22028141	0.211585983	0.057490077
HgAffx.12488.1.S1_at	-2.453407176	-1.969185277	0.174253548	1.618322565	0.560565629	-0.804907973	-2.211296227	0.387058442	-1.969185277	0.387058442	0.008540224	0.272178717	5.70E-05	0.00030096	0.006500564	0.075448154	0.006548601	0.072206551	0.035952044	0.050992428	0.000243167	0.299029853	0.29759842	0.001424584	2.12E-05	0.000474121	6.98E-05
HgAffx.12488.1.S1_x_at	-1.98741729	-1.573138087	0.100254151	1.629665692	0.56761712	-0.814606516	-1.780277689	0.370732612	-1.573138087	0.370732612	0.036328446	0.3125003	0.00015849	0.001047121	0.020318237	0.081231849	0.007752234	0.092554724	0.101220391	0.04951799	0.000620589	0.320812959	0.272603732	0.004428099	0.000102263	0.001890823	0.000225632
HgAffx.12493.1.S1_at	0.907810032	1.789240482	0.215961039	-0.40538663	-0.745689483	-0.699203698	1.348525257	-0.408579693	1.789240482	-0.408579693	4.74E-05	0.005362273	0.000210066	3.98E-05	0.000313384	0.50618063	0.181849299	0.003328621	3.68E-06	0.041582956	2.00E-05	0.382345405	0.005215359	4.11E-06	5.61E-07	2.09E-06	2.91E-06
HgAffx.12494.1.S1_at	2.09491859	1.154421864	0.952655103	0.614404856	0.48139378	0.583799636	1.624670227	0.658063344	1.154421864	0.658063344	3.75E-07	3.56E-05	6.92E-07	3.14E-07	0.051238757	0.284498488	0.405605958	0.004292607	0.000204795	0.021028992	0.000494195	0.415853088	0.002625289	9.22E-05	1.17E-07	0.000124571	3.56E-07
HgAffx.12495.1.S1_at	0.569047795	0.464328432	0.662709956	0.717294048	0.946503574	0.950825849	0.516688114	0.819333357	0.464328432	0.819333357	0.005101345	0.262726695	0.103324526	0.004979478	0.086775065	0.543836559	0.085535357	0.025994238	0.001759228	0.353375921	0.043408372	0.280821592	0.04462438	0.002243278	0.000901222	0.002881895	0.001578063
HgAffx.12499.1.S1_at	1.560735306	1.333461998	1.453377816	1.19898808	1.514958638	1.13030218	1.447098652	1.324406678	1.333461998	1.324406678	0.005480006	0.107105933	0.012989099	0.241469875	0.213794274	0.04805525	0.356307697	0.027811283	0.075723703	0.096645649	0.191894332	0.205723376	0.352181068	0.104898151	0.058032481	0.345540502	0.006595996
HgAffx.12504.1.S1_at	0.691713156	1.145014283	1.661345326	0.946064539	0.319407977	0.350220848	0.918363719	0.819259673	1.145014283	0.819259673	0.083516075	0.088358487	0.136514801	0.064652707	0.050664189	0.525098666	0.05068082	0.0008269	0.00623774	0.035924333	0.234293026	0.171769666	0.001388536	0.006104227	0.163706757	0.065621197	0.000425339
HgAffx.12511.1.S1_at	-4.914356274	-3.798810534	-3.645700572	-4.198807303	-3.488993811	-5.233796993	-4.356583404	-4.14182467	-3.798810534	-4.14182467	0.256077951	0.171531481	0.171578243	0.053122546	0.370261522	0.108108465	0.200746354	0.061261561	0.061658985	0.311212817	0.314389821	0.561271387	0.418869599	0.287038108	0.207929986	0.255198072	0.037996209
HgAffx.12529.1.S1_at	-1.499714877	-1.408621573	-1.539380018	-1.837752129	-1.524851295	-1.422121318	-1.454168225	-1.58102619	-1.408621573	-1.58102619	0.259481978	0.386346915	0.071238244	0.282868301	0.278943287	0.437799855	0.094030371	0.276603016	0.304146151	0.167277087	0.057143015	0.401319118	0.442901241	0.251518272	0.119787987	0.156617651	0.05587712
HgAffx.12538.1.S1_at	-2.258410148	-2.457456263	-2.51122916	-2.679231529	-3.274430362	-2.889545459	-2.357933206	-2.838609128	-2.457456263	-2.838609128	0.126704046	0.40664424	0.194918429	0.049342572	0.38810255	0.389541599	0.396572993	0.25320053	0.185173872	0.396164542	0.33800134	0.515709999	0.167323204	0.101946658	0.073858248	0.191119071	0.074576965
HgAffx.12540.1.S1_at	-2.569159222	-3.560518111	-3.757269729	-3.36405708	-1.852093612	-3.963779267	-3.064838667	-3.234299922	-3.560518111	-3.234299922	0.043218703	0.167135631	0.132864912	0.132896085	0.352628939	0.050423061	0.288896004	0.336493844	0.219430323	0.338475613	0.364824573	0.268911522	0.038451577	0.029586986	0.214975356	0.245729139	0.015453259
HgAffx.12544.1.S1_at	2.750229061	2.524342058	2.934695319	2.609285564	2.647004061	2.288186839	2.63728556	2.619792946	2.524342058	2.619792946	0.010549714	0.160976399	0.169316531	0.190201966	0.03211524	0.095943155	0.091601642	0.004076073	0.085556033	0.091162356	0.303926145	0.696250991	0.102001207	0.209172646	0.250271595	0.208524954	0.006504061
HgAffx.12550.1.S1_at	0.445523361	0.27694171	-0.142843901	0.206450328	0.23349319	0.367574124	0.361232535	0.166168435	0.27694171	0.166168435	0.242846363	0.251641859	0.094844636	0.101325405	0.037692995	0.364959004	0.267683849	0.015320403	0.225366937	0.091793881	0.332908192	0.712787966	0.066120888	0.312200219	0.03849168	0.197603368	0.012472206
HgAffx.12554.1.S1_at	-5.606086375	-5.902917507	-4.994668777	-4.863055601	-5.017483107	-6.041859035	-5.754501941	-5.22926663	-5.902917507	-5.22926663	0.200918812	0.380570435	0.128182958	0.147127714	0.132943581	0.186943938	0.113497505	0.092737842	0.279134434	0.417542359	0.101846827	0.696250991	0.449478531	0.111839526	0.080277658	0.115449799	0.049596876
HgAffx.12562.1.S1_at	-1.267705036	-0.923666328	-1.140523528	-0.841356718	-0.849602475	-0.861843319	-1.095685682	-0.92333151	-0.923666328	-0.92333151	0.052758854	0.142947878	0.048904031	0.044864826	0.207873339	0.540720865	0.457615251	0.143982875	0.268479915	0.181092754	0.344222854	0.73210282	0.176603887	0.297123936	0.087524138	0.361212233	0.047632845
HgAffx.12564.1.S1_at	0.424147978	0.419172055	0.564132007	0.408103708	0.454507277	0.571976964	0.421660017	0.499679989	0.419172055	0.499679989	0.074921837	0.472857826	0.304585368	0.248711076	0.116771112	0.259357782	0.127177577	0.379517869	0.074737052	0.13804037	0.400817092	0.647309766	0.203617017	0.288824153	0.07917168	0.153346451	0.050522565
HgAffx.12566.1.A1_at	-3.182436949	-3.745782773	-3.731361844	-2.750442982	-3.667103271	-2.435045846	-3.464109861	-3.145988485	-3.745782773	-3.145988485	0.06275069	0.190363964	0.154745772	0.120700653	0.400010099	0.059747652	0.317455126	0.016614383	0.011791625	0.077929573	0.044672039	0.280179651	0.428666502	0.32777818	0.096801391	0.070610644	0.009592199
HgAffx.12566.1.S1_at	-1.797328268	-2.117790687	-1.822810105	-1.241423944	-1.34687574	-0.533563924	-1.957559478	-1.236168428	-2.117790687	-1.236168428	3.63E-05	0.085057853	0.005586191	0.01210587	0.082648213	0.007053396	0.007472344	0.000114142	1.11E-05	0.023838944	0.00083007	0.612055084	0.028405274	0.001335469	3.67E-05	0.000123512	2.07E-05
HgAffx.12567.1.S1_at	3.141551281	1.95083429	1.287425541	0.370341555	0.579604718	0.259260934	2.546192785	0.624158187	1.95083429	0.624158187	1.27E-05	0.007934226	2.24E-05	2.82E-05	0.057395099	0.30924984	0.400919722	0.010846436	0.000519938	0.040727775	0.001241798	0.608522562	0.062529008	0.00212997	4.28E-06	0.000589513	1.78E-05
HgAffx.12568.1.S1_at	0.575261129	0.640711111	0.939757289	0.770043499	0.829404068	0.800074627	0.60798612	0.834819871	0.640711111	0.834819871	0.08540152	0.389946886	0.113227377	0.061543052	0.072497015	0.51211327	0.436225465	0.205934912	0.144752018	0.225961607	0.238725334	0.666239937	0.298982882	0.133431969	0.017965857	0.083612804	0.041191407
HgAffx.12571.1.S1_at	-1.580653835	-0.610018781	-1.378228496	-1.188476406	1.67691692	2.82626284	-1.095336308	0.484118715	-0.610018781	0.484118715	2.73E-07	0.005581537	0.069267006	1.04E-06	0.015131176	0.008434369	4.34E-06	1.24E-06	8.80E-07	0.284935372	0.034924773	0.000508905	2.10E-05	1.67E-05	2.46E-06	0.000352215	1.67E-07
HgAffx.12572.1.S1_at	-4.891289167	-5.386839019	-3.860910397	-3.826644365	-4.280987545	-4.382753129	-5.139064093	-4.087823859	-5.386839019	-4.087823859	0.207836035	0.340693303	0.102929534	0.170684721	0.073930652	0.525391391	0.321417904	0.257060549	0.112212833	0.451161625	0.06603978	0.629872195	0.342101217	0.109791237	0.025570531	0.044544183	0.054426329
HgAffx.12576.1.S1_at	-0.623287487	-1.199937809	-2.041621928	-2.007977853	-1.739641708	-1.431755128	-0.911612648	-1.805249154	-1.199937809	-1.805249154	0.01729645	0.099040167	0.001423795	0.003811181	0.028352071	0.316932638	0.110899488	0.060733058	0.189851791	0.438526524	0.028215416	0.563214024	0.241315437	0.072516907	0.000664027	0.025836612	0.001800949
HgAffx.12582.1.S1_at	-3.611389037	-3.648844382	-4.639806881	-3.006586452	-0.322505349	-0.585537097	-3.630116709	-2.138608945	-3.648844382	-2.138608945	0.001145182	0.472175971	0.166520367	0.000642601	0.121675489	0.464626138	0.01625374	0.000553129	0.001327884	0.063245827	0.211193554	0.055580943	0.000740268	0.001031127	0.002692244	0.014502437	0.000124973
HgAffx.12600.1.S1_at	0.37364069	0.799776962	0.434938816	0.914115127	0.613148798	0.574554168	0.586708826	0.634189227	0.799776962	0.634189227	0.063894503	0.010804938	0.001296774	0.037491351	0.01853371	0.482807937	0.037329488	0.15793373	0.052799693	0.016292125	0.213229223	0.200007958	0.145704067	0.089742034	0.171824419	0.067713107	0.001828398
HgAffx.12601.1.S1_at	1.443759841	1.404142949	1.415312239	1.411069008	1.035788236	0.77759521	1.423951395	1.159941173	1.404142949	1.159941173	0.000474726	0.41626005	0.287549588	0.006331424	0.389632292	0.119326732	0.004143918	0.001491594	0.000876261	0.453057798	0.41313977	0.138935481	0.026687729	0.014704236	0.003896269	0.02640319	0.000444832
HgAffx.12602.1.S1_at	-1.95851961	-2.120978989	-3.009141433	-2.090516537	-1.742895962	-1.701199091	-2.0397493	-2.135938256	-2.120978989	-2.135938256	0.194017839	0.382976658	0.266996614	0.199765963	0.037554415	0.527598397	0.238637327	0.007005444	0.124460137	0.056925473	0.407612169	0.538687103	0.015066021	0.159536427	0.206821638	0.352258612	0.007854258
HgAffx.12605.1.S1_at	1.373863211	1.374753238	1.256547359	0.885639363	1.350520255	1.741456667	1.374308225	1.308540911	1.374753238	1.308540911	0.018127868	0.482090967	0.005866192	0.275932336	0.238566147	0.062939289	0.001749935	0.009634602	0.020991498	0.0556611	0.009318752	0.111879149	0.311586003	0.329458295	0.155683834	0.245221395	0.001039247
HgAffx.12608.1.S1_at	-1.146687027	-1.051537476	-1.833527918	-1.967878401	-1.591012907	-1.508302961	-1.099112251	-1.725180547	-1.051537476	-1.725180547	0.103612555	0.409471864	0.011212737	0.065448313	0.024831814	0.488909647	0.137785457	0.15793373	0.071856429	0.355424678	0.010954541	0.436535405	0.26348434	0.055887711	0.002655535	0.011132545	0.008350574
HgAffx.12609.1.S1_at	1.177630007	0.414789489	0.341913702	0.200862016	0.078792652	0.345926937	0.796209748	0.241873826	0.414789489	0.241873826	0.000993577	0.004495374	0.000422392	0.000168989	0.324965532	0.205435253	0.295584112	0.391038975	0.250371899	0.286682058	0.164695266	0.605050139	0.147938204	0.059917533	0.000404654	0.129556356	0.000472899
HgAffx.12613.1.S1_at	-1.768634258	-2.248449353	-2.833946391	-3.44947389	-2.264343777	-2.730878495	-2.008541806	-2.819660638	-2.248449353	-2.819660638	0.032684959	0.231990821	0.003517799	0.118688265	0.147268897	0.303797286	0.143211665	0.349169106	0.136569774	0.174780648	0.024488892	0.176684657	0.181091556	0.354668644	0.007481762	0.080020885	0.008260024
HgAffx.12621.1.S1_at	-0.048485157	-0.417477822	-0.541113073	-0.609488636	-0.931161864	-0.362438607	-0.23298149	-0.611050545	-0.417477822	-0.611050545	0.028044275	0.034769208	0.00240224	0.00013675	0.223941963	0.016583197	0.119722694	0.13804472	0.248585485	0.35296177	0.133366702	0.234950318	0.032692209	0.005043233	0.000891433	0.066397706	0.000562433
HgAffx.12624.1.S1_at	1.561902439	1.187984621	1.307687002	1.173676983	1.181974424	1.286084304	1.37494353	1.237355678	1.187984621	1.237355678	0.017124076	0.011282034	0.004086669	0.003808727	0.178423052	0.318242168	0.243339387	0.353923904	0.160249785	0.194459562	0.396971471	0.724851156	0.196856868	0.35124138	0.026934832	0.244142637	0.006059216
HgAffx.12634.1.A1_at	-2.908933407	-3.809186562	-3.285901662	-4.466534817	-1.760886413	-2.329263526	-3.359059985	-2.960646604	-3.809186562	-2.960646604	0.108582765	0.088027535	0.006030877	0.01849867	0.176944021	0.259774188	0.005784074	0.051981527	0.008325691	0.056515872	0.127208328	0.014051005	0.018715302	0.001955708	0.072164937	0.030727018	0.000522265
HgAffx.12634.1.S1_at	-5.466380747	-2.953898479	-2.90875454	-2.877778865	0.555857948	0.272854173	-4.210139613	-1.239455321	-2.953898479	-1.239455321	4.21E-06	0.002527287	0.000777985	3.17E-06	0.390056147	0.426805954	0.001689349	0.000569507	0.000230178	0.448224059	0.394803249	0.009496717	0.000673089	0.000175815	7.31E-06	0.002560001	5.06E-06
HgAffx.12637.1.S1_at	0.686757568	0.27874507	0.545961278	0.383423284	0.519895718	0.076242749	0.482751319	0.381380757	0.27874507	0.381380757	0.002105054	0.032047343	0.041910272	0.118501789	0.086893732	0.050892392	0.090061662	0.012992191	0.100801422	0.228369453	0.268957854	0.552178266	0.422922989	0.084349711	0.105459268	0.189264129	0.004976685
HgAffx.12639.1.S1_at	-2.608801162	-2.161788649	-1.719934947	-0.574107567	-1.211418115	-0.401225471	-2.385294905	-0.976671525	-2.161788649	-0.976671525	0.000242839	0.208451809	0.000449893	0.003176322	0.170250029	0.107082897	0.37688052	0.008260564	0.001208812	0.036825394	0.003308584	0.363337845	0.168168274	0.025062416	0.000117669	0.003086761	0.000295478
HgAffx.12651.1.S1_at	1.700536241	1.279885696	1.017598184	0.922185081	0.933428978	0.94862569	1.490210969	0.955459484	1.279885696	0.955459484	1.77E-05	0.002288832	1.99E-05	1.63E-05	0.018670843	0.515493564	0.411929572	0.226849442	0.003501947	0.224247176	0.003578013	0.717018066	0.239865871	0.003353836	3.98E-06	0.001183475	1.78E-05
HgAffx.12664.1.S1_at	-0.725283195	-0.574306059	-0.443711308	-1.180965068	-1.331250561	-1.319842022	-0.649794627	-1.068942239	-0.574306059	-1.068942239	0.028712105	0.35260055	0.063057556	0.024855421	0.307236368	0.542855841	0.359984594	0.010465774	0.014488467	0.04649144	0.042348748	0.629872195	0.017955786	0.015763367	0.01328128	0.029394375	0.004271871
HgAffx.12669.1.S1_at	0.831487933	0.672957747	0.697503193	0.271233838	0.392875054	0.463776068	0.75222284	0.456347038	0.672957747	0.456347038	0.001709149	0.102235375	0.00015549	0.000565667	0.351559964	0.358396289	0.074860231	0.022981941	0.025894291	0.008438153	0.002018279	0.427026144	0.015303433	0.00953984	0.000223508	0.009739028	0.000216717
HgAffx.12671.1.S1_at	0.357425664	0.035814379	-0.344472384	0.193438882	1.019030169	1.753086285	0.196620022	0.655270738	0.035814379	0.655270738	6.67E-05	0.126517261	0.1786843	0.005051416	0.071184712	0.02347079	0.000408745	1.86E-05	2.22E-05	0.048245248	0.245170543	0.047318126	0.000497795	0.000990802	0.002102664	0.00298564	1.04E-05
HgAffx.12674.1.S1_at	-0.384988835	-0.236892619	-0.412508673	-0.176033914	-0.538269336	-1.050369234	-0.310940727	-0.544295289	-0.236892619	-0.544295289	0.009361871	0.328924731	0.160259021	0.183568523	0.244873159	0.092642118	0.011571998	0.017873237	0.004399277	0.231038178	0.365125096	0.372176945	0.332092008	0.113379365	0.047359945	0.067052325	0.005593885
HgAffx.12681.1.S1_at	0.124232751	-0.060758336	-0.322734014	0.060971702	0.017156688	0.232387957	0.031737208	-0.003054417	-0.060758336	-0.003054417	0.144088793	0.115513912	0.224024631	0.134400718	0.038871263	0.124078572	0.145510168	0.001317449	0.01635449	0.024389085	0.176771362	0.663308622	0.022121256	0.218507124	0.19100767	0.225283652	0.001620881
HgAffx.12682.1.S1_at	-0.656522141	-0.922483478	-1.159588579	-1.132803759	-1.139014044	-1.09182899	-0.78950281	-1.130808843	-0.922483478	-1.130808843	0.040690586	0.201222094	0.033214807	0.027443427	0.185042515	0.50618063	0.437301193	0.331980771	0.1831428	0.435074345	0.210748635	0.73401935	0.438054722	0.16882113	0.013719017	0.131182314	0.034728713
HgAffx.12689.1.S1_at	-6.692543299	-5.083999669	-5.310718452	-4.308906036	-4.660502015	-6.602294933	-5.888271484	-5.220605359	-5.083999669	-5.220605359	0.307397342	0.070437774	0.008385402	0.014029219	0.348394853	0.073688165	0.030387465	0.083745094	0.044669544	0.183689066	0.198702123	0.650979308	0.265622676	0.251612192	0.069451891	0.318489203	0.008099571
HgAffx.12691.1.S1_at	2.220879957	2.162109569	2.653777956	2.404217384	2.691396189	2.182057637	2.191494763	2.482862291	2.162109569	2.482862291	0.297349655	0.426898935	0.179984228	0.031124872	0.050302573	0.092836655	0.254274689	0.047978464	0.30002675	0.219554655	0.184031941	0.45223276	0.423500643	0.029727595	0.025484757	0.059991617	0.018816862
HgAffx.12693.1.S1_at	-3.355594221	-3.374085179	-3.32361215	-4.251966363	-4.014285938	-4.760339963	-3.3648397	-4.087551103	-3.374085179	-4.087551103	0.014479242	0.476574945	0.062237333	0.098089544	0.387735721	0.216436524	0.26002951	0.020520351	0.017604917	0.118837588	0.092126069	0.652163952	0.170957192	0.130536373	0.021202922	0.068248846	0.01479945
HgAffx.12694.1.S1_at	1.681660143	2.20344573	1.804611078	1.481498562	1.511830409	1.492119629	1.942552937	1.572514919	2.20344573	1.572514919	0.070392335	0.003822418	0.065574177	0.080189065	0.012865842	0.517597699	0.457773383	0.02438149	0.000262708	0.048946281	0.000415363	0.692716885	0.048871368	0.000409177	0.000384031	0.000140688	0.000269827
HgAffx.12707.1.S1_at	-2.786624382	-2.958060276	-2.817876275	-2.950691152	-2.457470132	-3.306161775	-2.872342329	-2.883049834	-2.958060276	-2.883049834	0.122369574	0.400825428	0.26750678	0.177091608	0.346036648	0.140631953	0.299754227	0.171841448	0.184335357	0.397117699	0.420508828	0.50372931	0.279708371	0.149778477	0.274338821	0.322036726	0.079368442
HgAffx.12712.1.A1_at	-3.280068968	-3.157447378	-4.337818231	-3.953222689	-3.4369191	-3.610811905	-3.218758173	-3.834692981	-3.157447378	-3.834692981	0.252535012	0.452747076	0.179369389	0.270578295	0.125092184	0.506385681	0.3850619	0.205934912	0.220411985	0.356737622	0.20669445	0.614475744	0.211335224	0.293990967	0.088855587	0.154850123	0.090692032
HgAffx.12712.1.S1_at	0.395497404	0.240138756	-0.21718048	-0.267803165	-0.253198466	-0.167468666	0.31781808	-0.226412694	0.240138756	-0.226412694	0.004603829	0.257022872	0.00215433	0.002033284	0.023611576	0.428070965	0.336877643	0.332415717	0.021475272	0.392940501	0.012953929	0.724058839	0.411580027	0.011744797	0.000230056	0.004663407	0.001528774
HgAffx.12713.1.S1_at	1.734544994	1.542453178	1.71790353	1.308984251	1.159508843	0.984007462	1.638499086	1.292601022	1.542453178	1.292601022	0.000388512	0.167211841	0.009189083	0.001701424	0.153722009	0.250595588	0.063895452	0.00112463	0.002677296	0.039388646	0.09235087	0.508455141	0.008180824	0.017662143	0.001444389	0.032363825	0.000395957
HgAffx.12714.1.S1_at	-4.277442734	-1.004978982	-0.341516305	-2.36087584	-2.198959703	-2.81931636	-2.641210858	-1.930167052	-1.004978982	-1.930167052	0.002588409	8.74E-05	0.000592616	0.000306864	0.08664799	0.174102496	0.208292621	0.000327734	0.000949406	0.005681012	0.006773873	0.657083967	0.003092834	0.009645756	0.005925892	0.009775132	1.35E-05
HgAffx.12715.1.S1_at	1.290184108	1.571429951	2.16098115	1.779484455	1.850731193	1.547197455	1.43080703	1.834598563	1.571429951	1.834598563	0.033021155	0.052464746	0.00225253	0.000863535	0.002505256	0.075496772	0.100109298	0.001360103	0.281137342	0.032846814	0.087071811	0.624410214	0.042472737	0.032341465	0.00023503	0.016276016	0.000182686
HgAffx.12723.1.S1_at	-0.243281818	-0.666010819	-0.272280387	-0.276967198	0.176779829	0.846120572	-0.454646318	0.118413204	-0.666010819	0.118413204	0.000413916	0.073612668	0.304945282	0.033644721	0.07101447	0.035997855	0.002529892	0.000921708	6.32E-05	0.45503251	0.069141568	0.249376684	0.065322395	0.002771441	0.000713176	0.000994291	0.000150298
HgAffx.12728.1.S1_at	-4.844378582	-3.459583462	-3.029515326	-4.202665755	-4.02874693	-3.290446834	-4.151981022	-3.637843711	-3.459583462	-3.637843711	0.005747021	0.022865064	0.097288583	0.052625404	0.216658464	0.18687281	0.097551457	0.277304784	0.25386508	0.058459526	0.103072268	0.66900266	0.069897003	0.132066931	0.041995431	0.264731261	0.004921149
HgAffx.12729.1.S1_at	-0.945862766	-0.105737117	-0.000427097	0.232003936	0.704114567	0.829106868	-0.525799941	0.441199568	-0.105737117	0.441199568	1.77E-06	0.000796036	3.10E-05	2.76E-06	0.25476205	0.340004718	0.008672274	0.000658928	0.000141149	0.13680721	0.036664723	0.103834402	0.003087812	0.000453081	1.99E-06	0.000985713	3.66E-06
HgAffx.12731.1.S1_at	-3.718285302	-2.501512305	-2.650359167	-2.792147401	-3.435529334	-2.455390141	-3.109898804	-2.833356511	-2.501512305	-2.833356511	0.066749284	0.135751716	0.120013954	0.240139605	0.369333396	0.249935451	0.381617077	0.344871386	0.305069909	0.421965972	0.342092112	0.568990593	0.230709989	0.133644871	0.181201776	0.252149613	0.06710596
HgAffx.12739.1.A1_at	-2.073326964	-2.399585023	-2.263456494	-2.645390064	-2.00989605	-2.25120241	-2.236455994	-2.292486254	-2.399585023	-2.292486254	0.225597756	0.248977738	0.060360322	0.27057773	0.322878361	0.375865029	0.213240354	0.388800347	0.238850166	0.211276185	0.256602479	0.302949633	0.284319412	0.136866934	0.233763407	0.278847355	0.063527779
HgAffx.12739.1.S1_at	0.9300466	0.605053982	0.591729965	0.582656555	0.539509097	0.802828741	0.767550291	0.62918109	0.605053982	0.62918109	0.035226613	0.001357952	0.000308057	0.000123649	0.364111205	0.012923763	0.016168718	0.008370076	0.007637658	0.429425535	0.343794993	0.598358027	0.264577209	0.154104713	0.00239925	0.260916906	0.000158778
HgAffx.12750.1.A1_at	-3.480414087	-3.423706752	-3.557522852	-4.045184823	-4.424307783	-3.529840627	-3.45206042	-3.889214021	-3.423706752	-3.889214021	0.315623956	0.466510507	0.177396872	0.082375695	0.367976024	0.237049078	0.304198047	0.388183603	0.288336665	0.300327507	0.218330683	0.629872195	0.17744741	0.096574527	0.110303717	0.186534982	0.081818294
HgAffx.12750.1.S1_at	-0.557661144	-0.558795765	-1.158029352	-0.677487309	-0.725331196	-0.487474007	-0.558228454	-0.762080466	-0.558795765	-0.762080466	0.24879237	0.482071008	0.197760464	0.130834686	0.009304993	0.214147635	0.223198912	0.004077305	0.24205867	0.040490008	0.263052781	0.686035046	0.040234044	0.165403468	0.030563606	0.085215178	0.004396367
HgAffx.12751.1.S1_at	-4.954051039	-4.050283159	-5.457343282	-4.784792052	-3.893337263	-4.588922893	-4.502167099	-4.681098872	-4.050283159	-4.681098872	0.225075223	0.173864283	0.288342473	0.065482363	0.057644061	0.304065881	0.414235254	0.135583968	0.178475883	0.241841913	0.182860036	0.441157168	0.056476042	0.316570716	0.206468658	0.133186486	0.03835131
HgAffx.12754.1.S1_at	-1.725858193	-1.871473381	-1.907988424	-2.001047272	-2.093195488	-1.737783696	-1.798665787	-1.93500372	-1.871473381	-1.93500372	0.313517266	0.24228798	0.046497635	0.015933946	0.356147459	0.077264785	0.109423364	0.151558847	0.157144571	0.315602171	0.221214128	0.612055084	0.175319821	0.088773296	0.058032481	0.247754942	0.023132619
HgAffx.12757.1.S1_at	0.896449069	0.73951479	0.364438381	-0.030728228	-0.26634685	-0.1867554	0.817981929	-0.029848024	0.73951479	-0.029848024	5.94E-05	0.237159101	0.0001951	3.78E-05	0.035521133	0.428093541	0.246370944	0.006512327	0.000215249	0.052641704	0.001089162	0.385630877	0.006816156	0.000167478	7.09E-06	0.000176406	3.00E-05
HgAffx.12764.1.S1_at	-2.432549648	-2.659683856	-2.739510926	-2.67721883	-3.621917249	-2.775321307	-2.546116752	-2.953492078	-2.659683856	-2.953492078	0.220178371	0.400866871	0.257957628	0.037959347	0.380531512	0.221226095	0.442628005	0.384238742	0.282786895	0.439166188	0.417755318	0.384658171	0.147328136	0.084062104	0.104149395	0.236951772	0.066342822
HgAffx.12765.1.S1_at	1.381534961	1.232866849	1.701318284	1.460559521	1.248253014	1.457599667	1.307200905	1.466932622	1.232866849	1.466932622	0.224714759	0.231906077	0.227226136	0.139339385	0.012583337	0.201135348	0.470998942	0.077878222	0.073026227	0.124683992	0.097427878	0.397185776	0.019303727	0.341211019	0.037546683	0.039879665	0.010419588
HgAffx.12775.1.A1_at	-2.667372957	-3.734330428	-2.42388811	-3.03000725	-2.77712154	-3.540190446	-3.200851693	-2.942801836	-3.734330428	-2.942801836	0.111495438	0.14766068	0.237953023	0.277130406	0.079380179	0.29471444	0.315292063	0.097563234	0.268732576	0.272003847	0.204141462	0.671975084	0.348573658	0.114185775	0.179690314	0.102665458	0.05984086
HgAffx.12775.1.S1_at	1.140987246	0.93104204	1.149001593	1.434347451	1.182244861	1.081361438	1.036014643	1.211738836	0.93104204	1.211738836	0.254713999	0.164985282	0.045185361	0.256263642	0.125473389	0.391570398	0.063263012	0.302319903	0.148054066	0.105577995	0.009738535	0.363545058	0.411899124	0.076750066	0.035691784	0.028820114	0.017593034
HgAffx.12781.1.S1_at	-4.395463282	-4.414092853	-4.385581102	-4.341664774	-5.087124872	-4.999740083	-4.404778067	-4.703527708	-4.414092853	-4.703527708	0.189606134	0.479189841	0.32403653	0.157669866	0.399754517	0.529350711	0.297374836	0.236548414	0.194057181	0.449226674	0.406894434	0.552011626	0.265885567	0.200449145	0.179690314	0.272697479	0.110480343
HgAffx.12785.1.A1_at	-1.731541975	-2.16298157	-1.67091358	-2.186504582	-1.666540652	-1.744250661	-1.947261773	-1.817052369	-2.16298157	-1.817052369	0.32211029	0.17093181	0.089909	0.268461959	0.111579901	0.49902561	0.175590822	0.348960435	0.103135425	0.138179216	0.409716835	0.368873134	0.454096214	0.087578974	0.166962266	0.106044661	0.051357023
HgAffx.12785.1.S1_at	0.895642027	0.957095872	1.102459381	1.112439695	0.984256491	0.991757097	0.926368949	1.047728166	0.957095872	1.047728166	0.12787088	0.318179335	0.020995023	0.13046655	0.09766889	0.534545017	0.177264059	0.138822217	0.247936836	0.436759566	0.081008366	0.408259303	0.165296135	0.300530967	0.020769818	0.114631611	0.026869382
HgAffx.12792.1.A1_at	-2.839468116	-3.781323151	-2.405281595	-4.559855866	-3.343021866	-3.428329094	-3.310395633	-3.434122105	-3.781323151	-3.434122105	0.191492534	0.213137173	0.036165291	0.195479756	0.095437317	0.529500389	0.1767144	0.141318909	0.241891536	0.051855671	0.211295556	0.402310947	0.2022233	0.254765309	0.238978068	0.252783727	0.032317951
HgAffx.12792.1.S1_at	0.695897569	0.66451985	0.664780641	0.718850095	0.537399653	0.575994529	0.680208709	0.62425623	0.66451985	0.62425623	0.148101278	0.429012345	0.301022841	0.095041419	0.406008852	0.484109078	0.220861372	0.241807923	0.192656477	0.364310301	0.325388536	0.407402282	0.226232203	0.160986819	0.15559397	0.278577155	0.085402218
HgAffx.12797.1.S1_at	-4.328725593	-4.842415515	-4.553395338	-4.063688534	-4.068609104	-3.704315617	-4.585570554	-4.097502148	-4.842415515	-4.097502148	0.121965041	0.260635366	0.2423374	0.219930693	0.298187365	0.392057511	0.328063219	0.098561548	0.038954163	0.262955926	0.125232241	0.73644023	0.257318144	0.104185197	0.066273777	0.06806304	0.056604128
HgAffx.12802.1.S1_at	-4.220266508	-5.178741648	-4.765159761	-3.531495172	-3.752101716	-3.516164247	-4.699504078	-3.891230224	-5.178741648	-3.891230224	0.136832896	0.160200024	0.146242055	0.182038619	0.281318422	0.4747862	0.470741997	0.067827894	0.022973039	0.112509858	0.033376523	0.678110422	0.141774295	0.042397699	0.033086451	0.026435605	0.022134352
HgAffx.12806.1.S1_at	-0.45249156	-0.707453127	-0.173713553	-0.313978207	-0.256667489	-0.655527544	-0.579972344	-0.349971699	-0.707453127	-0.349971699	0.11120298	0.140662578	0.177396872	0.107934507	0.014666353	0.08315041	0.086838325	0.01650221	0.261470855	0.272256984	0.036512945	0.673787309	0.347333334	0.018311877	0.020841942	0.016852167	0.007670418
HgAffx.12808.1.S1_at	0.664822731	0.451500143	1.020148471	1.314161612	0.98455022	1.658618449	0.558161437	1.244369688	0.451500143	1.244369688	4.42E-05	0.128977177	0.000749658	0.019925458	0.004518039	0.006502668	0.04696933	0.001754071	1.63E-05	0.076223621	0.000263951	0.199875461	0.400700461	0.003137915	1.23E-05	6.25E-05	2.85E-05
HgAffx.12819.2.S1_at	0.741483284	0.384917134	-0.010070342	0.001588629	-0.05197291	0.001844386	0.563200209	-0.014652559	0.384917134	-0.014652559	1.64E-05	0.004562466	2.26E-05	1.09E-05	0.003121796	0.400253362	0.474111482	0.367704925	0.001376394	0.431466301	0.002121376	0.614973161	0.348649908	0.000814479	1.93E-06	0.000289845	1.18E-05
HgAffx.12821.1.S1_at	0.113625112	-0.081289063	0.114340188	0.05425626	-0.018141296	0.098002251	0.016168025	0.062114351	-0.081289063	0.062114351	0.303533101	0.107175546	0.232643729	0.106537882	0.085848654	0.298972189	0.390184862	0.365883024	0.071531708	0.339011071	0.157319495	0.610769752	0.191829487	0.248017335	0.165174237	0.075905318	0.058358149
HgAffx.12830.1.S1_at	-0.488520889	-0.716321899	-1.316281917	-1.207155208	-1.156267484	-0.992882495	-0.602421394	-1.168146776	-0.716321899	-1.168146776	0.037025847	0.26409884	0.011159626	0.012899192	0.037791209	0.393284622	0.281310834	0.132207721	0.128892603	0.363057105	0.061297572	0.70281683	0.311189305	0.065980985	0.00222105	0.030133817	0.008324358
HgAffx.12838.1.A1_at	-4.600970756	-3.115566379	-2.58793932	-3.604750776	-2.606670436	-2.990487593	-3.858268567	-2.947462031	-3.115566379	-2.947462031	0.008459672	0.027284742	0.049237802	0.002787106	0.200802912	0.376847532	0.220346206	0.233030594	0.274529376	0.102434117	0.217412686	0.314519622	0.449451811	0.172957724	0.009106526	0.280984793	0.004942818
HgAffx.12838.1.S1_at	-3.23813271	-0.725616268	-0.376508824	-0.267739644	0.164885427	0.584401645	-1.981874489	0.026259651	-0.725616268	0.026259651	0.000181296	0.005959117	0.000942438	0.000351697	0.293034585	0.392287341	0.18272118	0.101941291	0.039133238	0.424200744	0.260652705	0.602954291	0.263502986	0.104454422	0.000316292	0.089585234	0.000471439
HgAffx.12846.1.S1_at	-0.216009473	-0.53476801	-0.843765638	-0.640372436	-0.579629118	-0.215524188	-0.375388741	-0.569822845	-0.53476801	-0.569822845	0.328331051	0.17417964	0.056332329	0.069461775	0.146988249	0.194535525	0.11618658	0.023468245	0.09994791	0.270793622	0.324419464	0.692716885	0.209915529	0.325199041	0.078135902	0.326144185	0.020620443
HgAffx.12850.1.S1_at	-0.372519415	-0.734119805	-0.53703741	-1.469071583	-2.253390311	0.615266113	-0.55331961	-0.911058298	-0.734119805	-0.911058298	0.000169119	0.058203961	0.0001049	2.63E-06	0.15924694	1.19E-05	2.04E-05	0.000197436	2.77E-05	0.004133002	0.002019474	0.027229802	4.13E-05	1.74E-05	0.002637002	0.103981373	5.05E-07
HgAffx.12853.1.S1_at	-0.835242286	-0.895943002	-0.77331263	-0.909844425	-0.872578054	-0.033003571	-0.865592644	-0.64718467	-0.895943002	-0.64718467	5.39E-05	0.35615226	0.20647193	0.244661387	0.178784358	0.001055126	0.00039218	0.000292305	4.30E-05	0.19626225	0.398092293	0.674756434	0.254005075	0.320976126	0.004724039	0.014072328	4.26E-05
HgAffx.12857.1.S1_at	1.482309428	0.937941505	1.451535919	1.279912454	1.351805449	1.131645651	1.210125466	1.303724868	0.937941505	1.303724868	0.071666986	0.045068198	0.164960791	0.201140452	0.044686346	0.314707682	0.326746628	0.114531366	0.167196416	0.289706288	0.110168503	0.679136592	0.359634481	0.060334857	0.164287929	0.042502473	0.031087847
HgAffx.12860.1.S1_at	-0.400762476	-0.446506449	-0.130270407	-0.816952964	-0.89273913	-0.909487698	-0.423634463	-0.687362549	-0.446506449	-0.687362549	0.002983613	0.409049832	0.008726136	0.003273536	0.042266377	0.525664677	0.321971806	0.000682709	0.005792186	0.006765367	0.021802832	0.629872195	0.001460439	0.008064222	0.005045086	0.032660614	0.000244471
HgAffx.12863.1.S1_at	-2.898310846	-3.698541689	-3.231672341	-1.910895998	2.899244341	1.569473567	-3.298426267	-0.168462608	-3.698541689	-0.168462608	0.00118623	0.2945794	0.151431314	0.000228893	0.311811573	0.236050878	0.018164684	0.001793729	0.000566758	0.181929834	0.080231718	0.027292908	0.000929826	0.000177827	0.000358096	0.00158681	8.97E-05
HgAffx.12864.1.S1_at	-1.064885339	-1.332162537	-1.418468515	-1.99872799	-2.004387445	-2.99157678	-1.198523938	-2.103290182	-1.332162537	-2.103290182	1.41E-05	0.195348369	0.001554277	0.001248908	0.325613864	0.010218151	0.005699028	0.000176049	4.92E-05	0.049445719	0.013677568	0.734063476	0.035632882	0.010522771	5.17E-05	0.001481995	3.28E-05
HgAffx.12875.1.S1_at	-1.139917727	-1.35526331	-1.246581364	-0.707781513	-0.891440371	-0.775268841	-1.247590518	-0.905268022	-1.35526331	-0.905268022	0.022461921	0.161371269	0.012592845	0.060970258	0.260445086	0.368612825	0.379697432	0.013141861	0.003487258	0.024476979	0.003018011	0.472316337	0.05627023	0.011722867	0.00251433	0.004081173	0.001694479
HgAffx.12876.1.S1_at	-2.483289407	-1.504542042	-1.627260288	-1.168445691	-0.627199421	-0.205494475	-1.993915724	-0.907099969	-1.504542042	-0.907099969	3.23E-05	0.012998188	0.001179677	0.000121936	0.320904596	0.21014088	0.021478361	0.001604627	0.001445598	0.143291968	0.169334556	0.320620501	0.015569948	0.011925403	0.000107692	0.019984431	8.91E-05
HgAffx.12885.1.S1_at	1.986818013	1.537616269	1.622265906	1.48446048	1.63333712	1.214276421	1.762217141	1.488584982	1.537616269	1.488584982	0.000131929	0.008485884	0.001989169	0.009475032	0.263330895	0.029699404	0.071712677	0.009342251	0.017135901	0.215637044	0.325697213	0.466331848	0.438619043	0.205288186	0.002442648	0.258277937	0.000591684
HgAffx.12900.1.A1_at	-2.622722414	-2.356899676	-2.25420784	-1.999888222	-1.769308891	-1.897268313	-2.489811045	-1.980168317	-2.356899676	-1.980168317	0.003133062	0.168489201	0.007292735	0.001174009	0.298187365	0.394191594	0.357362226	0.068684345	0.026262277	0.183372108	0.0750259	0.477170367	0.045948761	0.01189664	0.001036518	0.024835478	0.002330417
HgAffx.12900.1.S1_at	0.497842713	1.548736996	0.700091413	1.43007187	1.664822	2.011186541	1.023289854	1.451542956	1.548736996	1.451542956	0.000467089	0.009413877	0.007247526	0.001949183	0.020652707	0.265290518	0.092125196	0.00239441	0.074201553	0.057392098	0.332908192	0.572409756	0.017764036	0.282465604	0.016682899	0.276221943	0.000679964
HgAffx.12914.1.S1_at	0.02440184	-0.20401146	-0.493942435	-0.481289003	-0.522054573	-0.269757495	-0.08980481	-0.441760876	-0.20401146	-0.441760876	0.007875267	0.047509368	0.000464965	0.000239932	0.017910197	0.065623331	0.071989334	0.034487494	0.197183346	0.43250859	0.017399553	0.657641991	0.394570782	0.007687176	0.000117923	0.009137199	0.000333474
HgAffx.12914.2.S1_at	0.850391756	0.222746832	0.443381281	0.048274179	-0.119292656	0.209310109	0.536569294	0.145418228	0.222746832	0.145418228	0.000128869	0.000566089	3.87E-05	8.76E-06	0.050544527	0.035725427	0.141206812	0.035562388	0.292460768	0.016616361	0.085010038	0.363545058	0.001520102	0.006999979	8.33E-05	0.167810515	2.36E-05
HgAffx.12917.1.S1_at	0.407559098	0.143141411	0.218996667	0.125173464	0.043619433	0.531039522	0.275350255	0.229707272	0.143141411	0.229707272	0.108080559	0.032760307	0.012200621	0.00314342	0.248599595	0.00733656	0.009455554	0.012055677	0.002977525	0.250826909	0.386934534	0.569771921	0.105347251	0.165249172	0.153655636	0.145314731	0.001049073
HgAffx.1292.1.S1_at	-2.181957724	-1.902783196	-0.20263113	1.993702234	2.161852963	-0.086730299	-2.04237046	0.966548442	-1.902783196	0.966548442	0.006705464	0.388049936	0.000153773	9.60E-05	0.031014616	0.030212688	0.02497658	0.359069769	0.014672729	0.02802239	0.000442652	0.692716885	0.012796655	0.000257708	2.77E-05	0.000442283	7.67E-05
HgAffx.12921.1.S1_at	0.632083441	0.743429708	0.304043534	0.529636226	0.62689842	0.66773447	0.687756574	0.532078163	0.743429708	0.532078163	0.259733487	0.213403205	0.140073105	0.293954157	0.003509585	0.455639074	0.169573251	0.005729474	0.181230451	0.068385262	0.045647961	0.525456793	0.017561094	0.133315293	0.011959999	0.016059853	0.002846691
HgAffx.12924.1.S1_at	2.306881764	1.899856446	2.087119412	2.157679803	2.172715797	1.944124507	2.103369105	2.09040988	1.899856446	2.09040988	0.01129465	0.016521085	0.123299367	0.124915779	0.121906158	0.151675556	0.13125424	0.162923989	0.256260546	0.337021616	0.058981364	0.718401318	0.306633185	0.040778086	0.252350239	0.05431792	0.011914904
HgAffx.12927.1.S1_at	1.119191214	0.723628722	0.765206484	0.872432641	1.349161957	1.021739008	0.921409968	1.002135022	0.723628722	1.002135022	0.208255301	0.038889649	0.073147613	0.07380752	0.353806794	0.108770954	0.261652184	0.087242918	0.048576294	0.306968135	0.210092215	0.124536751	0.010842047	0.003091239	0.138921178	0.032110355	0.003532702
HgAffx.12931.1.A1_at	-5.023085781	-4.729835846	-4.705394641	-4.206913483	-4.014413639	-3.307980798	-4.876460814	-4.05867564	-4.729835846	-4.05867564	0.035138783	0.405142918	0.150758482	0.102040971	0.400523013	0.345178948	0.23462212	0.08261706	0.062812224	0.325960375	0.280749402	0.696971541	0.268301668	0.189830614	0.052973188	0.158078466	0.05375106
HgAffx.12931.1.S1_at	-2.564890524	-1.499463663	-1.838138909	-1.421132448	-0.965435547	-0.237639941	-2.032177094	-1.115586711	-1.499463663	-1.115586711	5.68E-06	0.002526627	0.000607848	6.33E-05	0.117332774	0.037586187	0.003135243	0.000207902	0.000386156	0.110045008	0.348157734	0.283453092	0.009622186	0.029756214	6.31E-05	0.037923994	1.92E-05
HgAffx.12933.1.S1_at	2.323222628	1.695761931	1.265228931	0.941814722	0.950101367	1.061882645	2.009492279	1.054756916	1.695761931	1.054756916	2.56E-06	0.000834638	2.10E-06	1.55E-06	0.006132087	0.302562389	0.229655876	0.064354504	0.000278515	0.036908479	0.00016987	0.724902756	0.027744361	0.000128746	3.33E-07	6.41E-05	1.69E-06
HgAffx.12939.1.S1_at	-1.754724395	-1.280379855	-0.23402405	0.578793194	1.291309587	0.580932924	-1.517552125	0.554252914	-1.280379855	0.554252914	3.94E-06	0.060134106	5.68E-06	7.88E-07	0.002443379	0.033793224	0.472895951	0.005332007	2.16E-05	0.018854377	4.86E-05	0.101809193	0.000409786	3.52E-06	1.90E-07	5.84E-06	9.06E-07
HgAffx.12942.1.S1_at	-1.925431071	-1.92101918	-1.263868264	0.766370611	2.819202705	3.120343473	-1.923225125	1.360512131	-1.92101918	1.360512131	5.14E-06	0.481661341	0.000339833	7.64E-06	0.136848973	0.402388461	0.00432554	4.80E-05	6.61E-06	0.012862284	0.000645044	0.043672358	0.000148221	1.33E-05	1.92E-06	2.59E-05	2.35E-06
HgAffx.12943.1.S1_at	-0.561805879	-0.581537458	-0.863153131	-0.913385088	-0.303671245	-0.32130595	-0.571671669	-0.600378854	-0.581537458	-0.600378854	0.03236099	0.447209117	0.008216874	0.023640257	0.034604399	0.519603091	0.003091001	0.00174918	0.02837283	0.362047273	0.016480374	0.018028237	0.003002829	0.025949733	0.209175289	0.321359582	0.000298111
HgAffx.12945.1.S1_at	0.315488793	-0.153301253	0.290881938	0.476621069	0.107797161	0.553594026	0.08109377	0.357223548	-0.153301253	0.357223548	0.021182832	0.002398348	0.068237451	0.03074037	0.003551376	0.010409223	0.299001031	0.022385013	7.42E-05	0.105466039	0.000283339	0.066190475	0.094580956	0.019839854	0.000691008	0.000153532	0.000126778
HgAffx.12953.1.S1_at	-0.342861756	-0.018904648	0.117687087	-0.158547925	-0.308730474	-0.017992439	-0.180883202	-0.091895938	-0.018904648	-0.091895938	0.001093882	0.003208833	0.018435151	0.219953124	0.072876769	0.016583197	0.096053692	0.064313485	0.31336837	0.0181771	0.065094434	0.270258466	0.001119802	0.003071877	0.029875287	0.118316161	0.000163715
HgAffx.12954.1.S1_at	-2.497277325	0.772485007	1.186201461	1.163673604	1.572142746	1.595085216	-0.862396159	1.379275757	0.772485007	1.379275757	6.07E-07	1.55E-05	1.66E-06	6.77E-07	0.117357676	0.535058197	0.147425724	0.107336476	0.010900139	0.443875185	0.12604713	0.404273927	0.156139211	0.014161895	5.53E-07	0.015526698	7.77E-07
HgAffx.12955.1.S1_at	-0.628107303	-1.155290219	-0.247154701	0.17384677	0.269949284	0.975476873	-0.891698761	0.293029557	-1.155290219	0.293029557	2.27E-06	0.006399508	0.000229328	9.15E-05	0.000480116	0.005834136	0.001614443	4.81E-05	4.65E-07	0.033369192	2.24E-05	0.595548922	0.009853694	7.97E-06	3.41E-07	1.47E-06	8.83E-07
HgAffx.12958.1.S1_at	-4.423767191	-3.787295779	-2.773459748	-3.746353847	-3.065574128	-4.98558728	-4.105531485	-3.642743751	-3.787295779	-3.642743751	0.192634611	0.291864038	0.172754518	0.053401079	0.148786178	0.080352499	0.146227667	0.018749219	0.080973914	0.196835345	0.413493964	0.560464319	0.376800419	0.180646694	0.123465008	0.316903351	0.020269803
HgAffx.12960.1.S1_at	0.818096652	1.096378692	0.980788774	1.252247529	1.378833597	1.403639646	0.957237672	1.253877387	1.096378692	1.253877387	0.000270468	0.031165311	0.001774415	0.00033034	0.17637247	0.499711273	0.162084694	0.003762478	0.010822716	0.05155611	0.111933409	0.464762632	0.009573198	0.017530457	0.000589359	0.050931254	0.000336946
HgAffx.12962.1.S1_at	-4.996450668	-5.237005002	-3.155083983	-3.566104482	-4.622155509	-4.111275588	-5.116727835	-3.863654891	-5.237005002	-3.863654891	0.12287846	0.416345592	0.052368359	0.219180207	0.028234846	0.395284592	0.319061062	0.144930954	0.089077087	0.342265939	0.050103363	0.433099814	0.0926486	0.205265594	0.011967537	0.034013739	0.019986778
HgAffx.12963.1.S1_at	0.01636526	-0.118850966	-0.066448979	-0.043655403	0.061670381	0.404733574	-0.051242853	0.089074893	-0.118850966	0.089074893	0.000288513	0.084220299	0.170909113	0.188012144	0.249690333	0.006997872	0.00100768	0.000258689	5.27E-05	0.387734289	0.182469606	0.394393395	0.095058166	0.020961031	0.004119706	0.003599342	9.44E-05
HgAffx.12964.1.S1_at	-1.15798907	-1.655639518	-1.076701244	-0.842082516	-0.742876684	0.429645363	-1.406814294	-0.55800377	-1.655639518	-0.55800377	6.76E-05	0.061234058	0.093390698	0.045500615	0.032198305	0.006007079	0.002208697	0.000305385	1.48E-05	0.233960071	0.006773873	0.654617691	0.144787355	0.003044021	0.000104965	0.000235914	4.15E-05
HgAffx.12971.1.S1_at	1.540375729	1.267439156	1.199776341	0.939175534	1.273398033	1.361072868	1.403907442	1.193355694	1.267439156	1.193355694	0.168378802	0.18234256	0.012108901	0.096676845	0.343115669	0.45718873	0.091748757	0.231695882	0.239660153	0.19626225	0.106148842	0.379251693	0.381822271	0.356026485	0.051937411	0.271981308	0.029673496
HgAffx.12976.1.S1_at	-4.473129131	-5.116602612	-5.389232942	-5.045247166	-5.337149497	-5.412044294	-4.794865871	-5.295918475	-5.116602612	-5.295918475	0.184032235	0.363172531	0.246299081	0.180849889	0.363441003	0.539342987	0.412812405	0.391467017	0.273885377	0.399522406	0.412499308	0.696250991	0.448310533	0.327110494	0.167651757	0.326533654	0.121504772
HgAffx.1298.1.S1_at	-0.006643626	0.242865772	-0.061762934	0.125363488	0.071160015	-0.245773361	0.118111073	-0.027753198	0.242865772	-0.027753198	0.058522908	0.103223191	0.157384855	0.205469882	0.050923192	0.092919432	0.043129206	0.130284304	0.005148473	0.177427331	0.234442137	0.665399971	0.241401515	0.128634642	0.046617059	0.024542449	0.011229223
HgAffx.12980.1.S1_at	-3.815471525	-3.409151799	-3.146161996	-3.33586938	-3.568259372	-3.439922984	-3.612311662	-3.372553433	-3.409151799	-3.372553433	0.233651581	0.358514964	0.213705568	0.246547893	0.337001776	0.516762711	0.44783258	0.315041863	0.308147041	0.406129473	0.404867822	0.681132817	0.332274727	0.321086314	0.191565773	0.350356431	0.120858445
HgAffx.12985.1.S1_at	-3.262909228	-2.408494501	-2.36339321	-2.435163571	-3.103516106	-1.579533798	-2.835701864	-2.370401671	-2.408494501	-2.370401671	0.022637249	0.201223451	0.123111266	0.264871515	0.394082186	0.10444587	0.209596432	0.165183024	0.121653113	0.439458231	0.416105431	0.54105167	0.223124567	0.168978555	0.107615977	0.349163784	0.039627231
HgAffx.12986.1.S1_at	-6.549308989	-4.168076895	-5.044963063	-4.596954838	-4.506840422	-4.928096895	-5.358692942	-4.769213804	-4.168076895	-4.769213804	0.081753055	0.065195953	0.057576585	0.044815653	0.242582652	0.466611346	0.41223195	0.374207499	0.197563674	0.371474783	0.338197457	0.724416244	0.35022779	0.301292168	0.135647056	0.221938323	0.053506827
HgAffx.12989.1.S1_at	1.206339871	2.201386449	2.242592972	2.420696267	2.511133951	2.251945334	1.70386316	2.356592131	2.201386449	2.356592131	0.00011591	0.00061009	5.49E-05	2.77E-05	0.35605484	0.180375663	0.243176338	0.384480485	0.261328236	0.221798068	0.134270699	0.629872195	0.118203218	0.054999466	6.45E-05	0.12818173	6.03E-05
HgAffx.12994.1.S1_at	-1.034839576	-0.804416453	-0.559167202	0.046453563	-0.225089607	-0.216847308	-0.919628015	-0.238662638	-0.804416453	-0.238662638	0.000943882	0.180397549	0.00019486	0.000898065	0.132648896	0.542011983	0.158412421	0.059713571	0.006614677	0.026159079	0.001473011	0.391306086	0.090892006	0.008250789	8.74E-05	0.002602083	0.000287073
HgAffx.13007.1.A1_at	-2.124381832	-2.056440762	-1.803381868	-1.630186437	-1.557225291	-1.8030341	-2.090411297	-1.698456924	-2.056440762	-1.698456924	0.053694127	0.400736519	0.014312107	0.006685249	0.13112729	0.228834524	0.26229338	0.394720503	0.093081254	0.248312541	0.036854189	0.663308622	0.162791281	0.017063863	0.002956672	0.022871499	0.009706383
HgAffx.13007.1.S1_at	1.129740781	1.827614835	1.856314024	1.955413919	1.936978944	1.612462878	1.478677808	1.840292441	1.827614835	1.840292441	0.001699836	0.000698362	7.59E-05	6.95E-05	0.357695996	0.056480929	0.031094804	0.047911149	0.052378432	0.269890535	0.179305851	0.711895246	0.299950473	0.174891629	0.000351659	0.335828777	9.84E-05
HgAffx.13008.1.S1_at	-4.879044317	-4.089109435	-4.565523735	-4.667324668	-4.676026474	-4.112664547	-4.484076876	-4.505384856	-4.089109435	-4.505384856	0.193935151	0.312115388	0.298987106	0.271382513	0.317183582	0.429681037	0.3619679	0.308522979	0.311805136	0.441226788	0.30344896	0.73644023	0.436320041	0.253672907	0.275435755	0.263430685	0.120870476
HgAffx.13010.1.S1_at	0.053788108	-0.61841868	-0.783322251	-0.831577098	-0.994556836	-1.228944786	-0.282315286	-0.959600243	-0.61841868	-0.959600243	1.69E-06	0.000427422	2.37E-05	5.88E-06	0.103852236	0.092441418	0.011857086	0.002885772	0.000257896	0.356737622	0.054435528	0.378652696	0.075070265	0.004950845	2.36E-06	0.002151176	5.10E-06
HgAffx.13013.1.S1_at	0.260836569	-0.530256133	-0.342969487	-0.199676144	-0.190688774	0.107884522	-0.134709782	-0.156362471	-0.530256133	-0.156362471	0.154709706	0.00228588	0.013031388	0.012100877	0.173457904	0.14738984	0.105107708	0.020357302	0.003086016	0.266889868	0.059425389	0.730416642	0.247584443	0.045049626	0.244260928	0.013542289	0.001526285
HgAffx.13014.1.S1_at	0.436954734	0.625171179	-0.268210495	-0.718484974	-0.462769865	-0.771562595	0.531062957	-0.555256982	0.625171179	-0.555256982	6.20E-05	0.221493796	0.000104776	0.000388913	0.001792455	0.147329682	0.410102657	0.015176804	3.09E-05	0.051039475	8.26E-05	0.398879542	0.202131064	0.000210248	2.94E-06	2.28E-05	1.91E-05
HgAffx.13015.1.S1_at	2.640286879	1.71062491	0.909138031	-0.171113875	-1.070785269	-1.263493813	2.175455894	-0.399063731	1.71062491	-0.399063731	2.73E-07	0.003776007	1.72E-06	3.14E-07	0.007908641	0.333537887	0.003509223	2.35E-05	1.03E-06	0.006765367	4.42E-05	0.045388598	9.55E-05	2.30E-06	5.57E-08	2.43E-06	1.95E-07
HgAffx.13020.1.S1_at	-4.23942378	-4.465473387	-3.91155805	-4.835159092	-3.468525064	-3.412998533	-4.352448583	-3.907060185	-4.465473387	-3.907060185	0.150190987	0.427054281	0.203546851	0.14826291	0.274841101	0.538508703	0.134646841	0.272115186	0.115196455	0.228175114	0.327818375	0.380097569	0.343640357	0.140559382	0.13970449	0.196228342	0.071111981
HgAffx.13025.1.S1_at	0.132543693	0.159766161	-0.191749336	-0.058444315	-0.078485957	0.174008814	0.146154927	-0.038667699	0.159766161	-0.038667699	0.267073151	0.438722101	0.079942351	0.05660376	0.023941014	0.119655984	0.107706255	0.016291724	0.29563073	0.229994635	0.084934236	0.711895246	0.253540033	0.056781971	0.016783979	0.046823961	0.010943445
HgAffx.13027.1.S1_at	0.570664304	0.739072898	0.87069533	1.03916972	1.145790009	1.438051362	0.654868601	1.123426605	0.739072898	1.123426605	0.000197675	0.210751418	0.007044174	0.002094795	0.218132569	0.119325013	0.039410036	0.004727125	0.000949406	0.210594494	0.055214289	0.591374056	0.090880485	0.016212049	0.000288318	0.006879847	0.000486918
HgAffx.13031.1.S1_at	-4.632092791	-4.798106949	-4.262108547	-4.088052468	-5.288539111	-5.100770454	-4.71509987	-4.684867645	-4.798106949	-4.684867645	0.225459725	0.444268176	0.215450793	0.170692605	0.279959374	0.506002385	0.219044312	0.191369222	0.255994802	0.417640493	0.239988702	0.426773675	0.194690724	0.249210188	0.271261238	0.330368494	0.09202876
HgAffx.13034.1.S1_at	0.18108169	-0.136165158	-0.163704542	-0.008867088	0.139877615	-0.403060698	0.022458266	-0.108938678	-0.136165158	-0.108938678	0.000122389	0.011096	0.036721975	0.223890557	0.346805551	0.003393359	0.007342552	0.023551504	0.011631442	0.126746183	0.128304954	0.367753351	0.017393081	0.011660012	0.017920282	0.285225341	0.000234882
HgAffx.13044.1.A1_at	-3.764899514	-3.542449195	-3.223318284	-3.306130885	-3.138174263	-3.094036286	-3.653674354	-3.190414929	-3.542449195	-3.190414929	0.128242652	0.403631706	0.192977805	0.128901588	0.299799905	0.537128043	0.401974805	0.352190961	0.189937761	0.4319463	0.338717965	0.689396965	0.429096681	0.229719412	0.088399225	0.214125251	0.109104946
HgAffx.13044.1.S1_at	-1.21013525	-0.981656043	-1.498782801	-1.616222597	-1.43184234	-1.191294443	-1.095895646	-1.434535545	-0.981656043	-1.434535545	0.316337229	0.284406943	0.082769607	0.160875431	0.072688588	0.338137319	0.147582296	0.161094454	0.182768499	0.365685389	0.03826872	0.603694006	0.40577981	0.077296615	0.029326452	0.04030423	0.038286771
HgAffx.13056.1.S1_at	0.342613415	-0.259749749	-0.355019639	-0.565513824	-0.526719955	-0.190723011	0.041431833	-0.409494107	-0.259749749	-0.409494107	0.000723179	0.001130775	3.06E-05	3.15E-05	0.226690384	0.044934965	0.01947296	0.105599414	0.207805613	0.102436686	0.02070263	0.671975084	0.132046452	0.027325309	5.89E-05	0.067899246	5.14E-05
HgAffx.13062.1.S1_at	0.251101369	0.060992411	0.343716379	0.466677695	0.224214053	0.500736682	0.15604689	0.383836202	0.060992411	0.383836202	0.026333798	0.111175127	0.04370896	0.261414642	0.031675298	0.074411728	0.410387794	0.114366344	0.002628338	0.218490583	0.005947877	0.249913428	0.214186887	0.095442376	0.003716988	0.004080957	0.003918992
HgAffx.13065.1.S1_at	-0.548717767	-0.094642041	-0.960769926	-1.944239536	-2.379003252	-1.843053428	-0.321679904	-1.781766536	-0.094642041	-1.781766536	2.48E-05	0.025345681	2.13E-05	2.77E-06	0.001455874	0.031857874	0.33170994	0.0008269	4.77E-06	0.003120893	9.16E-06	0.16101044	0.000111146	1.38E-06	2.57E-07	1.55E-06	7.96E-07
HgAffx.13072.1.S1_at	-2.387070276	-2.481487646	-2.087352699	-2.198111819	-2.099584461	-2.134554553	-2.434278961	-2.129900883	-2.481487646	-2.129900883	0.064969166	0.340510937	0.11471022	0.043373835	0.032066864	0.502982186	0.386307755	0.332088179	0.030428417	0.300176602	0.074337995	0.612129268	0.44091622	0.025268745	0.004703483	0.013236124	0.018517748
HgAffx.13076.1.S1_at	1.644191733	1.688073624	1.271988962	0.989311094	0.777568995	0.603918882	1.666132679	0.910696983	1.688073624	0.910696983	1.30E-05	0.399283636	0.000302012	4.28E-05	0.009219424	0.198628034	0.020758174	0.00066107	1.29E-05	0.060784534	0.000392888	0.324481595	0.00599888	5.34E-05	2.44E-06	2.72E-05	9.18E-06
HgAffx.13077.1.S1_at	-1.652387826	-1.662940119	0.853396978	1.287473842	2.00408852	2.945269339	-1.657663973	1.77255717	-1.662940119	1.77255717	3.64E-07	0.475717476	6.84E-06	1.24E-06	8.51E-05	0.03154788	0.001593036	0.000144143	3.73E-07	0.145802306	1.53E-05	0.182841409	0.006973118	2.13E-06	5.10E-08	6.21E-07	2.70E-07
HgAffx.13080.1.S1_at	0.048975697	-0.139700249	0.095195368	-0.057574008	0.077445624	0.146403179	-0.045362276	0.065367541	-0.139700249	0.065367541	0.162894101	0.114541189	0.154775237	0.259119189	0.054849118	0.402396892	0.108262605	0.298756229	0.018951191	0.172365189	0.256771109	0.467269071	0.425392062	0.051784726	0.051613569	0.028820114	0.027086002
HgAffx.13083.1.S1_at	-1.871243059	-2.264329028	-1.204772563	-0.260843156	-0.830358811	-0.10878731	-2.067786044	-0.60119046	-2.264329028	-0.60119046	9.50E-05	0.147875205	0.000199997	0.002146778	0.00597353	0.060538442	0.346580222	0.003568833	3.21E-05	0.023222705	0.000105944	0.258858378	0.153266599	0.000591325	7.48E-06	4.30E-05	2.88E-05
HgAffx.13084.1.S1_at	0.750255609	0.071877586	-0.792639459	-0.426718031	-0.258760498	-0.236959766	0.411066597	-0.428769439	0.071877586	-0.428769439	0.00012048	0.003486837	4.83E-05	0.000100268	0.001236587	0.522517899	0.203856409	0.006654637	0.04251526	0.064987533	0.010778069	0.500544298	0.014811364	0.039503887	8.17E-06	0.002370356	2.17E-05
HgAffx.13089.1.S1_at	-2.850764328	-2.207745042	-0.476730056	0.217247014	0.576283974	0.167999248	-2.529254685	0.121200045	-2.207745042	0.121200045	8.94E-05	0.157128818	1.00E-04	3.88E-05	0.007002477	0.331518943	0.453131546	0.113275519	0.000531224	0.147859118	0.000765498	0.574162853	0.054382822	0.000253341	4.96E-06	0.000152151	3.46E-05
HgAffx.13089.1.S1_x_at	-2.819179524	-2.085818978	-0.337192098	0.286046725	0.683933678	0.227997048	-2.452499251	0.215196338	-2.085818978	0.215196338	4.98E-05	0.106371884	5.67E-05	2.08E-05	0.004823518	0.286536254	0.447279776	0.1242543	0.000390027	0.154397465	0.00055945	0.538143259	0.047790677	0.000162529	2.84E-06	0.000100696	2.02E-05
HgAffx.13090.1.S1_at	0.91026955	0.999600529	-0.154363055	-0.254493593	1.30745745	1.04737981	0.954935039	0.486495153	0.999600529	0.486495153	0.260629678	0.433650915	0.008558079	0.124327167	0.017398517	0.385288994	0.018437988	0.011479423	0.293431095	0.402460847	0.00970429	0.047318126	0.009399655	0.199339895	0.029423318	0.067899605	0.001460395
HgAffx.13093.1.S1_at	0.957396793	0.887110176	1.206514788	1.072119436	0.932681004	1.090868673	0.922253484	1.075545975	0.887110176	1.075545975	0.132024674	0.35234988	0.16198533	0.269476966	0.03211524	0.247961943	0.445325726	0.198412976	0.070138505	0.226411689	0.116082268	0.493813307	0.064791077	0.28900622	0.030394889	0.052533534	0.027543098
HgAffx.13095.1.S1_at	-2.612171084	-1.860985755	0.626826889	1.478895292	1.913954078	1.938163275	-2.23657842	1.489459884	-1.860985755	1.489459884	1.10E-07	0.008819901	2.66E-07	1.31E-07	1.47E-05	0.526905793	0.070295568	0.000387519	2.32E-07	0.01353879	1.88E-06	0.263140038	0.000800454	4.35E-07	7.14E-09	1.93E-07	6.87E-08
HgAffx.13097.1.S1_at	1.184093577	0.810153598	1.0527712	1.289562589	1.196423085	1.437270931	0.997123587	1.244006951	0.810153598	1.244006951	0.009781346	0.003885376	0.115480805	0.278799872	0.023513917	0.057329796	0.125732865	0.002529996	6.88E-05	0.046600149	0.000657398	0.50372931	0.118057921	0.001745186	0.000614848	0.00018911	0.00017845
HgAffx.13101.1.S1_at	-4.543320853	-4.670745328	-4.82413734	-3.98064147	-4.534946522	-4.533385535	-4.607033091	-4.468277717	-4.670745328	-4.468277717	0.327290877	0.460243214	0.236813753	0.302190508	0.37909793	0.550729831	0.363601071	0.341318322	0.293589674	0.289445741	0.281898326	0.640844335	0.401878973	0.338311086	0.245615754	0.31661662	0.122673576
HgAffx.1311.1.S1_at	2.191488785	1.737022037	2.172003094	2.004718146	1.80799926	1.511153047	1.964255411	1.873968387	1.737022037	1.873968387	0.000473759	0.011387968	0.090088023	0.009189872	0.012949202	0.093918091	0.01335516	0.001387685	0.062750183	0.188800875	0.056933787	0.399435011	0.032502552	0.253637042	0.100955168	0.112771052	0.000641525
HgAffx.13110.1.S1_at	1.69400642	2.062719943	2.008061377	1.737615899	1.899243216	1.716547394	1.878363182	1.840366972	2.062719943	1.840366972	0.308379764	0.097619793	0.294636173	0.128893011	0.352682884	0.331875169	0.45436359	0.111272344	0.06264792	0.176972016	0.09813627	0.57287083	0.336464287	0.199877556	0.22778199	0.102265549	0.047509201
HgAffx.13110.1.S1_x_at	1.925009658	2.291628513	2.187390896	1.847607909	2.020947731	1.919821703	2.108319086	1.99394206	2.291628513	1.99394206	0.324311512	0.082772298	0.255537206	0.212415328	0.291307548	0.422842766	0.391478503	0.112934886	0.043169525	0.111651138	0.035310462	0.542219438	0.25457936	0.098677089	0.116732582	0.044827555	0.030289593
HgAffx.13111.1.S1_at	-0.127951351	-0.238151809	-0.942125244	-1.100640066	-1.231204565	-1.360031266	-0.18305158	-1.158500285	-0.238151809	-1.158500285	1.15E-05	0.288147573	6.78E-05	2.43E-05	0.001785433	0.319393914	0.097545306	0.012397703	2.74E-05	0.206025071	0.000274467	0.531733655	0.067281174	8.13E-05	1.18E-06	2.41E-05	9.05E-06
HgAffx.13112.1.S1_at	1.112960647	1.386084216	1.426954585	1.180030323	1.104355735	1.060623592	1.249522432	1.192991059	1.386084216	1.192991059	0.24859508	0.060164856	0.231219853	0.291233569	0.340762645	0.473726409	0.260045392	0.015057087	0.017644491	0.093679657	0.092252631	0.617905761	0.039693552	0.033186873	0.154033352	0.047878489	0.009054723
HgAffx.13115.1.S1_at	0.098482875	0.239945371	0.376435417	-0.010110004	0.155762182	-0.166551234	0.169214123	0.08888409	0.239945371	0.08888409	0.103866868	0.323136913	0.234994821	0.255736725	0.271400591	0.189521669	0.305677034	0.024027644	0.045773786	0.108205214	0.160753562	0.574741545	0.219534651	0.281059009	0.172885153	0.177000756	0.031951608
HgAffx.13116.1.S1_at	1.374412426	1.25891373	1.563747248	1.356639623	1.217759789	1.137819417	1.316663078	1.318991519	1.25891373	1.318991519	0.020957999	0.205662461	0.301327634	0.062260683	0.016160998	0.354632208	0.069591675	0.002785545	0.112097463	0.083541598	0.200013071	0.419464891	0.013640403	0.277988295	0.274248606	0.20328369	0.003453221
HgAffx.13122.1.S1_at	-1.221755582	-1.363376107	-1.780665682	-1.598790118	-1.430377932	-0.202684975	-1.292565844	-1.253129677	-1.363376107	-1.253129677	0.008424162	0.388349626	0.129926236	0.194091113	0.155473314	0.024314764	0.008891982	0.001940047	0.005527677	0.339060071	0.265729041	0.641643459	0.223350036	0.322898992	0.248095591	0.277855663	0.00220579
HgAffx.13123.1.A1_at	-3.139491187	-3.143695201	-2.703166974	-2.935237407	-1.945001298	-2.238355044	-3.141593194	-2.455440181	-3.143695201	-2.455440181	0.015993619	0.480872934	0.222215826	0.004202761	0.150231749	0.346478794	0.090086982	0.126395843	0.018038385	0.310488322	0.287319596	0.144462335	0.064741422	0.006349104	0.004603605	0.022366325	0.004869952
HgAffx.13123.1.S1_at	-0.596084006	0.021202931	0.443051984	1.018407869	1.926903933	1.706766008	-0.287440538	1.273782449	0.021202931	1.273782449	2.42E-05	0.061510519	0.000285029	1.39E-05	0.117134569	0.363260255	0.055590354	0.00242651	0.000245143	0.089655919	0.007216681	0.107308813	0.002154255	0.000145987	7.48E-06	0.00039596	1.90E-05
HgAffx.13126.1.S1_at	1.053072987	-0.164969414	-0.597354696	-0.56232444	-0.605645456	0.26890453	0.444051786	-0.374105016	-0.164969414	-0.374105016	0.004902489	0.001364337	8.47E-05	5.59E-05	0.074591106	0.021638437	0.015780036	0.005608283	0.05058874	0.428365256	0.085760305	0.70686354	0.449229351	0.055167909	0.000151048	0.137816471	6.72E-05
HgAffx.13127.1.S1_at	-2.762470237	-2.325258016	-2.735627566	-2.38125055	2.374439829	1.147929183	-2.543864127	-0.398627276	-2.325258016	-0.398627276	0.000925313	0.363384224	0.248055876	0.000161	0.306881075	0.208273018	0.008494628	0.002109004	0.00222514	0.367748189	0.410826185	0.01517135	0.000960448	0.000493208	0.001209201	0.013093352	0.000103064
HgAffx.13128.1.S1_at	-2.621674619	-4.103753315	-4.291075445	-4.850125626	-3.208692965	-2.292089506	-3.362713967	-3.660495886	-4.103753315	-3.660495886	0.252078626	0.098298706	0.013972727	0.176239666	0.361623268	0.278795502	0.025177832	0.029143611	0.031214045	0.306834352	0.217285473	0.281766939	0.167323204	0.148332529	0.177889367	0.220881955	0.009658644
HgAffx.13136.1.S1_at	0.806556588	-0.684258255	-0.863570886	-1.134468367	-1.120817736	-1.181464826	0.061149166	-1.075080454	-0.684258255	-1.075080454	5.09E-06	0.000148157	8.44E-06	6.04E-06	0.210144187	0.482475842	0.423869505	0.084338079	0.018038385	0.165813202	0.036131463	0.725406326	0.163880172	0.03235209	4.55E-06	0.019729151	7.57E-06
HgAffx.13145.1.S1_at	1.040144083	0.399665874	0.624307063	0.727462394	0.644518093	0.536627401	0.719904978	0.633228738	0.399665874	0.633228738	0.000477319	0.000412606	0.007092498	0.001790448	0.043637653	0.283601843	0.09487634	0.203299872	0.092357759	0.229710884	0.009118106	0.56283311	0.41398984	0.023914346	0.066083751	0.010673681	0.000363347
HgAffx.13148.1.S1_at	-3.502248023	-3.141274877	-2.852142723	-3.787600775	-2.341963745	-4.3197506	-3.32176145	-3.325364461	-3.141274877	-3.325364461	0.075444793	0.324799174	0.233222907	0.028288801	0.29544057	0.023503761	0.254077999	0.020354019	0.032796947	0.121244755	0.160211862	0.166369474	0.241567588	0.094553392	0.278514365	0.27411993	0.007689932
HgAffx.13154.1.S1_at	-4.71444935	-4.67529116	-3.080873489	-3.880144133	-3.295215401	-3.925557019	-4.694870255	-3.54544751	-4.67529116	-3.54544751	0.194545742	0.47661048	0.194194935	0.097233698	0.128798545	0.418545125	0.46728072	0.234537913	0.201233143	0.302442391	0.264796326	0.638328602	0.418660654	0.129476878	0.049379496	0.120107921	0.080025988
HgAffx.13162.2.S1_at	0.940850423	1.434505267	0.631248289	0.358244791	0.188830832	0.229919424	1.187677845	0.352060834	1.434505267	0.352060834	0.005651425	0.053804305	0.014743648	0.003946046	0.007987817	0.51109274	0.340882207	0.065595001	0.000375357	0.189438894	0.001186772	0.576683933	0.074804166	0.000390344	8.27E-05	0.000184834	0.000332
HgAffx.13166.1.S1_at	-0.003605273	-0.403624418	-0.496415981	-0.592444934	0.341190842	0.214571732	-0.203614845	-0.133274585	-0.403624418	-0.133274585	0.124509008	0.073939988	0.009402278	0.049883952	0.309086595	0.396193356	0.008987218	0.006405119	0.008197477	0.351242157	0.207049617	0.027292908	0.005916283	0.003993478	0.179445368	0.064827781	0.000665203
HgAffx.13168.1.S1_at	-1.620478253	-4.200509791	1.920499845	3.129801477	3.216865324	3.613325412	-2.910494022	2.970123015	-4.200509791	2.970123015	0.000698257	0.046799538	0.001339185	0.001000713	0.001164838	0.469731534	0.377478807	0.09538682	6.77E-05	0.217006513	0.000195604	0.724416244	0.189904365	0.000128746	8.14E-06	2.89E-05	5.33E-05
HgAffx.13169.1.S1_at	-0.145854337	-0.421925124	0.202048675	0.626605033	0.294588905	0.979045862	-0.28388973	0.525572119	-0.421925124	0.525572119	1.31E-05	0.060134106	0.000182496	0.003787912	0.002175839	0.0048304	0.036048917	0.000439191	4.22E-06	0.026715399	5.69E-05	0.171005428	0.28981476	0.00041433	2.62E-06	1.27E-05	6.91E-06
HgAffx.13172.1.S1_at	-1.213179609	-1.905628605	-2.817749629	-3.174179601	-3.457345034	-4.716017482	-1.559404107	-3.541322936	-1.905628605	-3.541322936	1.90E-05	0.118464038	0.000885015	0.000332871	0.049425387	0.045023949	0.013681182	0.002151919	0.00010686	0.268376276	0.01375749	0.602836051	0.133686248	0.004352686	2.02E-05	0.000797256	5.38E-05
HgAffx.13175.1.S1_at	-3.174515884	-3.381848468	-3.517428176	-3.711238811	-3.132007281	-3.141616945	-3.278182176	-3.375572803	-3.381848468	-3.375572803	0.319526037	0.411232055	0.173829085	0.291613461	0.364436439	0.547679839	0.273997106	0.26806334	0.250179645	0.393333526	0.3050886	0.545938016	0.319183412	0.283023423	0.238010535	0.35899892	0.114752897
HgAffx.13178.1.S1_at	-1.691166176	-1.0176828	0.848595761	2.2159258	2.260638414	1.679188592	-1.354424488	1.751087142	-1.0176828	1.751087142	6.49E-05	0.160661185	3.24E-05	2.35E-05	0.006684828	0.259245017	0.226654234	0.077689779	0.00035846	0.041435306	0.000205648	0.722990104	0.026575967	0.000133413	2.59E-06	7.39E-05	1.68E-05
HgAffx.13187.1.S1_at	-0.430887808	-0.133693036	-0.290416418	0.253777345	0.45515469	0.25710682	-0.282290422	0.168905609	-0.133693036	0.168905609	0.000391028	0.052771154	0.000447892	7.45E-05	0.15924694	0.191244749	0.470641187	0.00315628	0.009925274	0.012622888	0.014819999	0.382345405	0.001248142	0.001520997	0.000163934	0.011649955	9.03E-05
HgAffx.13188.1.S1_at	-1.798364299	-2.080889426	-1.23836693	-1.223818038	-1.917846109	-1.922840974	-1.939626862	-1.575718013	-2.080889426	-1.575718013	0.221305263	0.187854088	0.01784456	0.208940346	0.00764456	0.546433622	0.025704534	0.013182363	0.193482509	0.447173824	0.004832381	0.120931607	0.024030689	0.215577127	0.011065817	0.013608849	0.002089259
HgAffx.13191.1.S1_at	1.613515268	1.719610326	2.05090813	1.966193718	2.026135296	1.936015345	1.666562797	1.994813122	1.719610326	1.994813122	0.013220193	0.26964958	0.009921155	0.00398197	0.023576338	0.367477835	0.421690803	0.189417827	0.054214026	0.300612995	0.053438431	0.640506106	0.413725027	0.021468438	0.000725932	0.012128961	0.003782625
HgAffx.13196.1.S1_at	0.497928892	0.224802555	0.529398095	0.452656802	0.498245198	1.089322485	0.361365724	0.642405645	0.224802555	0.642405645	0.001205493	0.074585023	0.27129782	0.302847857	0.045105962	0.01120275	0.004745324	0.003378936	0.000148467	0.332231932	0.087829727	0.674339915	0.408157749	0.045926667	0.003415738	0.002939787	0.000449524
HgAffx.13198.1.S1_at	0.397025916	-0.207894857	0.001078497	-0.404229225	-0.261892423	-0.322516022	0.094565529	-0.246889793	-0.207894857	-0.246889793	0.000206585	0.001866344	0.000124188	0.00033477	0.090257159	0.434695265	0.324621162	0.022477536	0.155340381	0.028101022	0.09821674	0.478603904	0.066737221	0.273434111	0.000679646	0.279663336	0.000211411
HgAffx.13199.1.S1_at	0.849339186	0.659383673	0.872020141	0.901647242	0.65160241	0.526774075	0.754361429	0.738010967	0.659383673	0.738010967	0.00278544	0.057971257	0.216895703	0.022066575	0.034092652	0.205192212	0.006671972	0.003891001	0.076396896	0.383594949	0.01846799	0.1362609	0.040204332	0.344181844	0.226920692	0.134041092	0.001384554
HgAffx.13205.1.S1_at	0.563544966	0.624814016	1.190000269	1.359242911	1.394412902	1.158314916	0.594179491	1.27549275	0.624814016	1.27549275	0.000533213	0.362076029	0.000103445	6.11E-05	0.00259376	0.118650739	0.12431429	0.339830784	0.001277342	0.163098518	0.000320278	0.683200528	0.107318466	0.000175815	5.38E-06	9.72E-05	3.92E-05
HgAffx.13206.1.S1_at	-1.028208769	-1.189338073	-1.582505777	-1.535594214	-0.873917205	-0.74410722	-1.108773421	-1.184031104	-1.189338073	-1.184031104	0.096411886	0.304728929	0.023886851	0.176030375	0.077253071	0.4055312	0.013847091	0.0045235	0.03810215	0.413052522	0.096944223	0.121519361	0.017423434	0.095630808	0.181373001	0.355545336	0.002488798
HgAffx.13210.1.S1_at	0.718772658	0.373809943	-0.129595426	-0.548519257	-0.337320013	0.125758176	0.546291301	-0.22241913	0.373809943	-0.22241913	0.002089537	0.051260893	2.43E-05	5.88E-05	0.011640004	0.040894101	0.005785953	0.078649633	0.066181133	0.042713207	0.000331463	0.417724353	0.154876936	0.001161229	1.16E-05	0.000711315	3.49E-05
HgAffx.13213.1.S1_at	0.082050354	-1.190879077	0.543553535	1.876583687	2.633943496	1.892755584	-0.554414362	1.736709076	-1.190879077	1.736709076	9.27E-05	0.002544216	0.00012046	1.01E-05	0.000620755	0.060005317	0.463144625	0.001461273	3.80E-06	0.007598616	1.02E-05	0.155184102	0.000252818	1.52E-06	4.23E-07	1.42E-06	1.29E-06
HgAffx.13219.1.S1_at	3.0190926	0.00664258	0.250031908	-0.059748359	0.628051029	0.579378207	1.51286759	0.349428196	0.00664258	0.349428196	9.95E-06	1.65E-05	3.50E-06	1.18E-05	0.211420991	0.511857091	0.054468161	0.137900202	0.032430824	0.204553073	0.368684044	0.172330603	0.146994156	0.02838423	3.21E-05	0.072426075	3.85E-06
HgAffx.13229.1.S1_at	0.54880914	-0.072166993	-0.184599258	-0.035623356	-0.035254608	0.185383685	0.238321074	-0.017523384	-0.072166993	-0.017523384	0.000943822	0.000141422	5.76E-05	4.54E-05	0.126228527	0.056048654	0.036358245	0.001905104	0.007046551	0.104025018	0.318811142	0.736986272	0.089669271	0.26804527	0.000267179	0.184059215	2.32E-05
HgAffx.13234.1.S1_at	0.771099905	0.599459585	-0.598929565	-0.915136281	-1.227842855	-1.533291577	0.685279745	-1.068800069	0.599459585	-1.068800069	1.68E-06	0.26155186	1.63E-05	4.10E-06	0.000564123	0.171746176	0.020457504	0.001334895	3.47E-06	0.12449123	6.51E-05	0.356960515	0.015945795	1.23E-05	2.08E-07	4.04E-06	1.35E-06
HgAffx.13236.1.S1_at	3.229563335	3.208142031	3.448820179	3.259230958	3.435015686	3.075683367	3.218852683	3.304687547	3.208142031	3.304687547	0.136434598	0.453646135	0.297889954	0.082493918	0.100968951	0.080352499	0.20267925	0.026900347	0.162232185	0.187255558	0.348277001	0.475930299	0.438054722	0.089764284	0.124569687	0.194320716	0.026648093
HgAffx.13239.1.S1_at	0.343901819	0.527112996	0.265552102	0.446287766	0.263542734	0.286859785	0.435507408	0.315560597	0.527112996	0.315560597	0.201250714	0.067068218	0.119520713	0.14180139	0.017797053	0.493346526	0.106727331	0.345296271	0.014125117	0.084891474	0.213384474	0.262926456	0.451296627	0.011114429	0.020232365	0.009637364	0.009060191
HgAffx.13240.1.S1_at	-0.386013786	-0.457014122	-0.585837842	-0.763418408	-0.808249521	-0.402652733	-0.421513954	-0.640039626	-0.457014122	-0.640039626	0.304195595	0.348751193	0.00877291	0.004333942	0.189936601	0.034331198	0.03181291	0.105898463	0.239928404	0.163515554	0.030501099	0.669265141	0.100214585	0.014866442	0.007716318	0.05430614	0.003895643
HgAffx.13241.1.S1_at	1.287618946	2.911156912	2.394522041	0.453219538	-1.171583837	-2.107328326	2.099387929	-0.107792646	2.911156912	-0.107792646	4.62E-06	0.001690504	0.017021588	3.70E-05	0.102396777	0.050117488	0.000371404	4.12E-06	4.85E-07	0.003360978	9.74E-05	0.022476871	3.18E-05	2.46E-06	1.72E-06	3.11E-06	4.71E-07
HgAffx.13246.1.S1_at	1.756885281	1.758503506	1.545873106	1.560771078	1.543508613	1.359022374	1.757694394	1.502293793	1.758503506	1.502293793	0.002376778	0.48027872	0.045331212	0.030952873	0.05659899	0.146781136	0.092754821	0.067827894	0.002849062	0.429425535	0.064173157	0.710479349	0.451296627	0.04150016	0.001297369	0.00850331	0.003946928
HgAffx.13256.1.S1_at	-0.644001555	-0.634328469	-0.871345882	-0.902213935	-0.791092066	-0.36490824	-0.639165012	-0.732390031	-0.634328469	-0.732390031	0.031395619	0.467993639	0.041953661	0.113294377	0.079400231	0.034745605	0.008987218	0.004705128	0.038898468	0.40901248	0.055126383	0.561649717	0.317685857	0.131946718	0.094930071	0.170474127	0.003362823
HgAffx.13262.1.S1_at	1.480268679	1.243420115	1.150726992	1.343230721	1.391830917	1.506972236	1.361844397	1.348190217	1.243420115	1.348190217	0.266045653	0.021825877	0.061089751	0.116434328	0.169323657	0.210952423	0.086726649	0.002477386	0.006809675	0.063223715	0.151748829	0.618302592	0.024720288	0.059110156	0.233294072	0.073205516	0.001736001
HgAffx.13266.1.S1_at	0.960210085	-0.469022382	-0.348783984	-0.321717458	-0.805475334	-0.600072612	0.245593851	-0.519012347	-0.469022382	-0.519012347	2.76E-05	0.000213395	0.000125731	1.30E-05	0.279475767	0.297056155	0.168169707	0.134599428	0.199837158	0.430867085	0.253013741	0.199185128	0.054424959	0.070353698	7.76E-05	0.296985352	3.20E-05
HgAffx.13269.1.S1_at	-1.497227013	-0.835999009	-1.582828769	-1.476182488	-1.810390388	-2.422391083	-1.166613011	-1.822948182	-0.835999009	-1.822948182	0.002043407	0.02464685	0.318942636	0.085278735	0.013849856	0.063783618	0.009162037	0.006340106	9.62E-05	0.357648109	0.020328893	0.409529392	0.233495945	0.002308844	0.000610889	0.000487236	0.000337612
HgAffx.13271.1.A1_at	-2.2116457	-2.098538251	-1.819076533	-1.595341114	-1.162115677	-1.253277537	-2.155091975	-1.457452715	-2.098538251	-1.457452715	0.000843853	0.353834862	0.009219233	0.000445631	0.134164537	0.448341529	0.128808218	0.019059447	0.002112445	0.221798068	0.031099548	0.261265442	0.019147419	0.001462658	0.000188345	0.0028006	0.000479167
HgAffx.13271.1.S1_at	1.295773402	1.030145742	1.27160934	1.559727748	1.705711425	1.726596005	1.162959572	1.56591113	1.030145742	1.56591113	0.000298094	0.011581816	0.0052558	0.000375209	0.016009286	0.493346526	0.075954241	0.000600283	1.67E-05	0.019754305	0.000187641	0.310277848	0.001456962	2.73E-05	1.12E-05	2.25E-05	1.56E-05
HgAffx.13273.1.S1_at	1.866207148	1.540869359	1.507192864	1.487027322	1.449621672	1.392345607	1.703538254	1.459046866	1.540869359	1.459046866	0.000416154	0.009057094	0.001708534	0.000822442	0.330536519	0.39834391	0.24022429	0.135647835	0.067669851	0.411763568	0.287616048	0.659915812	0.311811783	0.161985099	0.000801578	0.13663328	0.001070989
HgAffx.13277.1.A1_at	-2.45225411	-3.255464675	-3.669971269	-2.605218777	-3.798590998	-3.437745501	-2.853859393	-3.377881636	-3.255464675	-3.377881636	0.087474875	0.212723367	0.294315005	0.039894623	0.284780512	0.429776865	0.213183375	0.326997117	0.270355673	0.150882877	0.215252864	0.355387625	0.420085659	0.206761396	0.089228398	0.319182637	0.047104629
HgAffx.13277.1.S1_at	1.16827274	0.64442287	-0.765270661	-1.811417044	-2.756676671	-2.151083229	0.906347805	-1.871111901	0.64442287	-1.871111901	2.39E-06	0.094531105	6.81E-06	8.62E-07	0.002159429	0.104228678	0.209298265	0.001539445	9.12E-06	0.020233708	4.66E-05	0.098720212	0.000423399	3.37E-06	1.71E-07	4.40E-06	8.03E-07
HgAffx.13278.1.S1_at	-2.663666388	-1.580368366	-0.103044852	1.274392627	1.853612569	2.216054553	-2.122017377	1.310253724	-1.580368366	1.310253724	1.95E-06	0.030652422	1.07E-05	3.14E-06	0.008360087	0.332256525	0.061375734	0.000655239	1.21E-05	0.025889061	0.000150393	0.411758254	0.003165472	3.11E-05	4.01E-07	1.74E-05	1.96E-06
HgAffx.1328.1.A1_at	-4.349902083	-4.267092771	-4.439828109	-4.336883931	-2.780237695	-4.120354608	-4.308497427	-3.919326086	-4.267092771	-3.919326086	0.254368025	0.453962836	0.331504731	0.012730854	0.347597217	0.089389452	0.39516952	0.277821617	0.27154556	0.423105092	0.399218231	0.167747877	0.02948146	0.022425207	0.104236293	0.207283796	0.017278582
HgAffx.1328.1.A1_x_at	-4.321831654	-4.247017759	-4.298765968	-4.190056721	-3.561050113	-3.645084936	-4.284424707	-3.923739435	-4.247017759	-3.923739435	0.191666931	0.467156356	0.309615098	0.161978075	0.395844456	0.534007811	0.346077046	0.246872827	0.205774112	0.436461386	0.412146798	0.60665512	0.281294255	0.216578445	0.173921161	0.274338556	0.115769997
HgAffx.1328.1.S1_at	-4.138669987	-3.25872737	-3.199300788	-4.084222374	-3.373287979	-4.840557733	-3.698698678	-3.874342219	-3.25872737	-3.874342219	0.158258739	0.215103421	0.322950687	0.133232406	0.391626934	0.134687607	0.257443301	0.046747645	0.040514923	0.213249912	0.186303257	0.545938016	0.41030385	0.333244354	0.217066159	0.161514388	0.040971994
HgAffx.13280.1.S1_at	-1.395219025	-1.927186797	-1.63854334	-1.471043957	-0.07324819	2.291122599	-1.661202911	-0.222928222	-1.927186797	-0.222928222	2.49E-07	0.028431687	0.260007058	7.66E-05	0.117014098	8.26E-05	1.62E-06	7.88E-07	1.35E-07	0.266889868	0.036218841	0.005403774	0.000184804	1.52E-05	9.80E-07	4.72E-06	1.23E-07
HgAffx.13283.1.S1_at	0.914745292	0.578288654	1.24797525	0.967978456	0.718314218	-0.201019467	0.746516973	0.683312115	0.578288654	0.683312115	1.79E-05	0.03674398	0.25715464	0.070960495	0.001953369	0.001503773	0.000186615	1.40E-05	0.000247574	0.081113775	0.015328368	0.3042308	0.007535923	0.153058487	0.14701812	0.15947341	1.03E-05
HgAffx.13291.1.S1_at	1.836089316	1.354327637	0.601614929	0.613472298	0.41795913	0.442171428	1.595208476	0.518804446	1.354327637	0.518804446	8.80E-05	0.051517053	0.000239076	7.72E-05	0.008874918	0.526961605	0.289244043	0.230131882	0.001541245	0.448311101	0.006827335	0.540774248	0.256214937	0.001612831	1.16E-05	0.000705731	7.65E-05
HgAffx.13295.1.A1_at	-2.076906281	-2.392307669	-2.296872293	-2.601467961	-2.317395477	-2.837649894	-2.234606975	-2.513346406	-2.392307669	-2.513346406	0.028541076	0.26440545	0.078749566	0.180499369	0.351559964	0.196373859	0.321199714	0.095400107	0.104837551	0.263931316	0.285993856	0.568190212	0.44426976	0.319339134	0.078526316	0.271574933	0.050807344
HgAffx.13295.1.S1_at	-0.018892106	-0.185522964	0.186048422	0.208593589	0.063604662	0.200441628	-0.102207535	0.164672075	-0.185522964	0.164672075	0.008222434	0.052464746	0.007665853	0.111665644	0.001910907	0.134257745	0.452454175	0.354012474	0.000490501	0.392330209	0.000706796	0.283253187	0.112956095	0.006392435	0.000112279	0.000229148	0.000414898
HgAffx.13296.1.S1_at	1.443410577	1.072288101	1.300590714	1.180772675	1.112749335	1.187793927	1.257849339	1.195476663	1.072288101	1.195476663	0.016495665	0.007795285	0.015932192	0.00493733	0.043599971	0.368337534	0.46071345	0.158823985	0.121640411	0.200681912	0.180541195	0.602639297	0.089822337	0.28023343	0.113085186	0.081841315	0.006048478
HgAffx.133.1.S1_at	-1.695010211	-0.476095806	3.010071008	3.546802173	3.546922441	-0.887534376	-1.085553008	2.304065312	-0.476095806	2.304065312	0.006138565	0.002024938	1.80E-07	1.57E-07	5.06E-06	1.19E-05	2.94E-06	2.04E-06	0.068020918	0.079989884	1.88E-06	0.737097664	0.067038601	7.41E-07	3.01E-08	1.13E-06	6.87E-08
HgAffx.13306.1.S1_at	1.355528002	1.374855608	1.305362253	1.179572861	1.104578369	1.118898395	1.365191805	1.177102969	1.374855608	1.177102969	0.017229326	0.440436657	0.047477288	0.012666754	0.251546082	0.519734663	0.328063219	0.054155273	0.014672729	0.174780648	0.051953918	0.571865502	0.066460909	0.013633854	0.004116804	0.017208789	0.00792951
HgAffx.13307.1.A1_at	-2.11438875	-2.004308672	-2.274763684	-2.96635317	-1.957335903	-2.365639715	-2.059348711	-2.391023118	-2.004308672	-2.391023118	0.236211226	0.43953834	0.067770931	0.250830507	0.299535218	0.362140023	0.220107135	0.359284834	0.195996591	0.178703002	0.073102247	0.297901332	0.319183412	0.344391249	0.111435336	0.172880008	0.060343899
HgAffx.13307.1.S1_at	1.372822258	1.123906897	0.976584966	0.977841492	0.998605936	1.039501924	1.248364578	0.998133579	1.123906897	0.998133579	0.005473864	0.041813992	0.002518595	0.002819133	0.120749413	0.45929943	0.336665978	0.260493991	0.17087833	0.456941027	0.119326018	0.702196509	0.411751131	0.125895459	0.00134781	0.080527889	0.003439841
HgAffx.13308.1.S1_at	-1.287500743	-0.477043319	-0.855239639	-1.257786571	-1.538534518	-2.024134992	-0.882272031	-1.41892393	-0.477043319	-1.41892393	0.019784609	0.030647128	0.317331092	0.156518108	0.151803135	0.177064942	0.048276117	0.004671736	0.000611967	0.176834076	0.025907589	0.541140267	0.058292019	0.005735677	0.007389152	0.002836359	0.00137579
HgAffx.13312.1.S1_at	-5.39303021	-5.417696661	-5.295500538	-5.536758899	-5.585562888	-5.47958276	-5.405363436	-5.474351271	-5.417696661	-5.474351271	0.290113198	0.470923452	0.267871869	0.219497408	0.346805551	0.495744245	0.446989179	0.300216723	0.289003027	0.327068411	0.359863591	0.717659565	0.295457503	0.279168542	0.233442004	0.327663927	0.122673576
HgAffx.13318.1.S1_at	1.330176761	0.535789923	1.054703588	0.731165043	0.698660519	0.69347429	0.932983342	0.79450086	0.535789923	0.79450086	0.001247936	0.001100108	0.001935724	0.001192042	0.009345871	0.544150574	0.420692746	0.027811283	0.132770368	0.074101898	0.134825142	0.698861271	0.047398478	0.144785197	0.056881702	0.032073479	0.000639841
HgAffx.13320.1.S1_at	-0.556917935	-0.340985103	0.192946817	0.754021978	0.140065401	0.707789143	-0.448951519	0.448705835	-0.340985103	0.448705835	0.000323076	0.259301173	0.000288864	0.007673576	0.042487308	0.076885895	0.433702295	0.039544353	0.001248895	0.060908597	0.001544176	0.168577744	0.408802815	0.042656348	7.87E-05	0.001757119	0.000271053
HgAffx.13322.1.S1_at	1.808417553	1.558045515	1.519647877	1.241357641	1.232821111	1.173138915	1.683231534	1.291741386	1.558045515	1.291741386	0.000157907	0.044622597	0.000362558	0.00027548	0.331433563	0.413198256	0.326329576	0.009096514	0.003702123	0.048263721	0.013589621	0.724416244	0.031887265	0.009645756	9.51E-05	0.007565404	0.000213514
HgAffx.13324.1.S1_at	-2.732566987	-0.896924353	-1.072985554	-1.242857064	-0.895192772	-0.714806367	-1.81474567	-0.981460439	-0.896924353	-0.981460439	1.05E-06	1.34E-05	1.00E-05	1.92E-06	0.166832879	0.261838455	0.017020216	0.032331713	0.115308246	0.215545656	0.039258047	0.227782551	0.193204056	0.359304849	7.31E-06	0.216270136	1.86E-06
HgAffx.13326.1.S1_at	-1.038450391	-1.401235448	-0.905548594	-1.183815605	-1.212664699	-1.699594372	-1.219842919	-1.250405818	-1.401235448	-1.250405818	0.007903894	0.11677003	0.206116452	0.16136458	0.043847197	0.093592641	0.058518572	0.006067497	0.09450627	0.18524136	0.197989212	0.71657789	0.151323424	0.187337076	0.241113114	0.182962254	0.007780136
HgAffx.1333.1.S1_at	-3.755013666	-4.068479632	-1.557516557	-2.110186692	-3.12603409	-2.826917216	-3.911746649	-2.405163639	-4.068479632	-2.405163639	0.062325418	0.352207107	0.010267834	0.113387176	0.003520614	0.424255106	0.193759164	0.037565409	0.031214045	0.241841913	0.007362863	0.325725692	0.030636504	0.073140598	0.00083823	0.003698045	0.001743738
HgAffx.1333.1.S1_x_at	-3.162356764	-3.795787491	-1.084922343	-1.914423217	-2.710382754	-2.995392718	-3.479072128	-2.176280258	-3.795787491	-2.176280258	0.263698531	0.177557761	0.017347342	0.140696857	0.001222172	0.409410944	0.068897383	0.004305867	0.067140537	0.1231895	0.004439146	0.363545058	0.016446834	0.034107514	0.000836723	0.0019723	0.000679681
HgAffx.13330.1.S1_at	3.171147754	2.827348799	2.892010307	2.734478687	2.864983442	2.785156017	2.999248277	2.819157113	2.827348799	2.819157113	0.016338189	0.052897693	0.010676043	0.033031449	0.318208217	0.424930232	0.403118716	0.241588579	0.266290414	0.229994635	0.282705755	0.557024098	0.420473184	0.311882201	0.031635574	0.348913627	0.021000144
HgAffx.13338.1.A1_at	0.988648307	-0.008812852	-0.193680889	-0.706143472	-0.754058066	-1.125402857	0.489917728	-0.694821321	-0.008812852	-0.694821321	2.30E-06	0.000998652	1.31E-05	7.80E-06	0.19195143	0.110622228	0.061408838	0.00113113	0.000182651	0.040759695	0.004439146	0.689883437	0.021154085	0.002491175	2.20E-06	0.000934551	5.52E-06
HgAffx.13338.1.S1_at	-0.314565715	-0.36692442	-0.337008035	0.159717038	0.148340421	0.457573086	-0.340745067	0.107155627	-0.36692442	0.107155627	0.001021625	0.416130383	0.012929639	0.012218671	0.37184785	0.145273169	0.118719597	0.001940047	0.000877982	0.039013739	0.012986773	0.726636947	0.029353705	0.011434496	0.000967637	0.005166864	0.000637139
HgAffx.1334.1.A1_at	-5.40932013	-5.218868777	-4.330439031	-4.875803753	-4.530780089	-4.432913338	-5.314094454	-4.542484053	-5.218868777	-4.542484053	0.098759622	0.428125885	0.197879594	0.106971191	0.16309126	0.524838091	0.340882207	0.368030401	0.137334357	0.296535902	0.319613464	0.650315364	0.400218943	0.177957008	0.047165276	0.137084647	0.080879677
HgAffx.1334.1.S1_at	-5.924320343	-4.745071625	-5.472052328	-3.857261634	-4.202975904	-3.93729662	-5.334695984	-4.367396622	-4.745071625	-4.367396622	0.015993619	0.137769608	0.014727231	0.024688085	0.208123576	0.474539701	0.45436359	0.054156963	0.1372925	0.083817361	0.167304792	0.65152223	0.117681956	0.219064581	0.027453249	0.234233428	0.015412767
HgAffx.13341.1.S1_at	-1.34216762	1.634568296	-0.90461332	-1.513358683	2.145137931	3.253534293	0.146200338	0.745175055	1.634568296	0.745175055	9.04E-06	0.00058981	0.267775157	5.35E-05	0.001735871	0.089849658	0.000104712	6.40E-05	0.006236959	0.19016656	0.000249084	0.004633393	0.0007537	0.155073562	0.029080291	0.028890872	5.09E-06
HgAffx.13342.1.S1_at	-0.52745201	-0.415065709	-0.722102631	-0.621654175	-0.644318075	-0.36299791	-0.471258859	-0.587768198	-0.415065709	-0.587768198	0.069321202	0.225828121	0.163494766	0.113714875	0.019324976	0.060983099	0.052134451	0.008011696	0.22924003	0.245983408	0.060335405	0.700429786	0.287745501	0.036334536	0.03865348	0.03983129	0.006637821
HgAffx.13348.1.S1_at	0.95397	1.374189486	0.713350539	0.358122623	0.398759099	0.582581895	1.164079743	0.513203539	1.374189486	0.513203539	0.0515982	0.075160829	0.01129369	0.012910548	0.014611033	0.335254065	0.23411827	0.259181398	0.003214338	0.123317077	0.001279096	0.704243946	0.136645999	0.001261924	0.000324954	0.000577351	0.001101694
HgAffx.13356.1.S1_at	2.203440197	2.044245236	2.419846235	2.226559558	2.379118378	2.17243501	2.123842716	2.299489795	2.044245236	2.299489795	0.271885608	0.135094152	0.292900469	0.052970043	0.008408344	0.117432049	0.356307697	0.030597982	0.109814662	0.103979121	0.079068925	0.399435011	0.369548257	0.008137478	0.00882005	0.008800928	0.006335518
HgAffx.13357.1.S1_at	1.211110713	1.096118845	0.570948716	0.587632037	0.570958493	0.685622265	1.153614779	0.603790378	1.096118845	0.603790378	2.58E-05	0.105323833	1.25E-05	7.46E-06	0.000158659	0.154373493	0.15528387	0.074934944	0.000174215	0.404616937	8.62E-05	0.692716885	0.456711414	4.57E-05	4.23E-07	1.28E-05	3.77E-06
HgAffx.13358.1.S1_at	0.998805234	1.029700894	0.235394214	0.212424726	0.163262139	0.279256112	1.014253064	0.222584298	1.029700894	0.222584298	8.24E-06	0.389797176	6.80E-06	3.21E-06	3.20E-05	0.186943938	0.274446692	0.269136202	8.14E-06	0.393098149	1.19E-05	0.607255616	0.237482643	4.09E-06	1.02E-07	1.36E-06	8.83E-07
HgAffx.13360.1.S1_at	2.109449016	1.616091681	2.997962184	2.987384381	3.096882989	2.886211239	1.862770348	2.992110198	1.616091681	2.992110198	0.000854766	0.021220515	0.000448924	0.000180641	0.000128321	0.244995041	0.337100125	0.249882626	4.73E-05	0.447173824	6.04E-05	0.607043396	0.322175591	2.37E-05	1.82E-06	6.88E-06	1.33E-05
HgAffx.13360.2.S1_at	0.884443308	0.506792186	1.562870618	1.911764624	2.050228118	1.907827758	0.695617747	1.85817278	0.506792186	1.85817278	0.000490007	0.090440156	0.000529995	0.000203516	0.001664369	0.378032166	0.471225272	0.077834226	8.36E-05	0.119884867	0.000157938	0.60070298	0.047896772	5.92E-05	5.24E-06	2.55E-05	3.36E-05
HgAffx.13364.1.S1_at	0.825751819	0.658200671	0.94827806	0.912322646	0.944268593	1.467660828	0.741976245	1.068132532	0.658200671	1.068132532	0.000680981	0.185901027	0.209021814	0.146515442	0.049359549	0.017321757	0.008148362	0.004428315	0.000203086	0.400609097	0.065280821	0.695065592	0.449953032	0.038204918	0.001395578	0.002963562	0.000570491
HgAffx.13378.1.S1_at	0.35298828	-1.182748074	-1.245098394	-0.372596151	-0.847870454	-0.42258499	-0.414879897	-0.722037497	-1.182748074	-0.722037497	0.003599145	0.000244643	0.005536188	0.000271521	0.349184001	0.12217211	0.4267095	0.005059811	0.004810433	0.014430484	0.005237888	0.247299842	0.094936999	0.086460003	0.018271991	0.016733132	7.77E-05
HgAffx.13383.1.S1_at	0.323627469	-0.522151917	-0.984822273	-0.289114293	-0.683334912	-0.338764017	-0.099262224	-0.574008873	-0.522151917	-0.574008873	0.000327557	0.000277828	0.000580701	2.18E-05	0.007056818	0.05345949	0.386265756	0.000977175	0.080177824	0.004133002	0.065094434	0.103983876	0.044830507	0.113355791	7.50E-05	0.250551377	1.35E-05
HgAffx.13385.1.S1_at	-2.614259395	-1.847551284	-2.16281535	-2.347562405	-2.49148397	-2.442035961	-2.23090534	-2.360974421	-1.847551284	-2.360974421	0.226597726	0.048734041	0.178853235	0.237040678	0.204208959	0.519965157	0.413802795	0.210894866	0.053832	0.332895227	0.107425053	0.653206287	0.228499972	0.049763819	0.168496655	0.045870349	0.039532365
HgAffx.13387.1.S1_at	-1.429510309	-2.241048913	-2.722049485	-2.607860161	-2.324870637	-2.073589807	-1.835279611	-2.432092522	-2.241048913	-2.432092522	0.075702656	0.088578417	0.01323296	0.030383415	0.173457904	0.409357902	0.198571603	0.100336235	0.247877739	0.401356153	0.228978967	0.606403914	0.244341491	0.323112336	0.019411382	0.245729139	0.017250582
HgAffx.13390.1.S1_at	2.218447887	2.24465029	2.50081352	2.198212788	2.256790158	2.06810851	2.231549088	2.255981244	2.24465029	2.255981244	0.135520273	0.445952837	0.309400379	0.257222909	0.083871105	0.238027443	0.273514764	0.014211825	0.113834771	0.084559234	0.353381044	0.662416977	0.113348906	0.345759961	0.23359785	0.343118122	0.025176878
HgAffx.13391.1.S1_at	1.195039087	1.165043494	1.432641462	0.915538617	1.090533619	0.798672042	1.180041291	1.059346435	1.165043494	1.059346435	0.006374582	0.43154555	0.028178118	0.154877284	0.051242027	0.084755042	0.263464375	0.001232035	0.010815915	0.012857886	0.057598162	0.419464891	0.032098824	0.240388784	0.053783375	0.147620598	0.001282121
HgAffx.134.1.A1_at	-4.034088668	-4.5827092	-5.958646144	-3.35904942	-5.375836408	-4.935674656	-4.308398934	-4.907301657	-4.5827092	-4.907301657	0.116298825	0.313987277	0.168315285	0.050780623	0.081981597	0.414019836	0.085825821	0.127217016	0.236255687	0.026715399	0.09997505	0.173929676	0.284731368	0.158990987	0.083333487	0.252257669	0.010597607
HgAffx.134.1.S1_at	-4.258254378	-4.485467263	-4.236363069	-3.577506916	-2.985274235	-4.059189419	-4.371860821	-3.71458341	-4.485467263	-3.71458341	0.286517644	0.425959751	0.18407468	0.072609344	0.349184001	0.249935451	0.348920291	0.352970647	0.229964612	0.28848476	0.187334169	0.602048414	0.146109267	0.067886957	0.086017299	0.139199911	0.071428204
HgAffx.13401.1.S1_at	-1.549081275	0.253893886	0.032199823	-0.277252921	-0.033006607	-0.293612108	-0.647593694	-0.142917953	0.253893886	-0.142917953	0.000113999	6.00E-05	0.000127205	3.31E-05	0.172063681	0.231688002	0.458042353	0.083470052	0.013429683	0.140591394	0.021629546	0.456721225	0.384978563	0.095673014	0.001059282	0.020081948	2.65E-05
HgAffx.13402.1.S1_at	-3.871630227	-4.572198282	-4.07249015	-3.605854225	-3.564506136	-4.750320432	-4.221914255	-3.998292736	-4.572198282	-3.998292736	0.145129622	0.297158486	0.279210479	0.243294712	0.291307548	0.23460694	0.194664163	0.232393087	0.281115896	0.342773007	0.183327996	0.731787534	0.32958475	0.144228212	0.210165325	0.196804142	0.088445279
HgAffx.13403.1.S1_at	0.691114539	0.550736477	0.559768655	0.68803869	0.474201627	0.357042228	0.620925508	0.5197628	0.550736477	0.5197628	0.021392077	0.242489577	0.331504731	0.065823756	0.393777665	0.347359583	0.059291006	0.109435397	0.093435724	0.255355712	0.202282566	0.389124417	0.317742293	0.251437735	0.092711792	0.306054026	0.031007602
HgAffx.13404.1.S1_at	-1.82963511	-0.369493142	2.261048202	-0.052348733	-1.070308448	0.131815053	-1.099564126	0.317551519	-0.369493142	0.317551519	0.002765443	0.026016075	0.005041324	0.073900985	0.001988198	0.087391506	0.398871894	0.003595956	0.150540223	0.010911837	0.284253246	0.290671112	0.000677021	0.110397162	0.000767222	0.070699335	0.000102497
HgAffx.13409.1.S1_at	2.073421087	-0.115886584	0.220769087	0.496495813	0.988218944	-0.503026329	0.978767251	0.300614379	-0.115886584	0.300614379	3.24E-07	4.95E-06	6.84E-06	5.29E-05	0.046593745	0.000250591	0.000896434	0.001661339	0.018643431	0.109324471	0.003491383	0.103867484	0.002456207	8.18E-05	2.93E-05	0.005230794	4.86E-07
HgAffx.13414.1.S1_at	-1.972528167	-2.308124943	0.693382895	0.702185618	1.051411084	0.831737342	-2.140326555	0.819679235	-2.308124943	0.819679235	2.74E-06	0.166306424	5.50E-06	1.81E-06	1.39E-05	0.333665909	0.356307697	0.27416024	1.68E-06	0.452620196	6.69E-06	0.416307079	0.145292742	1.72E-06	5.45E-08	5.08E-07	4.18E-07
HgAffx.13415.1.S1_at	0.001100236	0.369846353	1.470273286	1.963592067	2.4704923	3.318642464	0.185473295	2.305750029	0.369846353	2.305750029	1.08E-05	0.238103647	0.000372573	7.35E-05	0.016986321	0.084929854	0.012920737	0.001211686	3.01E-05	0.1723534	0.002249623	0.421074291	0.031541828	0.000357802	4.82E-06	0.000115506	1.77E-05
HgAffx.13415.2.S1_at	0.97446869	0.183720274	0.834088851	2.893738559	2.646256275	2.904790028	0.579094482	2.319718428	0.183720274	2.319718428	0.001083575	0.095898164	0.001221437	0.002221162	0.113921505	0.406718869	0.470641187	0.001673523	0.000167359	0.008510815	0.000300931	0.625805153	0.006267283	0.00040582	6.10E-05	0.000193677	7.30E-05
HgAffx.13415.3.S1_at	1.305695603	1.594779258	2.409702658	2.124941692	3.730648712	3.664962542	1.450237431	2.982563901	1.594779258	2.982563901	1.46E-05	0.226541353	0.008783611	1.29E-05	0.017521877	0.498306418	0.001915714	0.001924855	4.50E-05	0.228425473	0.061096546	0.013165875	0.00301548	4.91E-05	6.00E-06	0.000150497	9.99E-06
HgAffx.13422.1.S1_s_at	-4.003533996	-4.901767037	-4.234490363	-4.764872552	-3.993225354	-4.06998939	-4.452650516	-4.265644415	-4.901767037	-4.265644415	0.316293945	0.260020829	0.184125793	0.301660921	0.262928602	0.53550351	0.311473812	0.359938374	0.166322034	0.336211101	0.394790898	0.572409756	0.404175953	0.173920854	0.226146139	0.191586321	0.109310734
HgAffx.13424.1.S1_at	0.41436585	-0.257932665	-0.461714758	-0.397891528	-0.27419145	-0.303956199	0.078216593	-0.359438484	-0.257932665	-0.359438484	6.41E-05	0.000402818	3.78E-05	8.32E-05	0.063539285	0.488909647	0.269161426	0.098034222	0.237904356	0.320148378	0.131127514	0.468056764	0.096075499	0.330724419	4.15E-05	0.120954328	3.84E-05
HgAffx.13428.1.S1_at	-3.321516188	-3.243876117	-2.916587004	-2.788708042	-3.124002095	-2.564873419	-3.282696153	-2.84854264	-3.243876117	-2.84854264	0.134897904	0.461816658	0.194374764	0.255997554	0.313991378	0.364959004	0.410263361	0.29310139	0.155473817	0.423105092	0.280971272	0.650315364	0.395849728	0.329458295	0.119726597	0.220458655	0.111846826
HgAffx.13430.1.S1_at	0.012392216	0.009771958	-0.340759409	-0.17958679	-0.100766189	-0.188522232	0.011082087	-0.202408655	0.009771958	-0.202408655	0.057993248	0.479189841	0.06745141	0.136376736	0.01850688	0.370130641	0.459432913	0.132547767	0.064511102	0.172319287	0.097427878	0.603694006	0.075021223	0.17439734	0.006784552	0.03051512	0.013441972
HgAffx.13433.1.A1_at	-4.288070388	-5.186726506	-5.879320363	-4.683876019	-2.565013945	-2.059292721	-4.737398447	-3.796875762	-5.186726506	-3.796875762	0.001240404	0.104319939	0.186366341	0.004503065	0.135143958	0.309947547	0.003220347	0.000140778	0.000198118	0.066089993	0.201564989	0.045987628	0.000647351	0.000760952	0.006260692	0.005659574	5.40E-05
HgAffx.13433.1.S1_at	-1.796309807	-0.959550206	-0.939682717	-0.022830116	1.451889758	2.246887157	-1.377930007	0.684066021	-0.959550206	0.684066021	7.00E-07	0.021386743	0.000157962	2.68E-06	0.392802664	0.054667098	0.00035534	1.20E-05	3.68E-06	0.029809127	0.009433349	0.020050593	0.000140027	3.08E-05	1.08E-06	6.88E-05	8.41E-07
HgAffx.13436.1.A1_at	-1.124364578	-1.391342822	-1.524297079	-1.466821282	-1.294755016	-1.554915897	-1.2578537	-1.460197318	-1.391342822	-1.460197318	0.01676412	0.129760913	0.038748346	0.129062463	0.241869301	0.188281287	0.35733327	0.357639357	0.149880085	0.384522602	0.322101764	0.51784401	0.160462584	0.246435033	0.031635493	0.255844674	0.026681566
HgAffx.13436.1.S1_at	1.229513199	1.341676519	1.432024569	1.413805011	1.423426907	1.128230364	1.285594859	1.349371713	1.341676519	1.349371713	0.07581399	0.117269955	0.013601752	0.009332135	0.137352331	0.01120275	0.007634837	0.002233088	0.007817756	0.400609097	0.183546198	0.715163457	0.431475992	0.129095561	0.056940439	0.334237951	0.00109661
HgAffx.13442.1.S1_at	-0.697636971	-0.996829102	-1.244243918	-1.251461233	-0.928475101	-0.736829601	-0.847233036	-1.040252463	-0.996829102	-1.040252463	0.283991785	0.093116594	0.004894062	0.076545893	0.11013714	0.262480508	0.023460957	0.011495179	0.070147809	0.450867841	0.10047916	0.28146805	0.081815138	0.276429857	0.031586459	0.292361667	0.003854887
HgAffx.13446.1.S1_at	-1.518902441	-1.626967119	-2.124896945	-1.779816902	-1.607974645	-0.785094096	-1.57293478	-1.574445647	-1.626967119	-1.574445647	0.002519343	0.350271919	0.095096859	0.220319899	0.029228905	0.012061898	0.003045009	0.000206051	0.001463138	0.111847188	0.241607582	0.548182283	0.034073526	0.34281292	0.27827657	0.290896921	0.000263932
HgAffx.13448.1.S1_at	-1.406177175	-1.596645669	-1.937534443	-1.383367485	-1.158814429	-0.77736323	-1.501411422	-1.314269897	-1.596645669	-1.314269897	0.032414735	0.332116343	0.321706858	0.156831974	0.170385239	0.241641946	0.08679705	0.004584199	0.014464807	0.106100479	0.261087834	0.585582982	0.038451577	0.095618517	0.1125136	0.12877537	0.007122555
HgAffx.13452.1.A1_at	-2.355512681	-2.776383941	-2.89738121	-2.900396662	-1.870728066	-2.641004557	-2.565948311	-2.577377624	-2.776383941	-2.577377624	0.236449995	0.315540062	0.161638503	0.159792282	0.366218885	0.240172813	0.380120703	0.304902153	0.275769277	0.458303706	0.380080343	0.347664889	0.108650576	0.09007819	0.275460318	0.275610317	0.066827799
HgAffx.13452.1.S1_at	0.570209207	0.530329829	0.810582218	0.931402781	1.130749418	1.284776935	0.550269518	1.039377838	0.530329829	1.039377838	0.000187337	0.409471864	0.009165306	0.000763542	0.041105946	0.241197899	0.030615575	0.004236553	0.000169989	0.237833137	0.009046566	0.361281459	0.035940854	0.000887894	5.68E-05	0.000498411	0.000156112
HgAffx.13453.1.S1_at	0.645551833	0.131671221	-0.026830584	-0.35482132	-0.496287785	-0.405005996	0.388611527	-0.320736421	0.131671221	-0.320736421	5.26E-06	0.001679081	1.03E-05	3.14E-06	0.107902477	0.332959327	0.365080567	0.005723914	0.000519938	0.029809127	0.001469971	0.422914643	0.004127058	0.000249896	1.53E-06	0.000378652	5.06E-06
HgAffx.13457.1.S1_at	3.659079575	3.51102124	3.624884367	3.462578544	3.646741012	3.320557568	3.585050407	3.513690373	3.51102124	3.513690373	0.034490254	0.266052806	0.116745241	0.290213673	0.262069061	0.119193247	0.279484711	0.064856457	0.120898908	0.240778787	0.358796699	0.490120973	0.429925392	0.195261803	0.158466519	0.357303336	0.044275884
HgAffx.13457.2.S1_at	0.939382145	0.947322806	1.135789367	1.044052031	1.034436925	0.902417649	0.943352475	1.029173993	0.947322806	1.029173993	0.227264676	0.460645278	0.082024598	0.085681386	0.02699937	0.135705868	0.0891817	0.009436166	0.204743219	0.182054425	0.130030767	0.716176138	0.147852687	0.126572975	0.030335061	0.09209523	0.009870365
HgAffx.13459.1.S1_at	0.594128168	0.401849418	0.490779248	0.137453831	0.168259992	0.415596425	0.497988793	0.303022374	0.401849418	0.303022374	0.116884059	0.188169592	0.009601511	0.010998975	0.286144222	0.176395719	0.109618297	0.291244948	0.299761344	0.068219619	0.084062606	0.703358363	0.069631888	0.08939722	0.0265133	0.194894708	0.01195418
HgAffx.13464.1.S1_at	0.234235495	-0.346918362	-0.022383254	-0.021092169	0.096811286	0.678652055	-0.056341434	0.182996979	-0.346918362	0.182996979	0.000908641	0.000653784	0.015502921	0.07719489	0.01168545	0.002991203	0.000603831	0.000164385	5.53E-06	0.456886121	0.008562365	0.463837647	0.182434421	0.001391497	0.00131881	9.79E-05	1.60E-05
HgAffx.13471.1.S1_at	2.908421531	3.579470941	3.133827841	3.062065654	2.780207119	2.205073927	3.243946236	2.795293635	3.579470941	2.795293635	0.009960832	0.027708963	0.213211197	0.209745611	0.077253071	0.083950809	0.016547205	0.005006487	0.000336765	0.39554348	0.049481719	0.479849755	0.145602584	0.007853307	0.006270004	0.002406728	0.001043369
HgAffx.13471.2.S1_at	3.826812179	3.624179574	3.732980687	3.578277865	3.769807259	3.496106049	3.725495877	3.644292965	3.624179574	3.644292965	0.039730634	0.198038329	0.082355472	0.243605096	0.271846095	0.173683782	0.365744069	0.114874918	0.18261528	0.254173064	0.363858341	0.484224443	0.411495947	0.187591635	0.146228575	0.332743329	0.053184194
HgAffx.13471.20.A1_at	0.93462005	0.889848016	0.912373689	0.615887987	0.970794684	0.653573951	0.912234033	0.788157578	0.889848016	0.788157578	0.042852781	0.41626005	0.03146114	0.260660506	0.376185241	0.100677976	0.421012344	0.073382363	0.070455199	0.089707634	0.069693785	0.205614248	0.369102552	0.250203662	0.071645958	0.183187154	0.019146278
HgAffx.13471.20.S1_at	0.509926401	1.050617294	1.064184434	0.816029324	1.194262102	1.258203436	0.780271848	1.083169824	1.050617294	1.083169824	0.005862652	0.048607049	0.099489405	0.008123304	0.395095232	0.49115094	0.097186658	0.213462151	0.160249785	0.224269891	0.194289017	0.363545058	0.329414435	0.235345647	0.023704038	0.326960163	0.010865599
HgAffx.13471.20.S1_s_at	-1.437613553	-1.781943212	-2.034308576	-3.777910622	-1.867257567	-2.055304047	-1.609778382	-2.433695203	-1.781943212	-2.433695203	0.180951684	0.385930869	0.010470949	0.208097792	0.343386394	0.500806124	0.075600286	0.390808586	0.256551336	0.077215598	0.029673335	0.212439151	0.413699917	0.341661933	0.047359945	0.156027539	0.020589124
HgAffx.13471.3.S1_at	-2.042809443	-1.993140283	-2.511454383	-3.013087361	-1.805793457	-3.376071967	-2.017974863	-2.676601792	-1.993140283	-2.676601792	0.009442375	0.461421283	0.033604249	0.210759847	0.171529116	0.028430437	0.294643625	0.061614963	0.009625612	0.22004	0.042229429	0.169215957	0.131668111	0.27922213	0.017191511	0.052084456	0.005735403
HgAffx.13471.4.S1_at	2.33888045	1.826793589	2.071665578	2.131910211	2.510551898	2.889990177	2.08283702	2.401029466	1.826793589	2.401029466	0.006182666	0.020565968	0.115728961	0.130379294	0.124891942	0.096000784	0.006405759	0.00172003	0.000184744	0.382538997	0.078679219	0.245888185	0.040989348	0.003054859	0.006067643	0.001949746	0.000389354
HgAffx.13471.5.S1_at	0.633759497	1.597470642	0.738670524	0.425133699	0.944952209	0.874021921	1.11561507	0.745694588	1.597470642	0.745694588	0.160575721	0.009723944	0.1876403	0.110272711	0.014876412	0.495350887	0.131137711	0.289552293	0.0163141	0.209136759	0.002548772	0.299565862	0.284085694	0.02725029	0.021121129	0.002758391	0.003927582
HgAffx.13471.6.S1_at	3.015068348	1.492415865	1.016186891	0.907225089	0.962718962	1.071630674	2.253742106	0.989440404	1.492415865	0.989440404	4.04E-06	9.78E-05	3.73E-06	2.94E-06	0.028499597	0.406429135	0.270969004	0.331656083	0.026805527	0.325187075	0.010609693	0.681064439	0.393745015	0.013073899	1.51E-06	0.00515806	3.45E-06
HgAffx.13471.7.S1_at	0.671124823	0.213099755	-0.073317331	-0.658617572	-1.122924708	-1.180745653	0.442112289	-0.758901316	0.213099755	-0.758901316	4.04E-06	0.032117714	4.44E-05	4.97E-06	0.095648031	0.477431137	0.02835455	0.000354101	3.21E-05	0.02629841	0.001071037	0.164277827	0.00090037	5.77E-05	1.53E-06	8.42E-05	4.14E-06
HgAffx.13471.8.S1_s_at	3.339824471	3.418314214	3.376858928	3.269828236	3.366629167	2.901465008	3.379069342	3.228695335	3.418314214	3.228695335	0.013950231	0.372230209	0.252397786	0.275155706	0.35605484	0.053579621	0.068134324	0.01595017	0.008153551	0.313603943	0.219033456	0.621854862	0.443876679	0.298761788	0.061273906	0.092990117	0.012502666
HgAffx.13482.1.S1_at	-0.779547707	-0.965686918	-1.932734366	-1.293146986	-0.734238954	-0.914951333	-0.872617312	-1.21876791	-0.965686918	-1.21876791	0.26628718	0.378704188	0.109298646	0.284138136	0.040022524	0.449913974	0.267622357	0.027478028	0.293589674	0.143291968	0.241925668	0.4272103	0.026660408	0.247861135	0.07196264	0.201717022	0.015769038
HgAffx.13483.1.A1_at	-2.287200556	-2.790969433	-2.431558213	-2.686110732	-2.107464456	-2.413377452	-2.539084994	-2.409627713	-2.790969433	-2.409627713	0.240834556	0.096911787	0.086327348	0.187896745	0.144252087	0.282134315	0.253297182	0.382892813	0.095348418	0.254269984	0.339302484	0.263437666	0.193757409	0.024669177	0.150195617	0.064203504	0.031352832
HgAffx.13483.1.S1_at	-1.496045483	-1.066456484	-0.920714817	-1.281053855	-0.545445786	-0.386083161	-1.281250983	-0.783324405	-1.066456484	-0.783324405	5.47E-05	0.027093192	0.09262341	0.000146428	0.208773298	0.301616064	0.001788782	0.007853187	0.001499056	0.066991569	0.128091018	0.027292908	0.048288857	0.006999979	0.00027463	0.029149892	8.50E-05
HgAffx.13486.1.S1_at	1.61134534	1.828323695	1.914223862	1.623396121	1.469803074	1.284604695	1.719834518	1.573006938	1.828323695	1.573006938	0.025739925	0.142547959	0.320497799	0.133144484	0.283207883	0.241203678	0.06049209	0.002654394	0.003387208	0.090313627	0.122977995	0.505098961	0.022301038	0.024189631	0.048536792	0.032179776	0.002547097
HgAffx.13494.1.S1_at	1.678266339	1.652663095	1.857509485	1.702825418	1.639814215	1.580870053	1.665464717	1.695254793	1.652663095	1.695254793	0.163121514	0.434782262	0.293855736	0.242868016	0.077322798	0.426494571	0.231938477	0.028017365	0.204094214	0.170151393	0.321966724	0.628358847	0.083411063	0.339900556	0.205243675	0.263243475	0.040231097
HgAffx.13495.1.S1_at	0.708349186	1.20924132	1.789365476	1.953711563	2.187026239	1.830114847	0.958795253	1.940054531	1.20924132	1.940054531	2.71E-05	0.009674333	1.94E-05	4.65E-06	0.005056435	0.070850611	0.277896849	0.335091625	0.001470592	0.206903178	0.000829499	0.362778617	0.029798286	0.000117172	1.53E-06	0.000143221	8.70E-06
HgAffx.13496.1.S1_at	0.634310372	0.515752798	0.827618807	0.733699715	0.54677617	0.697445174	0.575031585	0.701384966	0.515752798	0.701384966	0.188448842	0.165927587	0.124782437	0.129230275	0.009034441	0.156816786	0.384367716	0.102669145	0.036979424	0.223871037	0.028847225	0.255836469	0.018570522	0.289790705	0.016716612	0.016539884	0.006183182
HgAffx.13497.1.S1_at	-0.318064299	-0.025660876	0.037729103	0.722255587	0.486065873	0.848130652	-0.171862587	0.523545304	-0.025660876	0.523545304	8.50E-05	0.115134957	0.000209086	0.000805196	0.332596521	0.108594625	0.310333403	0.001909746	0.000684993	0.015583527	0.002586345	0.428754731	0.040011699	0.012639756	6.40E-05	0.002643373	0.00010412
HgAffx.13499.1.S1_at	-4.700085537	-5.747095579	-5.166191108	-4.902319561	-3.956450372	-4.389593949	-5.223590558	-4.603638747	-5.747095579	-4.603638747	0.252150054	0.167628172	0.285671216	0.135862869	0.249365711	0.416737723	0.324805823	0.180967612	0.058500486	0.384365448	0.179046033	0.463837647	0.12870363	0.030516918	0.078671179	0.053698865	0.044824343
HgAffx.13500.1.S1_at	-3.213089692	-3.415935098	-4.180090933	-4.163440094	-3.550341817	-4.28046184	-3.314512395	-4.043583671	-3.415935098	-4.043583671	0.137188637	0.443054241	0.16150792	0.246547893	0.253563969	0.380367138	0.452454175	0.375882085	0.171728999	0.456295259	0.260535958	0.621854862	0.319223152	0.336736661	0.097074768	0.204920624	0.105934706
HgAffx.13503.1.S1_at	-0.533546363	-0.084518554	-0.645954238	-0.106168886	3.378016049	2.725208822	-0.309032458	1.337775437	-0.084518554	1.337775437	0.000529735	0.318131765	0.207749846	0.000160075	0.224025982	0.306132872	0.006678982	0.001090639	0.0015866	0.272231796	0.416654047	0.017494073	0.000791429	0.000600799	0.001147657	0.014792798	8.34E-05
HgAffx.13504.1.S1_at	-1.449779968	-2.787219813	-2.33438526	-2.577940909	-2.54125574	-1.46493839	-2.118499891	-2.229630075	-2.787219813	-2.229630075	0.321393863	0.006849281	0.006680271	0.006519496	0.145100411	0.042242312	0.023722658	0.027354584	0.003321275	0.303993024	0.287139111	0.720165327	0.322727913	0.219189917	0.19055397	0.0441173	0.00190258
HgAffx.13515.1.A1_at	-2.692056188	-4.216987687	-3.162859658	-5.544842484	-4.104299584	-3.261744079	-3.454521937	-4.018436451	-4.216987687	-4.018436451	0.140241961	0.030246377	0.000583659	0.016805147	0.074194581	0.199110594	0.009526305	0.359069769	0.064021299	0.012428882	0.0362206	0.183119614	0.116079256	0.322708984	0.050941119	0.271180784	0.001243544
HgAffx.13515.1.S1_at	0.762497362	0.671546621	0.191356915	0.258911013	0.138082618	0.810420698	0.717021992	0.349692811	0.671546621	0.349692811	0.237537883	0.267946157	0.000636938	0.00014331	0.002724818	0.001949064	0.002479195	0.000466386	0.094976449	0.310237737	0.003480285	0.471717516	0.339177557	0.000666102	0.000123378	0.002590949	4.32E-05
HgAffx.13517.1.S1_at	-3.933070198	-4.706578739	-4.729416822	-5.213171041	-3.413916555	-4.84839397	-4.319824468	-4.551224597	-4.706578739	-4.551224597	0.145453373	0.286248035	0.095598824	0.205469882	0.401504011	0.191183858	0.390401032	0.370006665	0.289103848	0.34377745	0.300491418	0.299565862	0.153397299	0.106635029	0.210782907	0.321359582	0.059781552
HgAffx.13522.1.S1_at	2.394386889	1.630508839	1.082012489	0.886805653	0.836555045	0.780510977	2.012447864	0.896471041	1.630508839	0.896471041	2.41E-06	0.001033518	5.46E-06	3.06E-06	0.006027882	0.459300266	0.300215516	0.042386709	0.000196462	0.166419567	0.000751957	0.669109002	0.102384743	0.000394444	5.41E-07	0.000125307	3.05E-06
HgAffx.13523.1.S1_at	0.451856828	0.325303925	0.180220824	0.253385288	0.2281124	0.39924743	0.388580376	0.265241485	0.325303925	0.265241485	0.207829539	0.14356815	0.024309918	0.013368528	0.088694753	0.11572118	0.12100615	0.023848745	0.164073188	0.266109807	0.230741697	0.682867673	0.329002941	0.139105995	0.01653603	0.179109549	0.009393415
HgAffx.13524.1.S1_at	1.771336569	2.183725707	2.509461028	2.552323277	2.482992549	2.093895651	1.977531138	2.409668126	2.183725707	2.409668126	0.020466661	0.0179108	0.000239796	0.000350045	0.035901195	0.049474203	0.018050244	0.01200239	0.198720371	0.389375391	0.020328893	0.637117094	0.415551462	0.03392117	0.000261298	0.037036789	0.000276387
HgAffx.13525.2.S1_at	-0.526372172	0.689706215	-0.285783656	-1.002150006	-1.464306092	-1.416258261	0.081667022	-1.042124504	0.689706215	-1.042124504	0.000125952	8.46E-05	0.00534802	8.65E-05	0.000383274	0.475337306	0.030709341	9.23E-05	6.35E-07	0.006420263	7.17E-06	0.102017518	0.000148221	9.00E-07	5.66E-07	6.19E-07	6.20E-07
HgAffx.13527.1.S1_at	1.43739366	1.520873256	1.191644127	0.966398866	1.013333485	0.893385875	1.479133458	1.016190588	1.520873256	1.016190588	0.002281118	0.34172165	0.005296281	0.007258115	0.039507563	0.340658397	0.356514458	0.044269882	0.001281416	0.135136241	0.003842234	0.674507025	0.174279083	0.004777248	0.000218835	0.00125882	0.00102048
HgAffx.13534.1.S1_at	-2.259199923	-3.37536553	-2.38398896	-2.422277762	-1.762621155	-0.794878297	-2.817282727	-1.840941543	-3.37536553	-1.840941543	0.000652663	0.007814004	0.230048695	0.057020099	0.012632128	0.036114284	0.00250934	0.001008809	2.16E-05	0.433413977	0.011436061	0.247681364	0.07219523	0.000590571	0.000254467	0.000157989	6.82E-05
HgAffx.13546.1.S1_at	-0.779370497	-0.836197793	-0.555332522	-0.6995063	-0.76122312	-0.887495025	-0.807784145	-0.725889242	-0.836197793	-0.725889242	0.151105067	0.368906587	0.201081531	0.275958183	0.035779981	0.283548011	0.133392127	0.016010244	0.238327762	0.19012859	0.160948757	0.634003176	0.10018663	0.229719412	0.094691916	0.126574105	0.021788161
HgAffx.13547.1.S1_at	0.301084637	-0.127119627	0.047323372	-0.258840833	-0.156186465	-0.108416851	0.086982505	-0.119030194	-0.127119627	-0.119030194	0.002368825	0.005065981	0.000429766	0.001172371	0.095895084	0.445802823	0.166301454	0.105586985	0.285003616	0.039013739	0.149873858	0.528965532	0.084721809	0.306608558	0.004725194	0.343443916	0.000971146
HgAffx.13553.1.S1_at	2.856965695	2.393144252	2.119763047	2.075024122	2.074277694	1.829434254	2.625054973	2.024624779	2.393144252	2.024624779	5.18E-07	0.00031365	3.95E-06	2.66E-06	0.0056216	0.024735142	0.015131566	0.002971039	2.75E-05	0.311994134	0.001650421	0.73644023	0.305077185	0.001272588	3.14E-07	0.000109101	1.19E-06
HgAffx.13560.1.S1_at	1.134542883	0.511410682	0.490113477	0.032614163	-0.10168018	0.471191223	0.822976782	0.223059671	0.511410682	0.223059671	0.001157971	0.00453201	5.92E-05	2.27E-05	0.378788091	0.020324689	0.03145088	0.370006665	0.268732576	0.034424623	0.011169768	0.549597835	0.008215251	0.002681497	6.45E-05	0.024524595	5.89E-05
HgAffx.13564.1.S1_at	0.707074173	0.32976212	0.676250379	0.622237646	0.72860261	0.701018305	0.518418147	0.682027235	0.32976212	0.682027235	0.316337229	0.004019085	0.154010057	0.261282195	0.006397377	0.483215907	0.275379262	0.337324109	0.001931758	0.323296482	0.009585794	0.469061555	0.32310098	0.001591181	0.006218425	0.000736993	0.001804763
HgAffx.13567.1.S1_at	1.514317006	1.625199551	1.63480759	1.402315658	1.607340348	1.424958247	1.569758278	1.517355461	1.625199551	1.517355461	0.160260379	0.220766513	0.129883674	0.142017476	0.387735721	0.145273169	0.428025664	0.048157332	0.042800642	0.068035552	0.043794042	0.27818508	0.398912401	0.32709972	0.137233021	0.106562226	0.020734806
HgAffx.13568.1.S1_at	0.480307927	0.30726	0.717880121	0.748544439	1.205228864	1.137864566	0.393783963	0.952379497	0.30726	0.952379497	0.00097833	0.20007249	0.049123805	0.000504512	0.021732803	0.442256902	0.040148542	0.015622359	0.000297176	0.414707013	0.013493564	0.111879149	0.016077884	0.000237477	8.05E-05	0.000364197	0.000180562
HgAffx.13570.1.S1_at	1.419983832	2.390547143	2.562793203	2.625561027	2.636790113	2.27539146	1.905265487	2.525133951	2.390547143	2.525133951	3.97E-05	8.96E-05	6.47E-06	4.24E-06	0.113145375	0.038062053	0.026695899	0.026025636	0.14333353	0.33590127	0.053735653	0.72163032	0.309144548	0.03800382	7.92E-06	0.089101346	6.48E-06
HgAffx.13574.1.S1_at	-1.331245848	-0.022797611	-1.573068395	-0.628257754	-0.271031899	-0.174038739	-0.67702173	-0.661599197	-0.022797611	-0.661599197	0.004439864	0.00627667	0.035360312	0.006230049	0.003076335	0.488909647	0.17934919	0.003362181	0.237677942	0.042584372	0.076393347	0.505954823	0.009018577	0.212889698	0.267983823	0.025536832	0.000866655
HgAffx.13578.1.S1_at	0.226063992	0.638209355	0.812837206	0.708172665	0.611145387	0.699451842	0.432136673	0.707901775	0.638209355	0.707901775	0.000494186	0.00326856	0.000492537	0.001526308	0.072612302	0.319446137	0.456868938	0.143403015	0.201233143	0.214730065	0.252219188	0.510794843	0.064791077	0.3035339	0.000455031	0.170166259	0.000376284
HgAffx.13580.1.S1_at	0.136633634	0.361993712	0.086910208	0.159361358	0.228207479	0.441111952	0.249313673	0.228897749	0.361993712	0.228897749	0.03442138	0.137884643	0.306443176	0.192633773	0.073707157	0.207335858	0.097692553	0.030591882	0.222334547	0.350266983	0.1291453	0.648581669	0.237863907	0.17991426	0.241717812	0.136834378	0.02825228
HgAffx.13583.1.S1_at	-3.431621922	-3.157440708	-1.995417492	-0.464865461	-1.4359482	-2.196502919	-3.294531315	-1.523183518	-3.157440708	-1.523183518	0.033717632	0.37653199	0.000611424	0.004578672	0.065675951	0.241387652	0.031552373	0.32513773	0.069723421	0.052641704	0.001935832	0.364706331	0.241401515	0.013438886	0.000439806	0.005330822	0.00108041
HgAffx.13595.1.S1_at	-2.995057452	-4.317445946	-2.713112294	-3.100489089	-3.13308777	-3.177997958	-3.656251699	-3.031171778	-4.317445946	-3.031171778	0.271896426	0.061090071	0.302674947	0.264238592	0.028014118	0.536625301	0.449272836	0.229811122	0.049904675	0.316649307	0.058147893	0.730416642	0.299567049	0.051196808	0.047237493	0.017113749	0.031326412
HgAffx.136.1.A1_at	-4.603456864	-4.992154514	-5.089940637	-5.047209704	-4.727220288	-4.573810713	-4.797805689	-4.859545336	-4.992154514	-4.859545336	0.325230989	0.418418715	0.271102935	0.286750814	0.391972213	0.526905793	0.397522957	0.313190633	0.260365124	0.453061259	0.415478065	0.694326113	0.398208099	0.322260484	0.267749471	0.338034261	0.124545281
HgAffx.136.1.S1_at	-3.288462041	-3.48514195	-3.178318343	-3.740393917	-3.724488374	-4.474050189	-3.386801996	-3.779312706	-3.48514195	-3.779312706	0.003925209	0.345639571	0.097804454	0.091387794	0.215054808	0.094900788	0.072825956	0.004777379	0.010986621	0.128286118	0.25104873	0.731659257	0.12081428	0.217825676	0.034146221	0.14283405	0.005698635
HgAffx.13601.1.S1_at	0.761859875	-0.270020832	-0.077976738	-0.002551566	0.743324628	0.624702069	0.245919522	0.321874598	-0.270020832	0.321874598	0.190303537	0.001165273	0.002249564	0.286334283	0.196941986	0.401971227	0.021478361	0.005968716	0.001055378	0.372899969	0.126499032	0.057557881	0.005732135	0.00064445	0.168913735	0.002972903	0.000195891
HgAffx.13608.1.S1_at	-0.411264485	0.232634082	0.297379841	0.741354974	1.574969891	1.112035175	-0.089315202	0.93143497	0.232634082	0.93143497	2.88E-05	0.012905018	0.000212621	5.29E-06	0.339154596	0.081168655	0.097326821	0.00315628	0.001217643	0.068395877	0.024201038	0.039543593	0.000580419	0.000116146	9.69E-06	0.001281336	1.33E-05
HgAffx.13610.1.S1_at	0.160406158	0.819502796	0.3741112	0.652306763	0.567531304	0.728353169	0.489954477	0.580575609	0.819502796	0.580575609	0.00953561	0.012024445	0.018586124	0.03054756	0.043587084	0.350878738	0.390184862	0.068202408	0.23445645	0.163599351	0.228909399	0.65410758	0.231222154	0.118048805	0.150938064	0.08275175	0.00896902
HgAffx.13613.1.S1_at	1.012121005	1.208737909	0.413864849	-0.085379909	-0.088695839	-0.018362063	1.110429457	0.055356759	1.208737909	0.055356759	3.94E-06	0.072173323	4.03E-06	2.66E-06	0.000128321	0.372398871	0.316544864	0.002241947	1.66E-06	0.005934877	3.77E-06	0.732536219	0.002094011	1.79E-06	8.58E-08	6.66E-07	4.91E-07
HgAffx.13613.2.A1_at	-2.862158148	-2.284041707	-2.478810913	-2.907398109	-2.43490164	-2.74472012	-2.573099927	-2.641457696	-2.284041707	-2.641457696	0.261853449	0.107105933	0.309831194	0.092564212	0.284793255	0.324562716	0.365680323	0.22240041	0.093049243	0.183689066	0.068904352	0.41584708	0.430204903	0.270220927	0.22239968	0.105335364	0.050538371
HgAffx.13613.2.S1_at	0.916018177	1.277622575	0.242729991	-0.066340442	-0.098495788	0.160972823	1.096820376	0.059716646	1.277622575	0.059716646	0.000777654	0.054196317	0.000175885	0.000115	0.000542831	0.173864201	0.166423539	0.285896859	8.21E-05	0.097407982	5.28E-05	0.703271214	0.06692949	2.83E-05	2.39E-06	1.14E-05	1.64E-05
HgAffx.13623.1.S1_at	1.104664532	1.044912366	1.268469121	0.725332887	0.903031342	0.819471013	1.074788449	0.929076091	1.044912366	0.929076091	0.051529072	0.399987459	0.023299864	0.095319276	0.128821962	0.427269892	0.341254916	0.017727479	0.090464138	0.025904907	0.058198831	0.491822948	0.056460935	0.183419285	0.061534202	0.175308375	0.009032416
HgAffx.13624.1.S1_at	1.148699939	0.657069583	0.599953736	0.383134089	0.382899652	0.63734465	0.902884761	0.500833031	0.657069583	0.500833031	3.83E-05	0.000213514	4.36E-06	2.95E-06	0.229346954	0.021638437	0.012918584	0.276358607	0.264389173	0.030201519	0.003571346	0.737097664	0.019132057	0.002814439	4.50E-06	0.012123845	5.78E-06
HgAffx.13626.1.A1_at	-1.879164177	-2.136963208	-2.136266932	-3.254781806	-2.356915193	-2.596136209	-2.008063692	-2.586025035	-2.136963208	-2.586025035	0.077680485	0.357882932	0.011462292	0.131608271	0.406121097	0.434019365	0.176215406	0.191125475	0.152246179	0.067099783	0.037496567	0.313877622	0.355092098	0.26970232	0.031517614	0.131494713	0.022090293
HgAffx.13626.1.S1_at	1.59362676	1.559282805	1.433777462	1.179254308	1.111960533	1.181606725	1.576454783	1.226649757	1.559282805	1.226649757	0.001556096	0.405205629	0.001662022	0.000578136	0.147590507	0.378214687	0.470741997	0.024701311	0.003059957	0.052221939	0.00451094	0.60218123	0.017861564	0.001490449	0.000139703	0.001833554	0.000417364
HgAffx.13630.1.A1_at	-4.224717746	-4.18085861	-3.636110781	-3.347123321	-4.747377246	-2.95626318	-4.202788178	-3.671718632	-4.18085861	-3.671718632	0.110306967	0.474853982	0.174260321	0.214365301	0.298255556	0.160036107	0.393894272	0.254069022	0.119523822	0.399402901	0.241991774	0.432384863	0.216871523	0.252222894	0.140076622	0.23505673	0.074170714
HgAffx.13630.1.S1_at	-0.368695507	-0.113711602	-0.140755729	0.214146993	1.183986631	1.718017518	-0.241203554	0.743848853	-0.113711602	0.743848853	2.56E-06	0.157950311	0.006660016	1.73E-05	0.377057887	0.047449103	0.000281997	2.01E-05	7.51E-06	0.094821467	0.074777506	0.017628895	0.000321921	9.23E-05	7.78E-06	0.000250431	2.65E-06
HgAffx.13632.1.S1_at	0.512116118	0.459326223	0.309908789	0.19557482	0.461182592	0.593286205	0.48572117	0.389988102	0.459326223	0.389988102	0.182875031	0.368936353	0.009889061	0.218836182	0.129368287	0.251929237	0.013399216	0.022156919	0.109176541	0.225739277	0.030593499	0.195060287	0.151377817	0.357960851	0.064175949	0.194025235	0.006308224
HgAffx.13633.1.S1_at	1.454693097	1.659892442	2.376341104	2.413504646	2.329170217	1.965846096	1.557292769	2.271215516	1.659892442	2.271215516	0.00238622	0.133533132	6.24E-05	8.83E-05	0.001405878	0.05747802	0.018826488	0.011984012	0.026775062	0.398043716	0.00052266	0.611317817	0.378518745	0.000815576	8.14E-06	0.000292303	3.86E-05
HgAffx.13635.1.S1_at	-1.777566399	-2.187245626	-2.146064293	-2.667561669	-2.199590054	-2.14125404	-1.982406013	-2.288617514	-2.187245626	-2.288617514	0.088667152	0.132878023	0.005253977	0.060692983	0.375334174	0.503860769	0.089272606	0.391467017	0.285325486	0.092806391	0.073453061	0.330846335	0.4144956	0.352734793	0.034146221	0.261782121	0.017005878
HgAffx.13638.1.S1_at	-4.390637952	-4.215086718	-4.200568154	-4.987312311	-4.553015254	-3.728942177	-4.302862335	-4.367459474	-4.215086718	-4.367459474	0.221350253	0.453217878	0.238297806	0.279800709	0.403976071	0.383807602	0.239284873	0.312678136	0.245314373	0.311994134	0.277093395	0.669109002	0.393796246	0.305386878	0.265549834	0.330768753	0.117012537
HgAffx.13639.1.S1_at	-4.127110201	-4.108809099	-4.020079697	-4.458051836	-4.754813576	-4.78477374	-4.11795965	-4.504429712	-4.108809099	-4.504429712	0.216670628	0.48027872	0.280059561	0.205709573	0.391222012	0.545633532	0.414235254	0.249882626	0.212336402	0.375176653	0.35651663	0.691427245	0.310137503	0.247452583	0.184279186	0.272057115	0.12073825
HgAffx.13641.1.S1_at	-1.108893759	-0.310348754	-0.272559158	-1.39285355	-1.541921914	-1.677788915	-0.709621257	-1.221280884	-0.310348754	-1.221280884	0.002646162	0.001218874	0.046284671	0.009106025	0.35605484	0.329634909	0.098633063	3.75E-05	1.45E-05	0.001390937	0.000131429	0.525357574	0.000136414	3.83E-05	0.000180772	5.00E-05	5.80E-06
HgAffx.13646.1.S1_at	-0.718254484	-0.986330924	-1.154747208	-1.054608733	-0.859862442	-0.418666929	-0.852292704	-0.871971328	-0.986330924	-0.871971328	0.007404856	0.027343087	0.004709819	0.07399168	0.08695541	0.009915035	0.000924329	0.000130412	0.000264755	0.232744499	0.263535319	0.280860124	0.023317351	0.116779164	0.223264648	0.08935624	8.39E-05
HgAffx.13647.1.S1_at	1.537299728	1.474263498	1.394765009	1.163445141	1.066674296	1.082438574	1.505781613	1.176830755	1.474263498	1.176830755	0.000596307	0.319961068	0.002035769	0.000445631	0.224906005	0.515493564	0.277006485	0.008458954	0.001761123	0.055711737	0.008584723	0.509287558	0.012748134	0.001728852	0.000134284	0.002344024	0.000309713
HgAffx.13649.1.S1_at	-5.011342261	-5.220640867	-3.779553154	-3.784524229	-2.800336574	-4.115925223	-5.115991564	-3.620084795	-5.220640867	-3.620084795	0.104335816	0.418534107	0.059174015	0.0066391	0.060163714	0.138707462	0.372082309	0.295269997	0.07600387	0.45806027	0.056933787	0.4237111	0.157025722	0.006628643	0.00326937	0.013473203	0.008974049
HgAffx.13650.1.A1_at	-1.470139194	-1.383558917	-0.915678563	-1.006116635	-1.016237006	-1.140618612	-1.426849056	-1.019662704	-1.383558917	-1.019662704	0.040887405	0.363596396	0.01351399	0.012652829	0.023842368	0.372206774	0.294692563	0.126592993	0.08789111	0.339181018	0.042440534	0.728519577	0.321948194	0.037398315	0.001578117	0.016106185	0.00692676
HgAffx.13650.1.S1_at	1.283270648	1.030265358	1.421114947	1.312545205	1.101449237	0.961296104	1.156768003	1.199101373	1.030265358	1.199101373	0.008278245	0.047420092	0.283211993	0.053444459	0.008371333	0.235662243	0.021222835	0.002850353	0.203250923	0.235737012	0.023909094	0.287751801	0.024754889	0.226744414	0.168970715	0.045173722	0.001849968
HgAffx.13651.1.S1_at	1.872963402	1.568183771	2.072755184	1.894616863	1.906021615	1.958662918	1.720573586	1.958014145	1.568183771	1.958014145	0.205142884	0.054578331	0.3052235	0.260863508	0.0075938	0.462757225	0.369383599	0.212410041	0.011617924	0.177848001	0.032397355	0.7241115	0.182210993	0.02334546	0.007638212	0.004147972	0.009082129
HgAffx.13654.1.S1_at	0.858900185	0.752436126	0.903462547	1.024838257	0.991054278	0.512027777	0.805668155	0.857845715	0.752436126	0.857845715	0.009322088	0.266964074	0.090766005	0.113796194	0.147590507	0.015644654	0.007004822	0.009413621	0.040174114	0.233882171	0.038392884	0.686035046	0.288456855	0.046678057	0.157126528	0.139400816	0.0026124
HgAffx.13659.1.S1_at	1.445033242	1.475968673	1.737386372	1.690034753	1.229592618	1.198521367	1.460500958	1.463883778	1.475968673	1.463883778	0.098987008	0.449362823	0.103987061	0.111399912	0.131861029	0.517562155	0.045342547	0.01696061	0.084738894	0.405938423	0.172033022	0.202937592	0.035365614	0.11721822	0.275707449	0.346858245	0.011573109
HgAffx.13663.1.S1_at	-1.607827888	-1.209015444	0.405109774	1.988238408	1.360566317	0.014753764	-1.408421666	0.942167066	-1.209015444	0.942167066	0.012215996	0.322276111	0.00018692	0.000491779	0.024637697	0.089599951	0.019897106	0.251575644	0.037764656	0.047684803	0.000704525	0.504286814	0.120924646	0.001882974	6.51E-05	0.001210096	0.000215506
HgAffx.13668.1.S1_at	-0.193372146	-0.346870025	-0.087696634	0.040277691	0.028981411	-0.008502055	-0.270121086	-0.006734897	-0.346870025	-0.006734897	0.030536855	0.101267336	0.014072254	0.014746062	0.017736888	0.451577648	0.346969383	0.197686946	0.002717287	0.153905732	0.002025016	0.716842717	0.161011565	0.00186974	0.000373883	0.000754981	0.001460862
HgAffx.13671.1.S1_at	0.359873263	0.665396697	0.675788261	0.806417857	0.509112277	0.957365247	0.51263498	0.73717091	0.665396697	0.73717091	0.011084836	0.153315801	0.03461139	0.178569839	0.397035379	0.106037044	0.313335966	0.126945432	0.094196821	0.321671364	0.272281695	0.421489434	0.27798012	0.213052353	0.04415853	0.274383088	0.023157507
HgAffx.13677.1.S1_at	-1.649033114	-1.888828596	-0.982609295	-0.473563856	-1.123003164	-0.592304253	-1.768930855	-0.792870142	-1.888828596	-0.792870142	0.001164062	0.242735563	0.000682052	0.026143522	0.007287255	0.095750506	0.363935923	0.087252166	0.000435989	0.081132257	0.00042852	0.160657017	0.324155123	0.008804041	5.68E-05	0.000314473	0.000236102
HgAffx.13685.1.S1_at	0.311376259	-0.026140488	-0.389768772	-0.451562581	-0.366365884	-0.527983905	0.142617886	-0.433920286	-0.026140488	-0.433920286	1.01E-05	0.007699635	2.53E-05	4.11E-05	0.005601546	0.148795504	0.284470005	0.099106886	0.000376557	0.306834352	0.001592476	0.538687103	0.402216217	0.004122886	2.77E-06	0.000345185	1.59E-05
HgAffx.13688.1.S1_at	0.23526662	-0.055454298	-0.410429883	-0.175842304	0.098835207	0.249656703	0.089906161	-0.059445069	-0.055454298	-0.059445069	0.311572136	0.088820275	0.014769279	0.14700211	0.042088543	0.311701477	0.036831616	0.002834761	0.04251526	0.147859118	0.245160845	0.330532109	0.016877691	0.162514416	0.053511363	0.355237338	0.001933851
HgAffx.13690.1.S1_at	0.522088267	0.349360403	0.47645436	0.333038099	0.353975689	0.315990339	0.435724335	0.369864622	0.349360403	0.369864622	0.034878343	0.109366111	0.047034556	0.055027116	0.14892744	0.465847326	0.440869043	0.090244597	0.257741512	0.163054334	0.39029092	0.701710533	0.185007493	0.352815639	0.105660832	0.310696206	0.03805286
HgAffx.13694.1.S1_at	-2.797173351	-2.544218544	-0.208511423	1.430048151	0.722842458	-1.139166021	-2.670695947	0.201303291	-2.544218544	0.201303291	0.017699321	0.397672131	0.000138772	0.000350045	0.00951257	0.053961679	0.011078953	0.114991969	0.035109119	0.057392098	0.000385738	0.503452689	0.151754334	0.000937686	3.66E-05	0.000562379	0.000121334
HgAffx.13696.1.S1_at	-0.141627983	-0.766386017	-0.503006636	0.712311323	0.71788494	-1.85951711	-0.454007	-0.233081871	-0.766386017	-0.233081871	2.26E-05	0.020874651	0.002038473	0.001639558	0.151733135	8.26E-05	2.57E-05	0.000341226	0.000557114	0.004033208	0.000153836	0.734063476	0.001168289	0.000103675	0.044919649	0.007911635	2.65E-06
HgAffx.13699.1.S1_at	0.851688585	0.212780683	-0.032291972	-0.286867846	-0.139009175	-0.269911663	0.532234634	-0.182020164	0.212780683	-0.182020164	4.83E-05	0.004507435	5.64E-05	0.000106864	0.103186437	0.343903245	0.452656606	0.096917541	0.008201926	0.13001657	0.010265512	0.532436804	0.298982882	0.031858729	2.34E-05	0.007501416	7.36E-05
HgAffx.13700.1.S1_at	1.540316638	1.765688121	1.757548255	1.249802331	1.126871498	1.062901464	1.65300238	1.299280887	1.765688121	1.299280887	0.004556972	0.124488838	0.035678361	0.008203508	0.395164125	0.443925658	0.181232005	0.001388984	0.000674984	0.020607278	0.005591198	0.553200153	0.004491407	0.001438262	0.001169392	0.001952553	0.000318016
HgAffx.13702.1.S1_at	1.267831757	0.995495207	0.925533058	0.541411868	0.748942683	0.793550046	1.131663482	0.752359414	0.995495207	0.752359414	0.011437969	0.126033297	0.00151292	0.007143716	0.321892007	0.494814618	0.156522762	0.227069272	0.116998309	0.07063284	0.022802393	0.463837647	0.22132844	0.09721561	0.002371452	0.058249746	0.0042512
HgAffx.13706.1.S1_at	-0.023563051	0.098516659	1.073087736	1.069935115	1.288678723	0.006212306	0.037476804	0.85947847	0.098516659	0.85947847	0.303717742	0.351162301	0.000582349	0.000159669	0.00344989	0.003393359	0.004058098	0.001481698	0.241891536	0.456650421	0.002075573	0.521801287	0.231104048	0.000515508	9.15E-05	0.001512357	6.61E-05
HgAffx.13712.1.S1_at	0.347334805	0.651041895	0.981054749	0.962016651	1.287925806	1.199806661	0.49918835	1.107700967	0.651041895	1.107700967	3.77E-05	0.030150627	0.000363566	2.07E-05	0.019490492	0.361184504	0.078824688	0.05784931	0.000825966	0.424446342	0.020348662	0.138725078	0.033392942	0.000427101	8.32E-06	0.00065424	3.62E-05
HgAffx.13716.1.S1_at	0.047587697	-0.05564113	0.455684317	0.73920834	0.740234915	0.539456475	-0.004026716	0.618646012	-0.05564113	0.618646012	0.001136902	0.2598629	0.000163045	0.000130557	0.003076335	0.145273169	0.110903108	0.231957828	0.000462616	0.053860876	0.000140766	0.73644023	0.040603297	9.37E-05	6.51E-06	5.08E-05	3.92E-05
HgAffx.13717.1.S1_at	0.454039731	0.611610764	0.487778312	0.730781171	0.644502704	0.691650391	0.532825248	0.638678145	0.611610764	0.638678145	0.015813401	0.110547293	0.009099481	0.031275967	0.136386661	0.4296752	0.381786049	0.03973673	0.164547178	0.04951799	0.141295694	0.539112644	0.109843945	0.289564936	0.035218647	0.285449211	0.010640941
HgAffx.13724.1.S1_at	1.11276654	0.593198066	0.662997464	0.76336248	0.622260314	0.772406211	0.852982303	0.705256617	0.593198066	0.705256617	0.000679472	0.000194307	0.000631214	6.46E-05	0.198671661	0.103787097	0.449154588	0.095722242	0.019152244	0.16362147	0.032551081	0.280821592	0.32583927	0.278746367	0.003271516	0.044069387	9.36E-05
HgAffx.13729.1.S1_at	2.360694828	2.43520966	2.917908019	2.79743204	3.042827595	2.642476424	2.397952244	2.850161019	2.43520966	2.850161019	0.051653261	0.373737551	0.013057693	0.001198033	0.016793311	0.070771275	0.254214122	0.075302551	0.101220391	0.28840637	0.038853553	0.381607705	0.276569429	0.00367222	0.000568811	0.006709565	0.00173409
HgAffx.1373.1.S1_x_at	-3.467514917	-3.182005803	-3.114808734	-3.442783521	-4.088888489	-4.313943665	-3.32476036	-3.740106102	-3.182005803	-3.740106102	0.087057526	0.373714188	0.328172071	0.12636234	0.384728635	0.46795988	0.164052445	0.054757501	0.05012628	0.337847983	0.325820071	0.503612441	0.122335889	0.091834726	0.099753579	0.133230567	0.043986871
HgAffx.13737.1.S1_at	0.449200173	0.549519813	1.205217255	0.922156793	0.96280858	0.782483964	0.499359993	0.968166648	0.549519813	0.968166648	0.02300003	0.315561852	0.005821644	0.003240837	0.003093011	0.244907066	0.254282505	0.014453784	0.0683558	0.092898882	0.024797217	0.686035046	0.110812465	0.013460583	0.000236223	0.003870788	0.000752403
HgAffx.13739.1.S1_at	1.517436163	0.886015611	1.312055134	1.141878756	1.176486715	1.081183475	1.201725887	1.17790102	0.886015611	1.17790102	0.004360034	0.001754462	0.009673134	0.012387312	0.011646323	0.36776183	0.367978988	0.067466125	0.076826746	0.174679371	0.056480285	0.688460487	0.214797848	0.031394555	0.227436973	0.012080354	0.001818764
HgAffx.1374.1.A1_at	-3.88945027	-3.35820212	-2.912935393	-3.878612989	-3.600768383	-3.577274447	-3.623826195	-3.492397803	-3.35820212	-3.492397803	0.256191271	0.329389483	0.332880761	0.241173684	0.293506397	0.54528589	0.395575368	0.219976782	0.268755802	0.204757457	0.279076726	0.674082403	0.264888005	0.302583518	0.23584557	0.321714393	0.105394655
HgAffx.1374.1.S1_at	1.079067807	0.572923397	0.021143164	-0.034906515	0.110730441	0.271954635	0.825995602	0.092230431	0.572923397	0.092230431	0.001114893	0.02657413	0.000180025	0.000347699	0.017132076	0.334521823	0.125761666	0.11871103	0.066420398	0.392545107	0.008949026	0.571590517	0.347147848	0.022140579	5.97E-05	0.006490457	0.00024577
HgAffx.13741.1.S1_at	-0.252843615	-0.627256219	-0.74412868	-0.819901837	-0.701902362	-0.900118503	-0.440049917	-0.791512846	-0.627256219	-0.791512846	0.02081622	0.161371269	0.034526206	0.055867801	0.317090753	0.37211658	0.412092893	0.270306529	0.142826138	0.398145526	0.260901531	0.653300302	0.425638636	0.306286423	0.024259904	0.20316312	0.039475703
HgAffx.13744.1.A1_at	-2.353936817	-2.897057955	-2.56289839	-2.61609473	-2.21211263	-2.234161748	-2.625497386	-2.406316875	-2.897057955	-2.406316875	0.237984281	0.065144639	0.142659318	0.204819065	0.142820255	0.534220451	0.15492088	0.133017898	0.017921838	0.415843805	0.177712172	0.375181387	0.157366441	0.01821865	0.069602212	0.024424217	0.020208631
HgAffx.13744.1.S1_at	1.022825216	1.018582344	0.991069917	1.038634537	1.08044882	1.21230352	1.02070378	1.080614199	1.018582344	1.080614199	0.010946131	0.470119635	0.290657251	0.151985581	0.322484333	0.12217211	0.045605834	0.009551253	0.011827769	0.300818747	0.35811252	0.614570174	0.165396788	0.177100298	0.064371874	0.132875364	0.011296323
HgAffx.13745.1.S1_at	1.744891945	1.740316203	2.548822563	2.10149696	2.08661067	1.787904364	1.742604074	2.131208639	1.740316203	2.131208639	0.261912946	0.475717476	0.010360145	0.010545226	0.000488162	0.077255743	0.046481716	0.000410539	0.247981732	0.020420542	0.015290455	0.717659565	0.009929135	0.014618145	0.000288946	0.002461813	0.000127011
HgAffx.13747.1.S1_at	0.283230771	1.106044077	0.942278217	0.872932419	0.630139956	0.598617493	0.694637424	0.760992021	1.106044077	0.760992021	0.014980135	0.000305514	0.000686065	0.009289931	0.134314619	0.49504624	0.065073961	0.016631445	0.001851196	0.330564596	0.063463346	0.280179651	0.039154005	0.003164034	0.129919703	0.004356381	0.000180562
HgAffx.13754.1.S1_at	-1.880464547	-1.854164496	2.038289211	2.398165645	3.164992129	-0.318103551	-1.867314521	1.820835858	-1.854164496	1.820835858	0.009893558	0.473199687	3.77E-05	1.01E-05	0.000300902	0.002197469	0.00357021	0.002657112	0.012603848	0.310217712	7.92E-05	0.416307079	0.070936472	1.76E-05	1.74E-06	2.41E-05	5.83E-06
HgAffx.13758.1.S1_at	-0.302985701	-0.470155736	-0.600469443	-0.23583055	-0.158250137	-0.100157889	-0.386570719	-0.273677005	-0.470155736	-0.273677005	0.094594154	0.220496664	0.249058272	0.137254352	0.226294095	0.465187433	0.274167593	0.009588315	0.022644825	0.062401286	0.105568463	0.639089805	0.026957589	0.044217584	0.088951598	0.074003236	0.008795496
HgAffx.13763.1.S1_at	-1.827160303	-2.07897478	-2.297532713	-2.186984613	-2.776773508	-2.840847378	-1.953067542	-2.525534553	-2.07897478	-2.525534553	0.064969166	0.392213831	0.223810841	0.068341703	0.335696315	0.529537328	0.240293027	0.207935313	0.113349865	0.42275555	0.388097449	0.538638449	0.28228319	0.144494288	0.061103292	0.178000687	0.072122737
HgAffx.13764.1.S1_at	0.66899919	1.495889601	1.017000384	1.038283866	0.85779366	0.719600314	1.082444396	0.908169556	1.495889601	0.908169556	0.217666363	5.64E-05	0.001781949	0.028858503	0.001449776	0.1855705	0.015380341	0.008905019	1.95E-05	0.408137108	0.000941297	0.277501954	0.09961831	9.17E-05	0.004599534	2.82E-05	2.14E-05
HgAffx.13768.1.S1_at	-1.120768183	-1.560040471	3.389454074	3.399444296	3.728958675	3.018150353	-1.340404327	3.38400185	-1.560040471	3.38400185	6.91E-07	0.139728326	6.92E-07	3.39E-07	1.50E-06	0.07642931	0.185490088	0.13349152	4.42E-07	0.452814633	1.55E-06	0.484224443	0.193239589	4.35E-07	1.12E-08	1.29E-07	1.16E-07
HgAffx.13770.1.S1_at	0.875742931	1.080064228	1.816106265	1.722297416	2.071947083	1.548322726	0.97790358	1.789668373	1.080064228	1.789668373	0.001322993	0.176673581	0.000374808	3.52E-05	0.002757325	0.031336665	0.226073947	0.077982129	0.01001628	0.325187075	0.003275959	0.238216392	0.118557507	0.000203476	1.07E-05	0.000324939	5.52E-05
HgAffx.13774.1.S1_at	1.290383093	-3.28892842	1.361122514	1.94236868	2.914574503	-1.464903358	-0.999272663	1.188290585	-3.28892842	1.188290585	0.001565768	0.000277828	0.148451882	0.017425331	0.000343168	0.00192747	0.003135243	0.002878088	0.013956415	0.263107298	7.44E-05	0.399642662	0.051969993	1.62E-05	0.000220292	2.41E-05	1.54E-05
HgAffx.13775.1.S1_at	-3.143203956	-3.492329214	-3.164196587	-2.646489658	-3.290198114	-2.772176175	-3.317766585	-2.968265134	-3.492329214	-2.968265134	0.227701582	0.369496538	0.200356705	0.267420741	0.311488049	0.374144908	0.439091825	0.276519202	0.143056701	0.296535902	0.160948757	0.547207492	0.420924338	0.305072389	0.144214305	0.172915624	0.105174049
HgAffx.13778.1.S1_at	-2.463942136	-3.127134664	-2.503902393	-3.474285021	-3.947728979	-4.93968501	-2.7955384	-3.716400351	-3.127134664	-3.716400351	0.0004412	0.161423953	0.033982263	0.006615988	0.14318975	0.108992785	0.026722029	0.001232035	0.003239949	0.088804031	0.258132204	0.525357574	0.023744129	0.069428092	0.005013636	0.081694732	0.000726087
HgAffx.13784.1.S1_at	0.222963985	0.856374016	0.171049075	-0.83429776	-0.576750171	-0.354813025	0.539669001	-0.39870297	0.856374016	-0.39870297	0.003697814	0.00612852	0.000124556	0.000552458	0.004510715	0.223680192	0.030136816	0.010208489	5.36E-05	0.002841531	1.54E-05	0.373052541	0.004088026	2.43E-05	5.24E-06	1.05E-05	9.59E-06
HgAffx.13786.1.S1_at	0.86572874	0.329471392	0.944716102	0.819606323	0.82307358	0.832406406	0.597600066	0.854950603	0.329471392	0.854950603	0.286844729	0.008119962	0.274977638	0.252013527	0.004540022	0.538419771	0.457773383	0.228370993	0.005237656	0.267134377	0.008755859	0.734457726	0.26610582	0.006739519	0.007575138	0.001297907	0.003437989
HgAffx.13787.1.S1_at	-0.452798931	1.176578167	0.879665452	-0.012894048	-0.885257544	-1.252461425	0.361889618	-0.317736891	1.176578167	-0.317736891	0.000857071	5.09E-05	0.017557971	0.016206862	0.087377847	0.10363411	0.000624154	6.81E-06	8.56E-07	0.005958535	0.000166859	0.021529364	4.62E-05	3.33E-06	6.85E-05	4.91E-06	7.38E-07
HgAffx.13788.1.S1_at	-2.350219222	-3.366337197	-1.957189332	-0.738062025	-1.470447002	-2.709714102	-2.85827821	-1.718853115	-3.366337197	-1.718853115	0.229888901	0.15284809	0.026508752	0.096871716	0.062057942	0.152691933	0.035813327	0.169550567	0.155451529	0.120703062	0.005320571	0.511808035	0.299555974	0.017981019	0.010999484	0.011426105	0.007038142
HgAffx.13789.1.A1_at	-1.88978779	-1.966017043	-1.743683509	-2.402243043	-1.933193986	-1.623497043	-1.927902416	-1.925654395	-1.966017043	-1.925654395	0.119444303	0.41078535	0.030301401	0.271071717	0.205828159	0.231986893	0.019981012	0.285073407	0.083935838	0.041582956	0.069141568	0.280640098	0.271232205	0.334115118	0.277911824	0.319182637	0.013440061
HgAffx.13789.1.S1_at	0.757011663	0.927918314	0.795838638	0.694030174	1.033599116	1.315473238	0.842464989	0.959735291	0.927918314	0.959735291	0.001628404	0.183849584	0.244080266	0.03199304	0.200656148	0.107038315	0.005219945	0.004676838	0.011877813	0.289706288	0.082182644	0.186647331	0.102468088	0.20372159	0.06743993	0.302257926	0.001740543
HgAffx.13793.1.S1_at	1.735189286	-0.580336263	2.06093147	2.26063163	2.523462849	1.175109013	0.577426511	2.005033741	-0.580336263	2.005033741	0.027168361	6.03E-05	0.035409862	0.006397129	3.34E-05	0.005102819	0.007135495	0.007183452	8.42E-05	0.281476358	1.00E-05	0.510794843	0.094680739	2.95E-06	6.05E-06	1.75E-06	3.33E-06
HgAffx.13805.1.S1_at	-1.869929051	-2.103729855	-2.594706426	-1.841348332	-1.695496537	-1.140442137	-1.986829453	-1.817998358	-2.103729855	-1.817998358	0.070105214	0.366883432	0.32454735	0.23726312	0.186918732	0.262480508	0.153989897	0.011940625	0.038399375	0.13557977	0.294996364	0.680377119	0.084872089	0.186075711	0.178263068	0.2026777	0.020743915
HgAffx.13807.1.S1_at	-1.287482437	-1.702553568	-1.75202123	-1.132878228	-1.504197359	-1.038479915	-1.495018002	-1.356894183	-1.702553568	-1.356894183	0.032414735	0.010185274	0.102074904	0.044208804	0.320534279	0.01738939	0.294184855	0.000497868	0.000344231	0.005828953	0.00137637	0.113088307	0.069897003	0.073140598	0.033933516	0.003943131	0.000152563
HgAffx.13809.1.S1_at	0.949360789	0.854989251	0.399130639	0.591344013	0.421970038	0.248691823	0.90217502	0.415284128	0.854989251	0.415284128	0.00168272	0.35234988	0.03426312	0.006612499	0.02632916	0.303067365	0.087844501	0.204275626	0.004425234	0.213066999	0.103854053	0.52505975	0.429549738	0.021922783	0.000559572	0.007160835	0.002287933
HgAffx.13818.1.S1_at	-1.052438945	0.815162062	0.378583474	0.223619117	0.839207067	0.713555652	-0.118638442	0.538741328	0.815162062	0.538741328	0.000162978	0.00044153	0.001298806	9.88E-05	0.114175357	0.452042589	0.126070444	0.154886797	0.254801114	0.339288511	0.055434674	0.259335873	0.125717098	0.345938424	0.002205806	0.127800032	0.000171389
HgAffx.13822.1.S1_at	0.676826609	0.659438698	0.882483622	0.698047254	0.751671375	0.661488945	0.668132654	0.748422799	0.659438698	0.748422799	0.306953077	0.455688607	0.304479473	0.200165767	0.086988335	0.380367138	0.414741644	0.077902188	0.312879923	0.162776568	0.357906239	0.659059289	0.226251419	0.216862027	0.113182058	0.183444474	0.067095619
HgAffx.13823.1.S1_at	1.211190253	1.588104204	1.589734912	1.454243568	1.628458865	1.418114876	1.399647228	1.522638055	1.588104204	1.522638055	0.002527024	0.000271874	0.001122983	3.33E-05	0.400320244	0.018276533	0.323662564	0.01101301	0.008046917	0.055822445	0.029848501	0.104709991	0.293372647	0.210848508	0.002120463	0.084419821	5.85E-05
HgAffx.13824.1.S1_at	-0.668467266	-0.063990891	1.490123551	1.543907033	2.338114374	0.525021699	-0.366229078	1.474291664	-0.063990891	1.474291664	0.010470925	0.152533804	0.00043869	5.33E-05	0.007861765	0.011685908	0.054486868	0.035126135	0.090900944	0.433157817	0.004618054	0.302949633	0.075576496	0.000387419	3.39E-05	0.001158897	9.53E-05
HgAffx.13830.1.S1_at	0.20758757	-0.448822701	-0.472194314	-0.327753353	-0.49230252	-0.439301518	-0.120617566	-0.432887926	-0.448822701	-0.432887926	0.000144384	0.000511969	0.000527776	8.33E-05	0.362311797	0.430581652	0.236158066	0.329948752	0.299522116	0.169864485	0.166145662	0.37617078	0.417571112	0.278094147	0.000435115	0.324363917	0.000129757
HgAffx.13836.1.S1_at	-0.503324608	-0.685883058	-1.141369841	-0.882922491	-0.924224671	-0.878776982	-0.594603833	-0.956823496	-0.685883058	-0.956823496	0.03735309	0.248341335	0.038417761	0.023984844	0.035901195	0.498306418	0.470741997	0.115307103	0.139667671	0.169810869	0.186619315	0.699304025	0.195095628	0.120409243	0.00489355	0.056367683	0.012253737
HgAffx.13842.1.S1_at	-2.582930138	-1.139308346	0.692086652	0.080751105	-0.724837434	-0.41110045	-1.861119242	-0.090775032	-1.139308346	-0.090775032	0.000112757	0.003921468	3.86E-05	0.00028961	0.001423271	0.325016335	0.161713105	0.009952204	0.03375463	0.111651138	0.006274915	0.211930013	0.006276298	0.127523689	1.02E-05	0.002913714	2.31E-05
HgAffx.13843.1.S1_at	-1.234155248	-0.981895904	-0.350453069	0.191343655	-0.172527272	0.524078858	-1.108025576	0.048110543	-0.981895904	0.048110543	9.55E-06	0.169773326	4.83E-05	0.000242407	0.011759109	0.022501559	0.114768709	0.001923245	3.31E-05	0.039597502	0.000310494	0.294539897	0.240470826	0.002014548	3.54E-06	0.000100177	1.49E-05
HgAffx.13863.1.S1_at	0.846548959	1.281599875	1.460805964	1.668144844	1.597831465	1.316097439	1.064074417	1.510719928	1.281599875	1.510719928	0.000797884	0.003488964	2.84E-05	3.92E-05	0.080249647	0.053579621	0.016347635	0.108540519	0.255470291	0.08462093	0.004407079	0.595478663	0.157013052	0.009063172	2.97E-05	0.012223052	5.14E-05
HgAffx.13864.1.S1_at	-0.012075795	0.295950917	0.220524394	0.119611963	0.067617855	0.290124565	0.141937561	0.174469694	0.295950917	0.174469694	0.009788264	0.021420185	0.107834307	0.16754263	0.25607129	0.10385463	0.133392127	0.250397031	0.305535293	0.244747003	0.087643103	0.640844335	0.14360052	0.036414524	0.192149437	0.091341433	0.010791816
HgAffx.13869.1.S1_at	-0.021780725	-0.631138211	0.049218602	0.666713891	0.731405649	0.732216847	-0.326459468	0.544888747	-0.631138211	0.544888747	0.000972459	0.00812736	0.001793858	0.000883792	0.005074738	0.54991882	0.389161043	0.003473497	2.83E-05	0.019117627	8.05E-05	0.664553286	0.006793752	3.86E-05	9.87E-06	1.84E-05	2.31E-05
HgAffx.13871.1.S1_at	-1.145185627	0.225123827	3.167967321	3.568514441	3.794864193	3.474734791	-0.4600309	3.501520186	0.225123827	3.501520186	1.66E-06	0.008111977	2.09E-06	1.08E-06	0.000171748	0.341195387	0.421838738	0.217173646	1.97E-05	0.224269891	3.65E-05	0.617027575	0.112902356	1.45E-05	9.82E-08	4.54E-06	7.23E-07
HgAffx.13872.1.S1_at	1.603559101	-4.711696838	2.489925187	2.827287994	3.284720836	0.15490639	-1.554068868	2.189210102	-4.711696838	2.189210102	0.010261671	1.15E-05	0.021751124	0.004830169	4.32E-06	0.002750943	0.002847177	0.001988804	1.04E-05	0.309828572	2.19E-06	0.547051073	0.127671591	7.83E-07	9.68E-07	3.51E-07	5.48E-07
HgAffx.13875.1.S1_at	-2.439125802	-1.962537289	-1.426659599	-0.764261094	-1.293267158	-1.201076015	-2.200831545	-1.171315967	-1.962537289	-1.171315967	0.001455718	0.122182479	0.000267216	0.002060924	0.076592672	0.482491853	0.15492088	0.228116303	0.017616135	0.070186759	0.003325811	0.325725692	0.35520977	0.031654676	0.000148086	0.005782264	0.000588873
HgAffx.13885.1.S1_at	-2.299856035	-1.860944095	-0.606705978	0.97545934	0.360627308	-0.927048727	-2.080400065	-0.049417014	-1.860944095	-0.049417014	0.029919877	0.31835209	0.000508516	0.001436535	0.064302588	0.115440256	0.029106461	0.288019048	0.083993442	0.056738672	0.002093931	0.530384787	0.135025606	0.005838622	0.000282287	0.00447667	0.000712108
HgAffx.13885.2.A1_at	-2.912002668	-4.241856001	-2.713591615	-1.477577261	-1.86892818	-3.459216627	-3.576929335	-2.379828421	-4.241856001	-2.379828421	0.169588612	0.074573154	0.030932338	0.062260683	0.041444499	0.079393427	0.028385467	0.157941199	0.11676035	0.103458399	0.002891748	0.61961738	0.173366859	0.005000103	0.006549014	0.004610233	0.00304979
HgAffx.13885.2.S1_at	-2.31062532	-1.884428647	-0.812283036	1.20346125	0.611563568	-1.044616385	-2.097526983	-0.010468651	-1.884428647	-0.010468651	0.039361505	0.32528984	0.000353965	0.00087547	0.09382023	0.067876478	0.016703409	0.320328134	0.101625965	0.031957122	0.001384714	0.542219438	0.061109524	0.003451028	0.000251399	0.003960853	0.000426022
HgAffx.13886.1.S1_at	-3.360902109	-2.485328258	2.828169081	3.293308494	3.739729346	2.960546069	-2.923115183	3.205438247	-2.485328258	3.205438247	3.98E-07	0.059672806	5.99E-07	2.70E-07	6.88E-06	0.124019704	0.28624404	0.326422055	1.08E-06	0.206757553	2.51E-06	0.490759277	0.056664619	8.12E-07	1.45E-08	3.17E-07	1.37E-07
HgAffx.13888.1.S1_at	0.287927445	-0.134201028	0.350823335	0.321633562	-0.318445496	0.930321605	0.076863209	0.321083251	-0.134201028	0.321083251	0.002605069	0.039143546	0.29749158	0.003240295	0.020685615	0.001117448	0.014945859	0.007903067	0.000162781	0.423500088	0.021771336	0.061063041	0.007899402	0.147930902	0.016834501	0.005827852	0.000125373
HgAffx.13892.1.S1_at	-0.143621541	-0.396948407	0.152258597	0.209044412	0.002072596	0.351048127	-0.270284974	0.178605933	-0.396948407	0.178605933	4.95E-05	0.007751262	0.000494721	0.028357936	0.000151597	0.006007079	0.081241533	0.015320403	4.53E-06	0.272231796	3.93E-05	0.124536751	0.06211133	0.000342606	2.19E-06	5.87E-06	7.67E-06
HgAffx.13897.1.S1_at	1.314799212	0.490285548	2.089496257	2.470975798	2.361269894	2.29553439	0.90254238	2.304319085	0.490285548	2.304319085	0.004875901	0.025077116	0.00228132	0.003258233	0.001304353	0.502634652	0.337943553	0.241864289	0.000182611	0.179770969	0.000185405	0.665799578	0.243143597	0.000188397	1.81E-05	4.23E-05	9.89E-05
HgAffx.13898.1.S1_at	2.386283103	2.357398346	2.26564807	2.203284461	2.192802767	1.986570894	2.371840725	2.162076548	2.357398346	2.162076548	0.000801192	0.40750612	0.032194543	0.023011703	0.181467516	0.078714517	0.047241722	0.009634602	0.001531568	0.294700981	0.07470923	0.717659565	0.261146426	0.051784726	0.001351949	0.012190276	0.001806345
HgAffx.13902.1.S1_at	-2.721455339	-3.374852066	-2.684949416	-1.069736439	-1.893775546	-2.634104086	-3.048153703	-2.070641372	-3.374852066	-2.070641372	0.292682653	0.146513352	0.003178077	0.041786191	0.106998136	0.166290573	0.01625374	0.37220038	0.064823585	0.020482217	0.000882153	0.313877622	0.100124292	0.007069893	0.002496642	0.003756413	0.001203693
HgAffx.13904.1.S1_at	0.814075113	0.424976341	0.386551919	0.371381473	0.43396933	0.359729022	0.619525727	0.387907936	0.424976341	0.387907936	0.002181129	0.01214089	0.002759648	0.005035332	0.339569759	0.396014395	0.454919498	0.347866248	0.21690356	0.432414362	0.317894997	0.632391455	0.366285493	0.346901736	0.004122611	0.278577155	0.003542421
HgAffx.13905.1.S1_at	-0.074398718	-1.124939563	3.595969976	3.504535189	3.548152514	3.360738404	-0.599669141	3.502349021	-1.124939563	3.502349021	6.76E-07	0.003404506	8.37E-07	5.33E-07	7.37E-07	0.360481275	0.338309347	0.185182657	2.07E-07	0.375586307	6.51E-07	0.707251039	0.415204973	3.71E-07	8.32E-09	6.67E-08	9.01E-08
HgAffx.13905.2.S1_at	-0.150677105	-1.426250123	3.571173253	3.270991029	3.194439208	3.061960816	-0.788463614	3.274641076	-1.426250123	3.274641076	2.25E-06	0.002443996	2.17E-06	1.80E-06	9.12E-07	0.436647025	0.299829437	0.063639754	3.63E-07	0.219306022	1.55E-06	0.686603639	0.15578911	5.77E-07	1.80E-08	1.28E-07	1.44E-07
HgAffx.13905.3.S1_at	0.034763907	-1.534548398	3.860040747	3.783415591	3.938372979	3.69064952	-0.749892246	3.818119709	-1.534548398	3.818119709	1.05E-06	0.000847864	1.29E-06	7.74E-07	7.37E-07	0.330308985	0.402928251	0.26127877	1.81E-07	0.398518951	6.51E-07	0.627606726	0.395608403	3.71E-07	9.72E-09	6.67E-08	9.87E-08
HgAffx.13905.3.S1_s_at	-0.34031997	-1.845067494	3.631853049	3.616724808	3.813034064	3.545486213	-1.092693732	3.651774533	-1.845067494	3.651774533	6.15E-07	0.000910729	8.37E-07	4.59E-07	7.37E-07	0.307025864	0.418685949	0.328140486	1.50E-07	0.448311101	5.80E-07	0.589137309	0.301644415	3.17E-07	7.14E-09	6.45E-08	7.72E-08
HgAffx.13905.4.S1_at	0.755099399	1.884631304	1.996956834	2.120783052	2.457186885	2.283534953	1.319865352	2.214615431	1.884631304	2.214615431	3.12E-05	0.000831028	8.33E-05	1.62E-05	0.287548052	0.334945633	0.287411742	0.107631551	0.040098034	0.318268979	0.158386566	0.349695388	0.05291857	0.013105315	2.66E-05	0.037710944	3.92E-05
HgAffx.13905.5.A1_at	1.26265429	1.516788162	1.820480645	1.738653164	1.543033263	1.234061681	1.389721226	1.584057188	1.516788162	1.584057188	0.242845125	0.00569028	5.52E-05	0.001117357	0.002708081	0.007500205	0.000387981	4.28E-05	0.001455401	0.186034517	0.007644586	0.123328294	0.005486256	0.279477294	0.000396615	0.10982568	1.13E-05
HgAffx.13905.6.S1_s_at	-1.000408396	-1.743061645	3.810577861	3.808375164	4.082385824	3.731179554	-1.37173502	3.858129601	-1.743061645	3.858129601	2.73E-07	0.024651337	3.23E-07	2.17E-07	6.70E-07	0.228061792	0.412221289	0.331746586	1.50E-07	0.45789265	5.61E-07	0.509342413	0.220768269	2.98E-07	3.98E-09	6.39E-08	4.89E-08
HgAffx.13912.1.S1_at	-0.341353434	-0.275887027	0.27847147	0.008347665	0.042011552	0.378858395	-0.308620231	0.17692227	-0.275887027	0.17692227	0.00030723	0.366969381	0.014928763	0.008618863	0.004475618	0.068259894	0.034622144	0.229177106	0.000700717	0.085975898	0.045943994	0.692040907	0.09806361	0.026102881	0.000103736	0.001615993	0.000361016
HgAffx.13913.1.S1_at	0.897576449	0.852517868	0.67047747	0.590360893	0.424445901	0.519117664	0.875047159	0.551100482	0.852517868	0.551100482	9.99E-05	0.296658876	0.000428732	2.35E-05	0.015146346	0.172092905	0.201963368	0.023013256	0.000291018	0.169530502	0.001941697	0.141756092	0.005916283	7.64E-05	6.56E-06	0.000138619	2.90E-05
HgAffx.13914.1.S1_at	-0.657601606	-0.787693017	-1.038681781	-0.928590593	-0.955142577	-0.664698447	-0.722647312	-0.896778349	-0.787693017	-0.896778349	0.314745812	0.160661185	0.010614573	0.005877284	0.026188219	0.040379707	0.034713699	0.003968831	0.100341693	0.204553073	0.109853602	0.686035046	0.251987198	0.062750357	0.005859133	0.09050435	0.001702183
HgAffx.13918.1.S1_at	0.828043473	0.389209672	0.248386927	0.064431877	0.045111492	-0.086738033	0.608626572	0.067798066	0.389209672	0.067798066	0.000215093	0.02639888	0.00071915	0.000519591	0.217891776	0.346478794	0.258736546	0.044906986	0.009625784	0.206025071	0.053285862	0.717659565	0.172059872	0.036372022	0.000173296	0.019424611	0.000491363
HgAffx.13920.1.S1_at	0.718059846	0.841706112	0.931647685	0.943936785	0.847468461	0.817968139	0.779882979	0.885255268	0.841706112	0.885255268	0.094400634	0.119119824	0.008983599	0.051171639	0.159821061	0.461594861	0.126248736	0.09982425	0.26035699	0.425525102	0.130303236	0.444993024	0.203029051	0.347011679	0.018736983	0.210006583	0.015624432
HgAffx.13925.1.S1_at	1.376577746	1.459205724	1.001887097	0.306235995	0.145761237	0.346758524	1.417891735	0.450160713	1.459205724	0.450160713	6.83E-06	0.292789797	7.62E-06	2.25E-06	0.003825371	0.127555057	0.39035518	0.000393434	5.37E-06	0.00217379	1.07E-05	0.384658171	0.000162626	2.46E-06	2.28E-07	2.50E-06	8.01E-07
HgAffx.13926.1.S1_at	-2.385077015	-1.926848997	2.657141147	3.485738457	3.709696394	3.368615139	-2.155963006	3.305297784	-1.926848997	3.305297784	1.03E-06	0.227540217	1.29E-06	7.74E-07	3.07E-05	0.358413742	0.417453457	0.084342176	2.11E-06	0.098331365	5.55E-06	0.636655471	0.046564442	2.09E-06	4.18E-08	6.21E-07	2.90E-07
HgAffx.13926.2.S1_at	1.533827775	1.047466736	1.906553264	1.774694812	1.663516082	1.667169843	1.290647256	1.7529835	1.047466736	1.7529835	0.053080509	0.00043884	0.0070177	0.052243528	2.07E-05	0.541453148	0.166755601	0.011202101	2.89E-05	0.118945737	2.39E-05	0.400841655	0.018815815	4.09E-05	3.65E-06	3.11E-06	7.92E-06
HgAffx.13926.3.S1_at	0.320703905	1.000917153	1.019770231	0.970676542	1.222824307	1.125333867	0.660810529	1.084651237	1.000917153	1.084651237	0.0002484	0.002139984	0.001003379	0.000113093	0.380049912	0.383510405	0.23086229	0.233431285	0.163166462	0.383353243	0.378435312	0.330845175	0.147717573	0.084062104	0.000426679	0.20751221	0.000307345
HgAffx.13928.1.S1_at	-0.778868746	-0.902058831	-0.27873162	0.036886461	0.118556625	0.430634225	-0.840463789	0.076836423	-0.902058831	0.076836423	1.64E-05	0.272711935	0.000252105	0.000113206	0.003648426	0.095621207	0.035853446	0.001312117	1.16E-05	0.072157265	0.00020842	0.624410214	0.029712292	8.67E-05	2.36E-06	2.08E-05	1.12E-05
HgAffx.13929.1.S1_at	2.004214687	2.192088359	2.050979219	2.077995426	2.152133665	1.949874832	2.098151523	2.057745786	2.192088359	2.057745786	0.105162598	0.003655674	0.061146924	0.004267903	0.013370019	0.008831403	0.030387465	0.034077188	0.000360631	0.320026999	0.02426836	0.35087202	0.053797122	0.177419139	0.059016118	0.002942005	0.000516113
HgAffx.13930.1.S1_at	-1.028419428	-1.279742283	-1.086593592	-1.398651664	-1.264291963	-1.894552888	-1.154080856	-1.411022527	-1.279742283	-1.411022527	0.028378225	0.3324826	0.15694147	0.196991224	0.305093766	0.178422237	0.196941937	0.050179445	0.075383331	0.281916499	0.357719788	0.673787309	0.357162919	0.353975283	0.107059404	0.275610317	0.047476964
HgAffx.13935.1.S1_at	-4.390884595	-3.983604103	-4.312612897	-4.765330293	-3.840523551	-5.074791734	-4.187244349	-4.498314619	-3.983604103	-4.498314619	0.18840482	0.384985288	0.258092497	0.199532725	0.335696315	0.235519209	0.405272214	0.220241124	0.12121383	0.352733784	0.234853457	0.527334655	0.344739403	0.332181643	0.186836044	0.219344223	0.097970786
HgAffx.13936.1.S1_at	-2.895201465	-3.754055609	-3.632890739	-3.307900417	-4.142045344	-4.331732684	-3.324628537	-3.853642296	-3.754055609	-3.853642296	0.04118385	0.207516809	0.227054073	0.054434149	0.373950278	0.496059658	0.173217152	0.192914149	0.179608318	0.362304731	0.285814858	0.488662603	0.300109152	0.255643291	0.094016827	0.328584322	0.058623358
HgAffx.13938.1.S1_at	-1.625019246	-1.589040207	-3.922254427	-3.326227124	-4.216117788	-3.895606525	-1.607029726	-3.840051466	-1.589040207	-3.840051466	0.007347329	0.473199687	0.025424195	0.003591542	0.014581402	0.451245992	0.298775019	0.388800347	0.008165775	0.277449193	0.03515008	0.46584687	0.36861089	0.005249114	0.000387652	0.003089085	0.002330694
HgAffx.13939.1.S1_at	-1.69288568	-1.667253028	-2.280435417	-2.004440504	-3.450685346	-3.028219731	-1.680069354	-2.69094525	-1.667253028	-2.69094525	0.02219372	0.473981066	0.228429126	0.006619266	0.181012569	0.369074627	0.109681378	0.127667411	0.023624878	0.351241051	0.287355564	0.181903641	0.072057463	0.009350245	0.007173621	0.02997263	0.007597499
HgAffx.13943.1.S1_at	0.201603463	0.154554337	-0.362653919	-0.363868224	-0.267929036	-0.367354695	0.1780789	-0.340451468	0.154554337	-0.340451468	0.002223159	0.411411113	0.002523165	0.005472275	0.009219424	0.384257936	0.470741997	0.389352138	0.004259785	0.45789265	0.006537007	0.606232927	0.308436453	0.013112938	0.000133302	0.001738212	0.001013065
HgAffx.13944.1.S1_at	-3.510890011	-3.037739414	-2.942291293	-3.531045616	-2.9424557	-3.075794426	-3.274314712	-3.122896759	-3.037739414	-3.122896759	0.160780036	0.252721388	0.328172071	0.109198194	0.368281396	0.492988503	0.267106969	0.339213037	0.302077989	0.201553311	0.197944258	0.470275078	0.456711414	0.323737752	0.19325168	0.319322071	0.087051323
HgAffx.13947.1.S1_at	-0.959758951	-1.501377733	-1.950022533	-3.083156177	-4.492293146	-3.207891135	-1.230568342	-3.183340748	-1.501377733	-3.183340748	0.009669047	0.316312029	0.01346344	0.000864303	0.286123472	0.168070058	0.442268695	0.087643524	0.03141544	0.157565426	0.054991011	0.323440534	0.0175894	0.003573819	0.001199902	0.015440315	0.001872279
HgAffx.13948.1.S1_at	-2.889102872	-2.77833177	-3.476343867	-4.011898439	-4.708795987	-2.900742301	-2.833717321	-3.774445148	-2.77833177	-3.774445148	0.326919904	0.461304596	0.129939523	0.046522907	0.263003729	0.148554052	0.229978526	0.272564153	0.294026148	0.339993058	0.155633231	0.601005136	0.186095972	0.054132859	0.059219557	0.121757618	0.05129099
HgAffx.13949.1.S1_at	0.56146763	1.031416801	-0.555434369	-2.1167849	-2.482318947	-2.988094436	0.796442216	-2.035658163	1.031416801	-2.035658163	1.89E-06	0.125447558	1.50E-05	4.86E-06	0.001405878	0.156947443	0.029554798	7.44E-05	1.03E-06	0.005362972	1.30E-05	0.456187191	0.000585813	3.33E-06	1.78E-07	1.55E-06	6.34E-07
HgAffx.1395.1.A1_at	-2.404678031	-2.510005469	-2.459521909	-3.278104556	-3.257979158	-2.984386529	-2.45734175	-2.994998038	-2.510005469	-2.994998038	0.126639109	0.442288661	0.06567902	0.060579188	0.387735721	0.429030955	0.350064778	0.184234123	0.161042013	0.145945377	0.118893603	0.73210282	0.137785963	0.102434106	0.048906911	0.134739994	0.050390954
HgAffx.1395.1.S1_at	1.914539246	1.557454151	1.581724421	1.282508077	1.391322253	1.19501972	1.735996699	1.362643618	1.557454151	1.362643618	1.12E-05	0.002945016	3.45E-05	8.79E-05	0.344716858	0.074183882	0.22698826	0.001491594	0.001149861	0.018115261	0.007344634	0.424158928	0.048498646	0.040800717	2.04E-05	0.008950279	2.62E-05
HgAffx.13953.1.S1_at	-3.678928591	-3.892740841	-3.568242866	-3.053712324	-4.158084222	-4.623780233	-3.785834716	-3.850954911	-3.892740841	-3.850954911	0.12287846	0.428150814	0.192792919	0.202462444	0.327732698	0.418828548	0.103759317	0.138458879	0.16534801	0.323084901	0.199391779	0.439740779	0.297961674	0.298761788	0.25893033	0.350042603	0.072835117
HgAffx.13954.1.S1_at	-3.236336227	-2.274380264	-2.96041971	-4.023283072	-4.358867526	-4.18685695	-2.755358245	-3.882356814	-2.274380264	-3.882356814	0.084432701	0.153315801	0.119457359	0.054900632	0.192026061	0.496057361	0.423869505	0.066700738	0.012237017	0.139153798	0.024660902	0.640506106	0.070257282	0.009773975	0.009275215	0.010095572	0.009974096
HgAffx.13955.1.S1_at	2.045374148	2.05161414	1.86525518	2.000184911	2.045323251	2.036301965	2.048494144	1.986766327	2.05161414	1.986766327	0.318629735	0.475717476	0.282565198	0.30306566	0.169746474	0.54044348	0.428655859	0.172444042	0.298848457	0.273068158	0.354069833	0.687660769	0.207076319	0.353975283	0.173362117	0.258131621	0.105852734
HgAffx.13956.1.S1_at	-3.79390708	-2.292146885	0.585693249	1.303822176	1.106390555	-2.736350912	-3.043026982	0.064888767	-2.292146885	0.064888767	0.007660355	0.00356611	8.37E-07	7.74E-07	0.000125395	0.000134503	3.27E-05	3.19E-05	0.104395695	0.084733471	1.54E-05	0.625951739	0.137298479	1.21E-05	2.74E-07	2.34E-05	3.51E-07
HgAffx.13957.1.S1_at	-2.927657996	-3.822479239	-3.223757946	-3.516934526	-4.151364532	-4.046816707	-3.375068617	-3.734718428	-3.822479239	-3.734718428	0.068433231	0.185416475	0.17550265	0.051274674	0.228674366	0.520948491	0.304531605	0.153114004	0.260401256	0.368072376	0.325697213	0.549092523	0.169008315	0.26804527	0.139990363	0.331683655	0.065038489
HgAffx.13958.1.A1_at	-2.621099825	-2.843792332	-3.28028477	-2.766941173	-3.395225038	-4.01071658	-2.732446078	-3.36329189	-2.843792332	-3.36329189	0.033649172	0.409206382	0.293888033	0.108358279	0.270678066	0.326755665	0.103485368	0.165057566	0.059094281	0.286634293	0.400370443	0.538687103	0.42226663	0.195497309	0.057222431	0.163524418	0.049089469
HgAffx.13958.1.S1_at	0.859951548	0.852890671	1.26133742	1.163084074	1.324471719	0.880458703	0.85642111	1.157337979	0.852890671	1.157337979	0.303420439	0.473235075	0.036401345	0.006055605	0.023172371	0.044588175	0.096061289	0.023551504	0.282851834	0.309430558	0.049858825	0.494677021	0.361670131	0.008532793	0.003680192	0.018346193	0.003840905
HgAffx.13959.1.S1_at	-2.153646216	-1.461054983	-2.028046349	-2.551862846	-2.677841434	-1.870862188	-1.8073506	-2.282153204	-1.461054983	-2.282153204	0.118537488	0.025708113	0.068184219	0.028718647	0.042495363	0.033793224	0.036997913	0.25672212	0.065735595	0.080687686	0.002179059	0.638443771	0.03692337	0.000934619	0.005001423	0.001966562	0.001182398
HgAffx.13960.1.S1_at	-2.531513323	-3.092620072	-2.447275299	-3.115042684	-2.779968726	-3.303298445	-2.812066697	-2.911396288	-3.092620072	-2.911396288	0.064730448	0.203286355	0.112572699	0.210090781	0.134711193	0.282796194	0.388930643	0.069570406	0.238850166	0.166444207	0.414338123	0.595548922	0.29759842	0.228285127	0.221514685	0.262938172	0.056572871
HgAffx.13961.1.S1_at	1.639786127	0.758682039	0.479950057	0.228034382	0.255951921	0.405773055	1.199234083	0.342427354	0.758682039	0.342427354	9.35E-07	4.40E-05	6.92E-07	5.07E-07	0.016237847	0.168070058	0.09260205	0.217661495	0.002797897	0.043163311	0.000441846	0.680963133	0.044830507	0.000466131	1.99E-07	0.000301354	5.54E-07
HgAffx.13962.1.S1_at	1.27900445	0.543452481	0.52131195	0.140966645	-0.243150459	-0.454628393	0.911228466	-0.008875064	0.543452481	-0.008875064	2.40E-06	0.001843324	4.61E-05	5.39E-06	0.377202594	0.212817133	0.009781953	0.000309375	0.000109577	0.053783618	0.021857798	0.178316705	0.002327151	0.00064488	3.42E-06	0.0010992	5.21E-06
HgAffx.13963.1.S1_at	1.125405594	0.424092688	0.384009965	0.379238308	0.307736044	0.310757252	0.774749141	0.345435392	0.424092688	0.345435392	1.08E-05	0.000134015	2.55E-05	1.10E-05	0.3134397	0.544510944	0.299389766	0.217090942	0.105701399	0.448810124	0.307978723	0.57150692	0.26098179	0.11563268	1.77E-05	0.140346383	1.57E-05
HgAffx.13964.1.S1_at	-3.064941835	-4.058811548	-3.395853104	-3.080159542	-3.946070373	-4.344196736	-3.561876692	-3.691569939	-4.058811548	-3.691569939	0.095506399	0.235489343	0.332456893	0.143155332	0.263204667	0.456407935	0.186547558	0.185152398	0.263856038	0.387466348	0.194766412	0.548182283	0.327830411	0.339371273	0.242932988	0.262977485	0.086039679
[truncated: 6,377 more rows]
